# Supplementary material for: Comparative Metabolite Profiling Between Cordyceps sinensis and Other Cordyceps by Untargeted UHPLC-MS/MS
Source: Biology (Basel). 2025 Jan 23;14(2):118. doi: 10.3390/biology14020118 (PMC11851418; doi:10.3390/biology14020118)
Supplement: Supplementary file 1 [file biology-14-00118-s001.zip]

Archive with 1 entries (1 files):
- enclosure.xlsx
