# Supplementary material for: Comparative Metabolite Profiling Between Cordyceps sinensis and Other Cordyceps by Untargeted UHPLC-MS/MS
Source: Biology (Basel). 2025 Jan 23;14(2):118. doi: 10.3390/biology14020118 (PMC11851418; doi:10.3390/biology14020118)
Supplement: Supplementary file 1 [file biology-14-00118-s001.zip › enclosure.xlsx]

## Sheet: Table S1
Table S1: Total differential metabolite
ID	Metabolite	Metab ID	level	KEGG Pathway ID	KEGG Pathway Description	Library ID	Adducts	Formula	Retention time	KEGG Compound ID	Mode	KEGG Compound First Category	KEGG Compound Second Category	KEGG Pathway First Category	KEGG Pathway Second Category	HMDB Superclass	HMDB Class	M/Z	RSD	Fragmentation Score	Theoretical Fragmentation Score	Mass Error	CAS ID	HMDB Subclass	YS1	YS2	YS3	YS4	YS5	YS6	YX1	YX2	YX3	YX4	YX5	YX6	GN1	GN2	GN3	GN4	GN5	GN6	LS1	LS2	LS3	LS4	LS5	LS6	XJ1
pos_10	Pantothenic Acid	metab_1	-	map01100;map01110;map00770;map00410;map01240	Metabolic pathways;Biosynthesis of secondary metabolites;Pantothenate and CoA biosynthesis;beta-Alanine metabolism;Biosynthesis of cofactors	PW_C000136;HMDB0000210;HMDB0250782;MJDBOTE0000845	M+H, 2M+K, 2M+Na, M+ACN+Na, M+K, M+H-H2O	C9H17NO5	2.9313	C00864	pos	Vitamins and cofactors	Vitamins	Metabolism;Metabolism;Metabolism;Metabolism;Metabolism	Global and overview maps;Global and overview maps;Metabolism of cofactors and vitamins;Metabolism of other amino acids;Global and overview maps	Organic oxygen compounds	Organooxygen compounds	220.118	0.00673256	83.6	-	-0.8959	79-83-4	Alcohols and polyols	7.9432	7.6029	6.2261	6.5558	7.3551	6.8589	6.7328	6.8569	6.8208	6.5023	6.5145	6.5264	6.435	6.5301	6.5857	6.5509	6.6951	6.4915	5.7243	5.9232	5.6113	6.6301	6.5106	6.1447	6.3959
pos_10000	Tyr-tyr	metab_4	-	-	-	HMDB0029117	M+H	C18H20N2O5	3.0499	-	pos	-	-	-	-	Organic acids and derivatives	Carboxylic acids and derivatives	345.144	0.085784	83.9	-	-1.60186	-	Amino acids, peptides, and analogues	4.4286	5.4036	4.3555	4.785	5.2599	5.2525	5.3172	5.3463	5.5077	5.818	5.2395	5.7606	5.3841	6.0289	6.1846	5.0814	6.2092	5.1677	4.0737	4.2537	4.1725	5.0493	4.9812	4.8409	4.3358
pos_10002	Trans-Dodec-2-enoic acid	metab_6	-	-	-	PW_C006736;HMDB0010729	M+2Na-H	C12H22O2	3.0499	-	pos	-	-	-	-	Lipids and lipid-like molecules	Fatty Acyls	243.134	0.0237512	-	35.8	2.90895	-	Fatty acids and conjugates	5.8233	5.9827	5.816	5.896	6.0237	5.707	6.1078	5.7989	6.1829	6.3934	5.7935	6.3745	5.1988	6.5131	6.672	5.3241	6.6497	5.503	4.7224	3.9806	4.2283	5.5019	5.2184	5.7149	4.8282
pos_10004	PA(LTE4/8:0)	metab_8	-	-	-	HMDB0266622	M+H-H2O	C34H58NO11PS	3.0421	-	pos	-	-	-	-	Not Available	Not Available	702.341	0.122198	-	33.3	-4.01547	-	Not Available	5.3015	5.6501	5.367	4.4601	4.9753	5.4798	5.444	6.0562	5.4547	5.845	5.185	4.6317	4.9338	5.2427	4.6411	5.9964	4.6754	6.1264	4.2546	4.7808	4.3533	4.3975	4.3765	5.4576	6.2595
pos_10005	Citreoviridin A	metab_9	-	-	-	HMDB0030868	M+Na	C23H30O6	3.0421	-	pos	-	-	-	-	Organoheterocyclic compounds	Pyrans	425.191	0.115759	-	64.7	-6.18026	25425-12-1	Pyranones and derivatives	6.5284	5.5479	6.4381	5.6983	5.8234	5.5092	3.516	4.637	4.8671	4.3321	6.0511	4.679	4.8179	4.1495	3.5923	3.6057	3.6265	3.6728	3.2059	3.3585	3.6728	3.3488	3.3277	3.255	3.4427
pos_10006	PA(PGF1alpha/20:0)	metab_10	-	-	-	HMDB0264713	M+H+Na	C43H81O11P	3.0421	-	pos	-	-	-	-	Not Available	Not Available	414.27	0.187167	-	57	-9.62675	-	Not Available	4.2119	4.3515	3.9609	4.2613	4.0994	4.2647	4.2209	4.0184	4.6638	5.4462	3.6973	5.4653	5.795	5.6102	5.1212	3.8211	5.1751	3.8882	3.8897	4.4032	4.248	3.5641	4.3956	5.084	3.6581
pos_10008	Arkofix	metab_11	-	-	-	HMDB0248602	2M+H	C5H10N2O5	3.0421	-	pos	-	-	-	-	Organoheterocyclic compounds	Azolidines	357.129	0.0409417	-	47.8	9.49143	-	Imidazolidines	5.6406	5.6425	5.8894	6.14	5.8366	5.7841	2.3016	5.5425	4.5562	2.4257	5.676	3.9917	4.5289	2.3547	2.3775	2.3909	2.4116	2.4577	1.9935	2.145	2.0914	2.1353	2.1144	2.0422	5.4019
pos_1001	Cromakalim	metab_13	-	-	-	HMDB0250542	M+H, M+NH4	C16H18N2O3	3.882	C11819	pos	-	-	-	-	Organoheterocyclic compounds	Benzopyrans	304.165	0.025272	-	49.9	-2.5094	94470-67-4	1-benzopyrans	5.1667	4.7719	5.2754	4.5664	5.4057	5.1014	3.8488	5.0563	4.3686	4.8945	5.5882	4.8181	4.8813	6.356	6.6377	4.6071	6.5023	4.9205	5.4301	5.2885	5.4308	3.9018	4.738	3.5876	4.5757
pos_10013	N-lactoyl-phenylalanine	metab_17	-	-	-	HMDB0062175	M+H	C12H15NO4	3.0421	-	pos	-	-	-	-	Organic acids and derivatives	Carboxylic acids and derivatives	238.107	0.0732558	67.3	-	-0.900416	183241-73-8	Amino acids, peptides, and analogues	5.9718	5.9798	5.8034	5.6033	5.6708	5.8346	5.4378	5.7862	5.428	5.5768	5.8271	5.5875	5.2968	5.3529	5.426	5.5798	5.5224	5.5858	4.4524	4.5267	4.2583	5.388	5.2196	5.3922	4.8882
pos_10017	MG(TXB2/0:0/0:0)	metab_21	-	-	-	HMDB0260482	M+2H	C23H40O8	3.0341	-	pos	-	-	-	-	Not Available	Not Available	223.144	0.137276	-	42.8	2.07326	-	Not Available	5.3866	4.4866	4.9039	4.7003	4.0113	5.0666	5.0385	4.3883	5.4458	5.5306	5.1674	5.0822	5.4738	5.6973	4.9196	5.5515	5.0847	5.7014	2.0621	2.2138	2.1602	3.9734	2.1831	2.1109	4.7399
pos_10019	PA(10:0/i-12:0)	metab_23	-	map01100;map00564;map01110;map00561;map04070	Metabolic pathways;Glycerophospholipid metabolism;Biosynthesis of secondary metabolites;Glycerolipid metabolism;Phosphatidylinositol signaling system	PW_C063996;HMDB0115611	M+NH4	C25H49O8P	3.0261	C00416	pos	Lipids	Phospholipids	Metabolism;Metabolism;Metabolism;Metabolism;Environmental Information Processing	Global and overview maps;Lipid metabolism;Global and overview maps;Lipid metabolism;Signal transduction	Lipids and lipid-like molecules	Glycerophospholipids	526.345	0.112502	-	31.2	-9.99074	-	Glycerophosphates	4.8841	4.8956	4.9024	4.869	4.8932	4.8904	4.9738	4.9523	5.0623	5.0985	4.8741	5.0406	4.8707	5.0271	5.05	5.0635	5.0843	5.1305	4.6635	4.8162	4.7622	4.8064	4.7854	4.7126	4.9675
pos_10021	PA(15:0/20:5(5Z,8Z,11Z,14Z,16E)-OH(18R))	metab_26	-	-	-	HMDB0263222	M+2Na	C38H65O9P	3.0261	-	pos	-	-	-	-	Not Available	Not Available	371.207	0.0221771	-	40.5	-1.28264	-	Not Available	2.2487	2.2601	2.2669	2.2337	2.2577	2.2549	2.3379	2.3165	2.426	2.7499	2.2387	2.4044	3.8896	2.391	2.827	2.4272	2.4479	2.494	6.3039	6.4201	6.4653	3.5333	6.0473	2.0783	5.6678
pos_10026	Isoleucyl-Aspartate	metab_31	-	-	-	HMDB0028903	M+H-2H2O	C10H18N2O5	3.0261	-	pos	-	-	-	-	Organic acids and derivatives	Carboxylic acids and derivatives	211.108	0.0144787	-	48.2	-0.608121	-	Amino acids, peptides, and analogues	4.8301	5.1594	5.1047	5.1917	4.8446	5.5061	5.6513	5.3159	5.9117	5.7917	4.9507	5.6692	5.7142	5.7184	5.9649	5.5485	6.0695	5.6277	4.5346	5.0165	4.8812	5.5465	5.5574	5.2107	5.1303
pos_10038	3'-thiacytidine	metab_38	-	-	-	HMDB0246108	M+H	C8H11N3O4S	3.0021	-	pos	-	-	-	-	Nucleosides, nucleotides, and analogues	Nucleoside and nucleotide analogues	246.053	0.0579784	-	51.1	-7.24336	-	3''-thia pyrimidine nucleosides	4.9514	4.761	5.0869	3.9568	5.2008	5.1697	4.0616	4.0401	4.1501	4.1863	5.1119	4.1284	3.9586	4.115	4.1378	4.1513	4.1721	4.2183	3.7513	3.904	3.8501	3.8943	3.8732	3.8004	5.1417
pos_10040	LysoPC(0:0/18:2(9Z,12Z))	metab_41	-	-	-	HMDB0061700	M+2Na-H	C26H50NO7P	2.9944	-	pos	-	-	-	-	Lipids and lipid-like molecules	Glycerophospholipids	564.302	0.0313309	-	62.5	-2.73379	27304-12-7	Glycerophosphocholines	4.2083	4.2398	4.2267	4.1933	4.2174	4.2146	4.298	4.2766	4.8087	5.3859	4.1983	5.879	7.0633	7.2911	7.1242	6.9888	7.4025	6.9077	5.4122	4.1405	5.3633	4.1307	4.1096	4.0369	4.2247
pos_10042	N-[1'-(Aminocarbonyl)-2',2'-dimethylpropyl]-1-(cyclohexylmethyl)-1h-indazole-3-carboxamide	metab_42	-	-	-	HMDB0255030	M+ACN+H	C21H30N4O2	2.9944	-	pos	-	-	-	-	Organic acids and derivatives	Carboxylic acids and derivatives	412.27	0.0346356	-	69.1	-1.53435	-	Amino acids, peptides, and analogues	7.0153	6.8307	6.7286	6.7082	6.6339	6.7559	5.9013	6.824	5.9899	6.026	6.7132	5.9682	5.7983	5.9547	5.9776	5.991	6.0118	6.0581	6.4	5.7621	6.3986	5.734	5.7129	5.6402	5.828
pos_10045	Thr Leu	metab_45	-	-	-	-	M+H	C10H20N2O4	2.9944	-	pos	-	-	-	-	-	-	233.149	0.00562201	81.9	-	-1.08339	-	-	5.6971	6.1844	5.3541	5.9869	6.3076	5.9089	6.5366	6.009	6.7297	6.9326	5.8341	6.8794	6.6806	7.3044	7.3531	6.1223	7.1599	6.2368	6.3623	5.9657	6.2999	4.2963	5.8715	4.7522	6.3853
pos_10049	Glu Asp Leu	metab_48	-	-	-	-	M+H	C15H25N3O8	2.9865	-	pos	-	-	-	-	-	-	376.171	0.0367241	37.9	-	-0.569145	-	-	6.456	5.3882	6.5383	5.597	5.7618	6.073	5.3321	5.3282	5.6603	4.9382	5.9885	4.8098	2.1778	5.1125	5.8873	2.3668	5.7733	3.5629	3.9831	2.3907	3.9888	2.1113	2.0904	2.0183	2.2046
pos_10054	Levetiracetam	metab_53	-	-	-	HMDB0015333;HMDB0252105	M+CH3OH+H	C8H14N2O2	2.9865	C07841	pos	-	-	-	-	Organic acids and derivatives	Carboxylic acids and derivatives	203.139	0.00613059	-	30.9	-0.870904	102767-28-2	Amino acids, peptides, and analogues	5.898	6.2362	5.687	6.2027	6.2273	5.9054	6.9415	6.1213	6.9422	7.1713	5.8609	7.2206	6.077	7.2262	7.369	6.2292	7.3478	6.1397	6.2512	5.9592	6.2213	5.1874	5.8862	5.0262	5.6619
pos_10055	Tiglylglycine	metab_54	-	-	-	HMDB0000959	2M+ACN+H	C7H11NO3	2.9785	-	pos	-	-	-	-	Organic acids and derivatives	Carboxylic acids and derivatives	356.181	0.00985568	-	44.6	-2.00241	35842-45-6	Amino acids, peptides, and analogues	4.0022	3.997	2.1291	4.5907	4.0738	3.9695	5.5531	4.5992	7.0165	6.4694	2.101	6.0785	6.4937	6.4829	6.4711	4.8024	5.673	5.3899	4.4901	4.7068	4.7675	2.034	2.0131	3.9806	2.1272
pos_10056	L-Hypoglycin A	metab_55	-	-	-	HMDB0029427	2M+NH4	C7H11NO2	2.9785	C08287	pos	-	-	-	-	Organic acids and derivatives	Carboxylic acids and derivatives	300.191	0.224367	-	43.8	-1.3335	156-56-9	Amino acids, peptides, and analogues	2.647	2.6585	2.6653	2.632	2.6561	2.6532	5.6629	2.7151	5.347	5.8856	2.637	6.09	4.6522	5.8409	6.0477	4.3625	6.2378	4.4616	2.427	2.5793	2.5255	2.5695	2.5485	2.476	2.6633
pos_10064	Blumenol C glucoside	metab_64	-	-	-	HMDB0040668	M+H-H2O	C19H32O7	2.9629	-	pos	-	-	-	-	Lipids and lipid-like molecules	Fatty Acyls	355.212	0.139929	-	68.2	1.88912	62512-23-6	Fatty acyl glycosides	5.867	6.1395	5.6072	5.9527	5.8053	5.8644	2.0267	5.9867	2.1145	2.1504	5.6225	2.0929	1.9248	2.0796	2.1023	2.1156	2.1363	2.1822	5.6741	5.562	5.9532	1.8613	4.9136	1.7689	1.9541
pos_10076	Adipate semialdehyde	metab_74	-	map01100	Metabolic pathways	HMDB0012882	M+H-2H2O	C6H10O3	2.9549	C06102	pos	-	-	Metabolism	Global and overview maps	Lipids and lipid-like molecules	Fatty Acyls	95.0496	0.0100604	-	47	3.46276	928-81-4	Fatty acids and conjugates	5.4859	5.6954	5.5076	5.519	5.7195	5.5831	5.3818	5.758	5.262	5.24	5.5381	5.3165	5.2616	5.4925	6.0897	5.4398	5.8242	5.5025	6.5355	6.6123	6.4605	6.7216	6.6206	6.2847	5.0977
pos_10077	3,3-Bis(carboxymethyl)hexadecanedioic acid	metab_75	-	-	-	HMDB0257897	M+H-H2O	C20H34O8	2.9471	-	pos	-	-	-	-	Organic acids and derivatives	Carboxylic acids and derivatives	385.219	0.0461077	-	40.4	-8.46401	-	Tetracarboxylic acids and derivatives	3.1159	3.1274	3.1342	3.1009	3.125	3.1222	3.2055	3.1841	3.294	3.3302	3.4851	4.0123	3.1026	3.2589	4.1473	3.2952	3.316	3.3622	5.0365	4.5486	4.9915	3.0383	3.0173	2.9446	5.4791
pos_10089	10-Hydroxycamptothecin	metab_84	-	-	-	HMDB0244271	M+NH4	C20H16N2O5	2.9313	C17939	pos	-	-	-	-	Alkaloids and derivatives	Camptothecins	382.142	0.0193844	-	39.9	6.30336	19685-09-7	Not Available	4.4421	4.7209	5.1184	4.427	5.38	4.9003	4.5317	5.2948	4.6203	4.6564	5.1732	4.5986	4.4287	4.5851	4.608	4.6214	4.6422	4.6885	4.2214	4.3742	4.3202	4.3644	4.8619	4.2706	5.45
pos_10090	Tyrosyl-Lysine	metab_86	-	-	-	HMDB0029110	M+CH3OH+H	C15H23N3O4	2.9313	-	pos	-	-	-	-	Organic acids and derivatives	Carboxylic acids and derivatives	342.202	0.0648777	-	63.5	-1.68275	-	Amino acids, peptides, and analogues	4.0484	4.0599	4.0667	4.0334	4.0575	4.0547	4.2425	4.1167	5.8604	5.8205	4.0384	5.6996	6.1088	6.2131	5.9537	4.2278	5.0104	5.1499	3.8278	3.9805	4.5404	3.9708	3.9497	3.8769	4.0648
pos_10092	Oxacillin	metab_87	-	-	-	HMDB0014851	M+NH4	C19H19N3O5S	2.9235	C07334	pos	-	-	-	-	Organic acids and derivatives	Carboxylic acids and derivatives	419.138	0.0507774	-	39.5	-1.53203	66-79-5	Amino acids, peptides, and analogues	4.1111	4.1226	4.1294	4.4519	4.1202	4.6754	4.2007	4.6448	4.2893	4.3254	4.1011	4.2676	4.0977	4.2541	4.277	4.2904	4.3112	4.3575	6.2551	6.325	6.1283	5.9615	6.2412	6.4207	4.1274
pos_10093	28-Glucopyranosyl-3-methyloleanolic acid	metab_88	-	-	-	HMDB0036966	M+H+Na	C37H60O8	2.9235	-	pos	-	-	-	-	Lipids and lipid-like molecules	Prenol lipids	328.21	0.0167981	-	64.5	-8.24308	51996-63-5	Terpene glycosides	1.9449	1.9563	1.963	5.2577	1.9539	1.9511	2.0336	2.8408	2.1214	3.8507	1.935	2.0999	4.4377	3.9279	2.1093	2.1226	3.9829	2.1892	3.9926	3.594	3.7506	1.8682	1.8474	1.7758	5.3255
pos_10098	N-Decanoyl-DL-Homoserine Lactone	metab_93	-	-	-	-	M+NH4	C14H25NO3	2.9156	-	pos	-	-	-	-	-	-	273.217	0.0210507	89.2	-	-2.05072	-	-	4.0871	4.0986	4.7979	5.09	4.7508	4.4244	4.1767	5.4018	4.5689	5.892	4.1774	4.2436	5.9584	5.9373	4.6783	6.5335	5.4176	6.3976	4.9725	4.0573	4.9502	4.0094	3.9884	3.9156	4.1034
pos_10099	Ser Leu	metab_94	-	-	-	-	M+H	C9H18N2O4	2.9156	-	pos	-	-	-	-	-	-	219.134	0.00523171	62.2	-	-0.912475	-	-	5.2261	5.7337	5.4799	5.9973	5.926	6.0633	6.6587	5.6985	6.6909	6.9721	5.7839	6.9743	5.8768	7.1503	7.3706	5.8595	7.2575	5.8929	6.0359	5.6995	6.0624	4.4386	5.5605	4.5713	5.6996
pos_1010	(2,5-Dihydroxypyrrol-1-yl) 4-[(2,5-dioxopyrrol-1-yl)methyl]cyclohexane-1-carboxylate	metab_96	-	-	-	HMDB0242490	M+H, M+Na	C16H18N2O6	3.9139	-	pos	-	-	-	-	Organoheterocyclic compounds	Pyrrolidines	335.123	0.0104108	-	67.7	-1.45965	-	Pyrrolidones	3.9628	2.7358	3.3253	2.7093	3.1892	2.7306	2.8138	2.7924	6.0449	6.0532	4.0917	5.3721	6.4028	6.6891	5.7994	2.9034	5.4378	4.6946	2.5042	2.6566	3.6162	2.6468	2.6258	2.5532	4.2849
pos_10101	O-Toluidine	metab_97	-	-	-	HMDB0041965	M+H	C7H9N	2.9156	C14403	pos	-	-	-	-	Benzenoids	Benzene and substituted derivatives	108.081	0.0100737	53.8	-	2.91023	95-53-4	Toluenes	5.5033	5.5462	5.5165	5.5809	5.52	5.6239	5.6349	5.662	5.4274	5.474	5.5551	5.4527	5.4494	5.3953	5.5723	5.6245	5.6543	5.7015	5.239	5.3819	5.3388	5.4578	5.4466	5.4817	5.2978
pos_10104	Tfllr-NH2	metab_99	-	-	-	HMDB0258946	M+H	C31H53N9O6	2.9003	-	pos	-	-	-	-	Organic acids and derivatives	Carboxylic acids and derivatives	648.418	0.0215457	-	90	-1.71932	-	Amino acids, peptides, and analogues	5.7168	5.7283	5.7351	5.7017	5.7259	5.723	5.8064	5.785	5.895	5.9311	5.7068	5.8733	5.7034	5.8598	5.8827	5.8961	5.9169	5.9632	5.4961	5.6489	5.5949	5.6391	5.618	5.5453	6.5799
pos_10105	LysoPE(22:5(4Z,7Z,10Z,13Z,16Z)/0:0)	metab_100	-	-	-	HMDB0011524	M+Na	C27H46NO7P	2.9003	-	pos	-	-	-	-	Lipids and lipid-like molecules	Glycerophospholipids	550.287	0.0943846	-	69.8	-7.24048	-	Glycerophosphoethanolamines	4.1854	4.1969	4.2037	4.1703	4.1945	4.1917	4.2751	4.2536	4.3636	5.0908	4.1754	5.0835	7.0375	6.9879	6.8542	6.7458	7.0698	6.5748	3.9648	4.1175	4.0636	4.1077	4.0867	4.0139	4.2017
pos_10106	2,3,4,5-Tetrahydro-2-pyridinecarboxylic acid	metab_101	-	map01100;map00310;map01110	Metabolic pathways;Lysine degradation;Biosynthesis of secondary metabolites	HMDB0012130	M+ACN+H	C6H9NO2	2.9003	C00450	pos	-	-	Metabolism;Metabolism;Metabolism	Global and overview maps;Amino acid metabolism;Global and overview maps	Organic acids and derivatives	Carboxylic acids and derivatives	169.097	0.0599196	-	43.4	-0.875542	73980-78-6	Amino acids, peptides, and analogues	4.902	4.8925	5.632	4.702	4.9783	4.9772	5.0783	5.339	5.1842	5.2353	5.379	5.215	4.0056	4.9253	5.5458	4.2739	5.2953	4.5791	4.4813	4.09	4.7035	4.5327	4.589	3.9205	4.8114
pos_10107	S-(2-Carboxyethyl)-L-cysteine	metab_102	-	-	-	HMDB0246645	M+H-2H2O	C6H11NO4S	2.9003	-	pos	-	-	-	-	Organic acids and derivatives	Carboxylic acids and derivatives	158.027	0.0659042	-	47.2	-0.55643	-	Amino acids, peptides, and analogues	3.318	3.3295	4.3107	4.406	3.3271	4.1599	4.2102	4.9233	4.0909	3.7739	4.0207	3.5226	4.699	4.2745	3.6918	3.8906	3.5181	3.9301	3.7661	4.3335	3.1962	6.3133	6.0301	6.2859	3.3343
pos_10111	7-[3-Hydroxy-2-(3-hydroxyoctyl)-5-oxocyclopentyl]heptanoic acid	metab_107	-	-	-	HMDB0244517	M+ACN+Na	C20H36O5	2.8844	-	pos	-	-	-	-	Lipids and lipid-like molecules	Fatty Acyls	420.271	0.00707395	-	47.3	-3.12399	-	Eicosanoids	6.1902	6.2017	6.2085	6.1751	6.1993	6.1965	6.2799	6.2584	6.3684	6.4046	6.1802	6.3467	6.1769	6.3333	6.3561	6.3696	6.3904	6.4367	5.9696	6.1223	6.0683	6.1125	6.0915	6.0187	6.2065
pos_1012	L-cis-Cyclo(aspartylphenylalanyl)	metab_113	-	-	-	HMDB0031360	M+H, M+Na	C13H14N2O4	3.9219	-	pos	-	-	-	-	Organic acids and derivatives	Carboxylic acids and derivatives	263.102	0.0110088	-	32.7	-1.13161	5262-10-02	Amino acids, peptides, and analogues	6.0444	6.3389	5.7142	5.9862	6.0901	6.1116	6.174	5.787	6.5681	5.6302	5.812	5.642	4.5666	4.738	5.5364	5.3444	5.5411	5.3463	1.3414	1.4882	1.4361	1.4787	1.4584	1.3884	5.2979
pos_10122	4'-Hydroxycilostazol, trans-	metab_114	-	-	-	HMDB0247541	M+NH4	C20H27N5O3	2.8688	-	pos	-	-	-	-	Organoheterocyclic compounds	Quinolines and derivatives	403.245	0.0122538	-	61.2	-1.40294	-	Quinolones and derivatives	3.9009	3.9124	3.9192	3.8859	3.91	3.9072	3.9906	3.9692	4.0791	4.3535	3.8909	4.0574	3.8876	4.044	4.8162	4.0803	5.3616	4.1474	3.6803	3.833	3.7791	3.8233	3.8022	3.7294	6.2356
pos_10123	Ingenol	metab_115	-	-	-	HMDB0253484	2M+3H2O+2H	C20H28O5	2.8688	C09112	pos	-	-	-	-	Lipids and lipid-like molecules	Prenol lipids	362.205	0.0099066	-	71.7	-1.33007	30220-46-3	Diterpenoids	3.6279	3.6394	3.6462	3.6128	3.637	4.8563	4.9539	3.6961	4.8518	5.1763	3.6179	5.283	3.6145	5.0398	5.0636	4.0314	5.127	3.8743	3.4073	4.2027	3.5061	3.5502	4.1648	3.4564	6.4167
pos_10124	Gamma-Glutamyltyrosine	metab_116	-	-	-	HMDB0011741	M+H	C14H18N2O6	2.8688	-	pos	-	-	-	-	Organic acids and derivatives	Carboxylic acids and derivatives	311.123	0.00997753	72.2	-	-1.53844	7432-23-7	Amino acids, peptides, and analogues	6.3748	6.5108	6.786	6.9473	6.538	6.8098	6.0827	6.6219	6.3902	6.5524	6.4899	6.5207	6.2742	6.3678	6.3783	5.7215	6.4592	5.797	6.627	6.3044	6.5021	6.658	6.6883	6.4999	4.3585
pos_10126	Ecgonine	metab_118	-	-	-	HMDB0006548	M+NH4	C9H15NO3	2.8688	C10858	pos	-	-	-	-	Alkaloids and derivatives	Tropane alkaloids	203.139	0.00849521	48.6	-	-0.757808	481-37-8	Not Available	6.1717	6.6394	6.2399	6.5458	6.4152	6.2972	6.0962	6.3382	6.1031	6.3675	6.167	6.4291	5.7656	6.8317	7.0655	5.9035	6.9664	5.8473	5.9658	5.9927	5.9373	6.4913	6.1678	5.7015	4.1586
pos_10128	Scoparone	metab_120	-	map00999	Biosynthesis of various plant secondary metabolites	HMDB0030818;MJDBOTE0001143	M+NH4	C11H10O4	2.8459	C09311	pos	-	-	Metabolism	Biosynthesis of other secondary metabolites	Phenylpropanoids and polyketides	Coumarins and derivatives	224.092	0.0965389	47.4	-	-1.11912	120-08-1	Not Available	5.6517	5.8771	5.7185	5.765	5.6718	6.2258	5.8363	5.9603	6.0252	5.9559	5.7104	5.8675	5.3414	5.5376	5.4843	5.362	5.532	5.3409	5.4399	4.8752	5.3179	5.535	5.4375	5.5338	5.3545
pos_10138	5,6-Dihydroxy-3-phenyl-1-aminomethylisochroman	metab_126	-	-	-	HMDB0247720	M+ACN+H	C16H17NO3	2.8228	-	pos	-	-	-	-	Organoheterocyclic compounds	Benzopyrans	313.154	0.0685469	-	64.9	-1.88997	-	2-benzopyrans	6.8781	6.0693	6.6754	6.7011	6.2058	6.1538	4.8348	5.6081	5.5798	5.3691	6.713	4.8991	5.7065	5.5488	5.1398	5.7931	5.016	6.0365	6.1433	5.9913	6.165	6.0647	6.4278	6.3557	5.604
pos_10145	Misoprostol acid	metab_131	-	-	-	HMDB0254756	M+H	C21H36O5	2.8151	-	pos	-	-	-	-	Lipids and lipid-like molecules	Fatty Acyls	369.26	0.0452491	-	35.2	-9.46335	-	Eicosanoids	2.9347	2.9462	2.953	2.9197	2.9438	2.941	3.0243	3.0029	3.1128	3.1489	2.9247	3.0911	2.9214	3.0776	3.1005	3.1139	3.1347	3.181	2.7144	2.8669	2.813	2.8572	3.0524	2.7635	4.6754
pos_10146	4-amino-4-deoxychorismate	metab_132	-	map00790;map01240	Folate biosynthesis;Biosynthesis of cofactors	HMDB0304170	M+CH3OH+H	C10H11NO5	2.8151	C11355	pos	-	-	Metabolism;Metabolism	Metabolism of cofactors and vitamins;Global and overview maps	Organic acids and derivatives	Carboxylic acids and derivatives	258.097	0.0369872	-	42.6	-1.16566	-	Dicarboxylic acids and derivatives	1.9442	1.9556	1.9623	1.9293	1.9531	1.9504	5.3827	2.0117	6.0278	5.9937	1.9343	5.5462	4.9418	6.2762	5.6654	2.1219	5.0493	2.1885	1.7268	1.8771	1.8239	1.8675	1.8467	1.775	1.9603
pos_10152	DG(20:4(5Z,8Z,11Z,14Z)-OH(20)/0:0/2:0)	metab_139	-	-	-	HMDB0296866	M+H+Na	C25H40O6	2.8151	-	pos	-	-	-	-	Not Available	Not Available	230.138	0.0134889	-	36.6	-4.69522	-	Not Available	5.1036	5.6105	5.324	5.4522	5.5168	5.5371	6.2395	5.4344	5.9336	5.9825	5.3333	6.0943	5.4184	5.9668	5.9375	5.8021	6.0272	5.8801	4.9902	5.1687	4.9196	5.4011	5.3621	5.3434	4.7737
pos_10155	3-Methoxy-4-hydroxyphenylglycolaldehyde	metab_141	-	map01100;map00350	Metabolic pathways;Tyrosine metabolism	PW_C002041;HMDB0004061	M+H	C9H10O4	2.8151	C05583	pos	-	-	Metabolism;Metabolism	Global and overview maps;Amino acid metabolism	Benzenoids	Phenols	183.065	0.00759764	-	52.9	-0.46149	17592-23-3	Methoxyphenols	5.8705	5.8588	5.9929	5.7636	5.9961	6.0243	5.3951	5.7734	5.128	4.9696	6.016	4.9783	4.3527	4.5611	4.8684	5.0036	5.1648	5.0919	4.6075	4.5191	4.5253	4.8536	4.8716	5.0354	6.5578
pos_10156	Hydrocinnamic acid	metab_142	-	map01100;map00360	Metabolic pathways;Phenylalanine metabolism	HMDB0000764	M+H	C9H10O2	2.8151	C05629	pos	-	-	Metabolism;Metabolism	Global and overview maps;Amino acid metabolism	Phenylpropanoids and polyketides	Phenylpropanoic acids	151.075	0.022392	60.4	-	-0.74473	501-52-0	Not Available	4.663	4.4175	4.7417	4.7957	4.7082	4.5643	3.9327	4.2243	3.572	3.5436	4.91	4.1825	3.316	3.4723	4.3963	4.1425	4.2194	4.4394	4.0645	3.9042	3.2076	5.3181	5.1068	4.6825	5.4332
pos_10157	2-Aminomuconic acid semialdehyde	metab_143	-	map01100;map00380	Metabolic pathways;Tryptophan metabolism	LMFA01060191;HMDB0001280;PW_C000991	M+NH4	C6H7NO3	2.8151	C03824	pos	-	-	Metabolism;Metabolism	Global and overview maps;Amino acid metabolism	Organic acids and derivatives	Carboxylic acids and derivatives	159.076	0.220358	-	43.7	-0.194164	245128-91-0	Amino acids, peptides, and analogues	3.6023	3.6138	3.6206	3.5872	3.6114	3.6085	5.8429	3.6705	6.079	5.7921	3.7626	5.8161	3.8115	5.0257	5.0086	4.7551	4.476	4.9495	3.3817	3.5344	3.4805	3.5246	3.5036	3.4308	4.8746
pos_10158	5-Hydroxypyrazinamide	metab_144	-	-	-	HMDB0001978	M+H	C5H5N3O2	2.8151	C01956	pos	-	-	-	-	Organoheterocyclic compounds	Diazines	140.047	0.0174568	-	54.1	8.69289	13924-96-4	Pyrazines	3.7782	3.7897	3.7965	3.7631	3.8124	3.7844	3.8678	3.8464	3.9564	3.9925	3.7682	3.9347	3.7648	3.9212	3.9441	3.9575	3.9783	4.0246	3.5576	3.7103	3.6563	3.7005	3.6795	3.6067	5.2233
pos_10159	3-Hydroxy-2-oxoindole	metab_145	-	map01100;map01110;map00999	Metabolic pathways;Biosynthesis of secondary metabolites;Biosynthesis of various plant secondary metabolites	HMDB0240741	M+H-H2O	C8H7NO2	2.8151	C11130	pos	-	-	Metabolism;Metabolism;Metabolism	Global and overview maps;Global and overview maps;Biosynthesis of other secondary metabolites	Organoheterocyclic compounds	Indoles and derivatives	132.044	0.00476021	-	44.6	-0.119106	-	Indolines	3.9062	3.5572	3.9286	3.202	3.4	4.3546	4.9509	3.2852	4.9245	4.2984	4.43	4.6113	3.2037	3.36	3.5348	3.3963	3.4171	4.0309	3.7301	4.3446	4.1739	3.1394	3.1184	3.0456	5.1852
pos_1016	Val Ala Leu	metab_146	-	-	-	-	M+H, M+Na	C14H27N3O4	3.9377	-	pos	-	-	-	-	-	-	302.207	0.00645735	33.1	-	-1.52981	-	-	1.5294	4.6602	1.5472	5.2325	4.5861	3.7775	6.3482	4.5133	6.1462	6.4726	3.5127	6.5483	4.2889	6.2316	6.1887	5.2794	6.2779	5.0673	1.3172	4.084	3.6993	1.4543	1.434	3.5621	3.9669
pos_10165	Ginsenoside Rh7	metab_150	-	-	-	HMDB0039446	M+H+Na	C36H60O9	2.8075	-	pos	-	-	-	-	Lipids and lipid-like molecules	Prenol lipids	330.207	0.0763035	-	80.7	-8.48765	343780-68-7	Triterpenoids	3.3024	3.3139	3.3207	3.2873	3.3115	3.3086	3.7758	3.3706	3.4805	3.5167	3.2924	3.4588	3.289	3.4454	3.4682	3.4817	3.9848	3.5487	3.4551	3.2345	3.1806	3.2247	3.2037	3.131	5.8678
pos_10166	Tryptophyl-Arginine	metab_151	-	-	-	HMDB0029077	M+H-2H2O	C17H24N6O3	2.8075	-	pos	-	-	-	-	Organic acids and derivatives	Carboxylic acids and derivatives	325.175	0.0527621	-	44.4	-4.65503	-	Amino acids, peptides, and analogues	5.894	6.0822	5.7335	5.7139	6.0234	6.2693	6.1245	5.9704	6.1528	6.3286	5.9023	6.5437	5.4367	5.3318	5.5831	5.9185	5.4909	5.9255	5.4499	4.9894	5.3153	5.3982	5.5109	5.503	4.298
pos_10170	Valylphenylalanine	metab_155	-	-	-	HMDB0029134;HMDB0255244	M+CH3OH+H	C14H20N2O3	2.8075	-	pos	-	-	-	-	Organic acids and derivatives	Carboxylic acids and derivatives	297.18	0.0441832	-	32.3	-1.71399	3918-92-1	Amino acids, peptides, and analogues	6.4965	6.2401	6.1543	6.526	6.1201	6.0554	4.1602	5.9194	4.0264	4.0651	6.0944	3.9993	3.4806	4.0044	3.7432	3.0218	3.6959	3.0888	2.6224	2.7748	2.7209	2.7651	2.744	2.6714	2.8589
pos_10172	1,2-dibutyrin	metab_157	-	-	-	HMDB0304007	M+NH4	C11H20O5	2.8075	-	pos	-	-	-	-	Lipids and lipid-like molecules	Glycerolipids	250.165	0.00611817	-	39.7	-0.700015	-	Diradylglycerols	4.7024	4.8501	5.2223	4.8081	5.3567	4.8591	5.1781	4.6708	4.4538	5.0236	4.9696	5.0496	4.3479	5.3667	5.1118	5.1811	5.8924	5.1654	7.4944	7.9443	7.3361	8.0578	7.9836	7.7731	5.7869
pos_10173	Val Val	metab_158	-	-	-	-	M+H	C10H20N2O3	2.8075	-	pos	-	-	-	-	-	-	217.154	0.018494	40.9	-	-1.45611	-	-	5.8035	6.1939	5.4695	5.7139	6.0234	5.8977	6.248	6.0262	6.1604	6.3239	5.9815	6.3681	5.5425	6.896	6.947	5.8878	6.8864	5.8953	6.5187	6.0984	6.4911	5.0212	5.7391	4.3731	5.0516
pos_10180	5-Methyldeoxycytidine	metab_162	-	-	-	HMDB0002224	2M+ACN+Na	C10H15N3O4	2.7996	C03592	pos	-	-	-	-	Nucleosides, nucleotides, and analogues	Pyrimidine nucleosides	546.229	0.0274155	-	43.2	0.81807	838-07-3	Pyrimidine 2''-deoxyribonucleosides	5.3213	6.1729	5.5371	6.6359	5.5863	5.6837	4.0701	5.7884	4.1586	4.1948	5.353	4.1369	3.9671	4.1235	4.1464	4.1598	4.1806	4.2269	3.7598	3.9126	3.8586	3.9028	3.8817	3.809	3.9968
pos_10181	Val Lys Tyr	metab_163	-	-	-	-	M+H	C20H32N4O5	2.7996	-	pos	-	-	-	-	-	-	409.244	0.0170074	55.6	-	-1.69533	-	-	3.8573	3.8688	3.8756	3.8422	3.8663	3.8635	3.9469	3.9255	4.0355	4.5481	3.8473	4.0137	3.8439	4.0003	4.0232	4.0366	4.512	4.1037	3.6367	3.7894	3.7354	3.7796	3.7586	3.6858	5.6484
pos_10192	Pravastatin lactone	metab_173	-	-	-	HMDB0256737	M+ACN+H	C23H34O6	2.7921	-	pos	-	-	-	-	Organoheterocyclic compounds	Lactones	448.266	0.0969762	-	63.4	-8.49042	-	Delta valerolactones	4.0156	4.0272	4.034	4.0006	4.0247	4.0219	4.1053	4.0839	4.1938	4.23	4.0056	4.5065	4.0023	4.1587	4.2521	4.195	4.2158	4.2621	3.795	3.9478	3.8938	3.938	3.9169	3.8442	5.3544
pos_10194	6-Hydroxydopamine	metab_174	-	-	-	HMDB0001537	2M+NH4	C8H11NO3	2.7921	-	pos	-	-	-	-	Benzenoids	Phenols	356.181	0.0372606	-	33.7	-1.83759	1199-18-4	Benzenediols	3.3121	4.0785	3.3304	3.2971	3.3212	3.3184	4.3921	3.3803	5.7631	5.4927	4.146	5.1966	6.038	5.8416	4.073	3.4914	3.5122	4.6845	3.7965	4.4746	4.5467	4.0584	3.2135	4.1015	5.1228
pos_10195	2'-O-Methyladenosine	metab_175	-	-	-	HMDB0004326	M+H	C11H15N5O4	2.7921	C04779	pos	-	-	-	-	Nucleosides, nucleotides, and analogues	Purine nucleosides	282.119	0.0270852	70	-	-1.57923	2140-79-6	Not Available	4.4239	4.5875	3.6536	3.6202	4.8448	3.6416	5.2413	4.503	5.2654	5.8301	4.7176	6.0957	4.5936	6.3154	6.0385	3.8146	6.1634	4.6928	3.4147	3.5674	3.6674	3.9443	4.6247	4.7505	3.6516
pos_10196	Ser Tyr	metab_176	-	-	-	-	M+H	C12H16N2O5	2.7921	-	pos	-	-	-	-	-	-	269.113	0.222085	75.4	-	-1.65232	-	-	5.3672	5.1699	5.5256	4.9569	5.1243	5.3691	5.4466	4.731	5.5645	5.5571	4.7879	5.4558	4.5674	5.4209	5.8169	4.3075	5.7262	4.5553	4.849	4.719	4.5375	4.7933	4.3189	4.1181	4.1445
pos_10198	3-(3-methylbutyl)-1,3-benzoxazol-2-one	metab_178	-	-	-	-	M+H	C12H15NO2	2.7921	-	pos	-	-	-	-	-	-	206.117	0.169263	43.1	-	-0.826263	-	-	3.6219	3.6334	3.6402	4.0261	3.631	3.7598	5.0177	3.6902	5.8558	5.3371	3.6119	5.1748	5.0263	5.0632	4.5332	4.2017	4.0919	4.9054	3.4014	3.5541	4.0019	4.4336	3.5232	4.7089	4.828
pos_10202	CID 9844747	metab_182	-	-	-	HMDB0252301	M+H-H2O	C22H26FN3O4	2.7844	-	pos	-	-	-	-	Organoheterocyclic compounds	Diazinanes	398.192	0.0873299	-	36.5	9.96463	-	Piperazines	3.9554	3.6259	4.1005	1.8668	3.781	4.3687	4.5201	1.9491	5.3394	4.7855	4.2899	5.3368	4.5183	4.8027	5.8979	5.1802	5.7237	5.5012	1.6648	1.8147	1.7616	1.8051	1.7844	1.7129	4.9886
pos_10204	7-Hydroxyterpineol 8-glucoside	metab_184	-	-	-	HMDB0033019	2M+3H2O+2H	C16H28O7	2.7844	-	pos	-	-	-	-	Organic oxygen compounds	Organooxygen compounds	346.192	0.0679374	-	57	-9.98731	217962-32-8	Carbohydrates and carbohydrate conjugates	4.6154	3.8423	4.3257	3.8157	4.1193	3.837	5.4379	3.899	5.2759	5.6086	3.8208	5.4647	3.8174	5.5158	5.6474	4.0101	5.7037	4.0772	4.6301	3.7629	4.5305	3.7531	4.3398	3.6593	6.2181
pos_10206	[8]-Shogaol	metab_186	-	-	-	HMDB0031463	2M+3H2O+2H	C17H24O3	2.7844	C10494	pos	-	-	-	-	Benzenoids	Phenols	290.184	0.0599898	-	30.3	-0.952828	36700-45-5	Methoxyphenols	3.1028	3.1143	3.1211	3.0877	3.1119	3.1091	3.1924	3.171	3.2809	3.317	3.0928	3.8512	3.0895	3.2458	3.2686	3.2821	3.3028	3.3491	4.3415	4.986	4.8961	3.0252	3.0042	2.9315	5.1919
pos_10214	Cinncassiol D3	metab_193	-	-	-	HMDB0036854	M+H	C20H32O6	2.7764	C17655	pos	-	-	-	-	Lipids and lipid-like molecules	Prenol lipids	369.224	0.0820962	-	47.4	-9.00988	80178-41-2	Sesquiterpenoids	4.6405	5.4815	5.0509	6.0072	5.1093	5.5116	3.6639	5.5925	3.7524	4.0988	5.3281	5.2159	4.8342	5.1863	4.4011	4.8292	4.6851	5.4016	5.5277	5.2333	5.6126	3.4966	3.4755	3.4028	3.5905
pos_10216	N-tert-butyl-3-oxo-2-phenyl-2,7-diazaspiro[3.5]nonane-7-carboxamide	metab_195	-	-	-	-	M+H	C18H25N3O2	2.7764	-	pos	-	-	-	-	-	-	316.201	0.0318594	31.5	-	-1.82812	-	-	3.3605	3.816	3.3788	3.3454	3.3696	3.3668	4.8336	3.4287	4.314	5.2142	3.3505	4.8456	3.8835	5.0022	5.3731	4.2491	5.0467	4.8027	6.2132	5.4884	6.1895	3.2829	5.0158	3.1891	3.3768
pos_1022	Capryloylglycine	metab_199	-	-	-	HMDB0000832	M+CH3OH+H, 2M+ACN+H	C10H19NO3	3.9617	-	pos	-	-	-	-	Organic acids and derivatives	Carboxylic acids and derivatives	234.17	0.00315869	-	44.7	-1.31176	14246-53-8	Amino acids, peptides, and analogues	5.568	5.5962	5.4307	5.3889	5.6525	5.6847	4.8889	6.4028	4.6151	4.5557	5.3741	4.6589	4.458	4.7046	4.6186	6.3719	4.9482	6.6823	5.5118	5.7034	5.654	5.4904	5.2671	5.1183	5.8305
pos_10220	Dienogest	metab_200	-	-	-	HMDB0251234	2M+ACN+H	C20H25NO2	2.7684	-	pos	-	-	-	-	Lipids and lipid-like molecules	Steroids and steroid derivatives	664.413	0.0151165	-	79.2	3.82047	-	Oxosteroids	5.5068	5.5183	5.5251	5.4917	5.5159	5.5131	5.5965	5.575	5.685	5.7212	5.4968	5.6633	5.4935	5.6499	5.6727	5.6862	5.707	5.7533	5.2862	5.4389	5.3849	5.4291	5.4081	5.3353	6.3398
pos_10222	17a-Ethynylestradiol	metab_202	-	-	-	HMDB0001926	M+Na	C20H24O2	2.7684	C07534	pos	-	-	-	-	Lipids and lipid-like molecules	Steroids and steroid derivatives	319.169	0.00958184	-	59	5.87248	57-63-6	Estrane steroids	3.333	3.0618	4.9199	3.5924	4.8636	0.4663	5.1762	2.7051	5.7113	5.8975	4.84	6.0904	5.3244	6.2451	5.842	5.3024	5.5487	5.5896	2.871	0.4189	3.1532	0.4129	0.4001	0.3578	5.9948
pos_10232	(5Z)-3-Hydroxytetradec-5-enedioylcarnitine	metab_212	-	-	-	HMDB0241373	M+H-H2O	C21H37NO7	2.7605	-	pos	-	-	-	-	Lipids and lipid-like molecules	Fatty Acyls	398.25	0.0476969	-	47.2	-7.94098	-	Fatty acid esters	4.5442	4.5557	4.5625	4.5291	4.5533	4.5505	4.6338	4.6124	4.7224	4.7586	4.5342	4.7007	4.5308	4.6872	4.7101	4.7236	4.7444	4.7906	4.3236	4.4763	4.4223	4.4665	4.4455	4.3727	5.0307
pos_10235	Tryptophyl-Lysine	metab_215	-	-	-	HMDB0029088	M+H	C17H24N4O3	2.7605	-	pos	-	-	-	-	Organic acids and derivatives	Carboxylic acids and derivatives	333.192	0.109117	-	47.9	-1.53422	-	Amino acids, peptides, and analogues	4.7991	5.8554	5.0737	6.1772	4.5157	4.645	4.5662	5.2818	4.6401	5.1207	4.3768	4.7406	3.9285	4.8073	5.0881	2.4002	4.8792	2.4671	2.0028	5.4841	2.1007	5.2132	5.073	5.2298	2.238
pos_10246	1-[(2R,4R,5R)-5-(Aminomethyl)-4-hydroxyoxolan-2-yl]-5-methylpyrimidine-2,4-dione	metab_226	-	-	-	HMDB0246877	M+ACN+H	C10H15N3O4	2.7526	-	pos	-	-	-	-	Nucleosides, nucleotides, and analogues	2'',5''-dideoxyribonucleosides	283.139	0.090047	-	37.1	-3.22254	-	Not Available	0.1546	4.7253	4.0886	4.7321	4.5834	0.1565	1.7421	3.7769	4.7333	5.1842	4.6033	5.2685	0.1507	4.3894	5.9129	3.7155	5.8648	2.3149	5.4751	4.1169	5.4501	3.9868	4.7756	4.146	5.9384
pos_10251	Tsugaric acid A 21-glucosyl ester	metab_232	-	-	-	HMDB0033425	M+H-H2O	C38H60O9	2.7447	-	pos	-	-	-	-	Lipids and lipid-like molecules	Prenol lipids	643.424	0.0217311	-	78.2	5.11265	205119-13-7	Triterpenoids	4.4469	4.4584	4.4652	4.4318	4.456	4.4532	4.5365	4.5151	4.6251	4.6612	4.4369	4.6034	4.4335	4.5899	4.6128	4.6263	4.647	4.6933	4.2263	4.379	4.325	4.3692	4.3482	4.2754	5.273
pos_10253	Cyclosquamosin C	metab_233	-	-	-	HMDB0303376	M+2H	C39H65N9O11S	2.7447	-	pos	-	-	-	-	Organic acids and derivatives	Carboxylic acids and derivatives	434.734	0.0162371	-	51.8	1.08121	-	Amino acids, peptides, and analogues	2.2499	2.2614	2.2681	2.2349	2.2589	2.2561	4.0823	2.3178	5.0976	5.1631	2.2399	5.1197	2.2366	4.2647	4.9416	2.4284	5.0348	2.4953	2.0309	4.2817	2.1288	2.1727	2.1518	2.0796	5.1594
pos_10258	Santamarin	metab_237	-	-	-	HMDB0302709	M+Na	C15H20O3	2.7447	C09544	pos	-	-	-	-	Lipids and lipid-like molecules	Prenol lipids	271.129	0.0263931	-	31.2	-7.85272	4290-13-5	Terpene lactones	1.8428	5.2641	1.8608	1.8279	3.9615	4.9029	5.4104	4.702	5.7706	5.6622	4.672	5.5161	5.974	5.6813	5.1848	5.3759	4.8031	5.7325	4.6838	4.6104	4.9034	3.8526	1.7456	1.6743	1.8589
pos_10261	L-Dopa	metab_241	-	map01100;map01110;map00350	Metabolic pathways;Biosynthesis of secondary metabolites;Tyrosine metabolism	HMDB0000181;PW_C000117	M+H	C9H11NO4	2.7447	C00355	pos	Peptides;Hormones and transmitters	Amino acids;Neurotransmitters	Metabolism;Metabolism;Metabolism	Global and overview maps;Global and overview maps;Amino acid metabolism	Organic acids and derivatives	Carboxylic acids and derivatives	198.076	0.00610953	76.7	-	-0.791918	59-92-7	Amino acids, peptides, and analogues	5.4212	5.9733	5.2996	6.1574	5.5956	5.6419	5.4998	5.9165	5.496	5.3365	5.4401	5.3567	5.2493	4.8049	5.2244	4.9485	5.0725	5.2026	4.3892	4.3541	4.4358	4.6694	4.7605	4.5485	4.3658
pos_10262	O-Succinyl-L-homoserine	metab_242	-	map01100;map00270;map01110;map00920;map01230	Metabolic pathways;Cysteine and methionine metabolism;Biosynthesis of secondary metabolites;Sulfur metabolism;Biosynthesis of amino acids	HMDB0255868	M+H-2H2O	C8H13NO6	2.7447	C01118	pos	-	-	Metabolism;Metabolism;Metabolism;Metabolism;Metabolism	Global and overview maps;Amino acid metabolism;Global and overview maps;Energy metabolism;Global and overview maps	Organic acids and derivatives	Carboxylic acids and derivatives	184.06	0.0905978	-	57.3	-0.760031	1492-23-5	Amino acids, peptides, and analogues	3.8335	5.4674	3.5638	5.4694	5.0738	5.2058	3.8084	5.7224	4.6444	4.6767	5.0045	4.2533	0.5072	3.7706	3.5391	0.6486	0.6648	0.7015	3.2619	3.0014	3.3071	3.6645	3.7507	3.914	4.0202
pos_10263	4-Methyl-5-Thiazoleethanol	metab_243	-	map00730;map01100;map01240	Thiamine metabolism;Metabolic pathways;Biosynthesis of cofactors	HMDB0032985	M+H	C6H9NOS	2.7447	C04294	pos	-	-	Metabolism;Metabolism;Metabolism	Metabolism of cofactors and vitamins;Global and overview maps;Global and overview maps	Organoheterocyclic compounds	Azoles	144.048	0.00641037	78	-	-0.353134	137-00-8	Thiazoles	4.5071	4.9736	4.0592	4.4714	4.5456	4.0324	3.6389	5.6345	3.7275	3.7636	4.9949	3.8843	4.7389	3.7473	3.7152	3.9536	3.7494	4.1221	6.2469	6.3247	6.2837	6.4522	6.1232	5.7947	4.7238
pos_10267	P-Hydroxyphenylethylbiguanide	metab_246	-	-	-	HMDB0259540	M+CH3OH+H	C10H15N5O	2.7367	-	pos	-	-	-	-	Organic nitrogen compounds	Organonitrogen compounds	254.161	0.0188709	-	35.4	-1.6219	-	Guanidines	4.2779	4.823	4.2962	4.8672	4.287	4.8061	5.2094	4.5365	5.3076	6.0128	4.2679	6.0394	4.9546	5.8776	6.0895	5.019	5.9823	5.1712	5.6703	5.3637	5.7057	5.2273	4.9596	4.5417	6.2306
pos_10275	1-beta-Hydroxyeuscaphic acid	metab_252	-	-	-	HMDB0302616	M+H+Na	C30H48O6	2.7287	-	pos	-	-	-	-	Lipids and lipid-like molecules	Prenol lipids	264.168	0.0230833	-	43.2	-9.15435	-	Triterpenoids	2.6305	0.5679	2.5776	0.5487	0.5662	0.5641	3.9518	0.61	0.6955	0.7246	0.5523	4.3347	3.7236	0.6677	0.6857	0.6964	0.7131	0.7508	0.4117	0.5115	0.4749	0.5047	0.4904	0.4425	4.7724
pos_10294	Zedoarol	metab_268	-	-	-	HMDB0038202	M+NH4	C15H18O3	2.7127	C17490	pos	-	-	-	-	Lipids and lipid-like molecules	Prenol lipids	264.159	0.0222838	-	59.7	-1.27833	103994-22-5	Sesquiterpenoids	6.1151	5.6159	6.1066	5.9299	5.8041	5.6498	3.1313	5.4333	1.9713	1.7687	5.9666	4.087	2.763	1.9326	4.3063	1.7343	4.2305	1.8002	1.3462	1.4931	1.441	1.4837	1.4633	1.3933	3.6686
pos_10296	Epinine	metab_270	-	-	-	HMDB0032020	M+H	C9H13NO2	2.7127	C07453	pos	-	-	-	-	Benzenoids	Phenols	168.102	0.0149419	87.1	-	-0.758815	501-15-5	Benzenediols	6.6226	6.5194	6.4608	6.8533	6.2546	6.3298	5.501	6.5649	5.5085	5.5861	6.3053	5.4517	5.3454	5.424	5.4465	5.5471	5.4416	5.5531	5.3005	5.4155	5.2905	5.4538	5.3581	5.4412	5.2059
pos_10299	Difloxacin	metab_273	-	-	-	HMDB0251259	M+H	C21H19F2N3O3	2.7048	C11234	pos	-	-	-	-	Organoheterocyclic compounds	Quinolines and derivatives	400.146	0.027912	-	44.7	-2.28412	98106-17-3	Phenylquinolines	3.8912	3.9027	3.9095	3.8761	3.9002	3.8974	5.5813	3.9594	5.959	5.5351	3.8811	5.4594	5.9962	5.9094	5.71	5.2539	5.6634	5.3514	3.6705	3.8233	3.7693	3.8135	3.7924	3.7197	3.9075
pos_10301	1-Pyrrolidinyloxy, 3-(aminocarbonyl)-2,2,5,5-tetramethyl-	metab_277	-	-	-	HMDB0255776	M+ACN+H	C9H18N2O2	2.7048	-	pos	-	-	-	-	Organoheterocyclic compounds	Pyrrolidines	228.17	0.0176955	-	54.1	-1.03596	-	Pyrrolidine carboxylic acids and derivatives	3.5162	3.5278	3.5346	3.5012	3.5253	3.5225	4.1438	3.5845	3.8782	4.984	3.5062	5.0015	3.5029	3.6593	4.7098	3.6956	4.8892	3.7626	3.2957	3.4484	3.3944	3.4386	3.4176	3.3448	4.6074
pos_10308	Turicine	metab_284	-	-	-	HMDB0029409	2M+Na	C7H13NO3	2.6891	C21513	pos	-	-	-	-	Organic acids and derivatives	Carboxylic acids and derivatives	341.17	0.00300821	-	48	6.46198	515-24-2	Amino acids, peptides, and analogues	3.5263	4.2358	3.5446	4.964	3.5354	4.8335	6.604	4.7406	6.1465	6.2088	3.5163	6.4988	6.1431	6.1329	6.6563	6.6284	6.7447	6.6383	5.327	4.9933	5.3568	3.4487	3.4276	3.3549	4.4613
pos_1031	10-Deacetylbaccatin III	metab_286	-	map01100;map00904;map01110	Metabolic pathways;Diterpenoid biosynthesis;Biosynthesis of secondary metabolites	HMDB0244264	M+H, M+2Na-H	C29H36O10	4.0174	C11700	pos	-	-	Metabolism;Metabolism;Metabolism	Global and overview maps;Metabolism of terpenoids and polyketides;Global and overview maps	Lipids and lipid-like molecules	Prenol lipids	589.202	0.162655	-	61.1	0.109087	32981-86-5	Diterpenoids	1.0295	1.0399	2.8683	1.0158	2.6593	1.0351	5.0399	1.0917	5.3853	5.61	1.8848	5.4891	4.1089	4.6477	4.0963	1.1949	1.2144	1.258	0.8349	0.9684	0.9205	0.9597	0.941	4.476	1.0443
pos_10313	7alpha,8alpha-Dihydroxycalonectrin	metab_288	-	-	-	HMDB0038916	2M+3H2O+2H	C19H26O8	2.6813	-	pos	-	-	-	-	Lipids and lipid-like molecules	Prenol lipids	396.176	0.112209	-	40.2	4.17932	95673-99-7	Sesquiterpenoids	3.6773	3.6889	3.6957	3.6623	3.6864	3.6836	3.767	3.7456	5.5286	5.0063	3.6673	4.8894	6.1547	5.9513	3.8433	3.8567	3.8775	3.9238	3.4568	3.6095	3.5555	3.5997	3.5786	3.5059	4.2796
pos_10314	Tert-butyl 4-(1H-pyrazolo[3,4-d]pyrimidin-4-yl)piperazine-1-carboxylate	metab_289	-	-	-	HMDB0245674	M+Na	C14H20N6O2	2.6813	-	pos	-	-	-	-	Organoheterocyclic compounds	Diazinanes	327.155	0.00217856	-	32.4	1.92028	-	Piperazines	6.6383	6.9799	6.0997	6.6288	6.4062	6.4732	6.6457	7.2898	6.0541	6.3065	6.4448	6.5251	6.4	6.2509	6.5783	6.8181	6.6811	6.8098	3.1293	3.1704	3.3915	3.1607	3.1396	3.0669	4.9189
pos_10318	Epidermin	metab_292	-	-	-	HMDB0034777	M+ACN+Na	C11H19NO6	2.6733	-	pos	-	-	-	-	Organic oxygen compounds	Organooxygen compounds	325.139	0.00859846	-	44	6.99047	126050-09-7	Carbohydrates and carbohydrate conjugates	7.1408	7.4247	6.4921	6.9837	6.8896	7.0131	4.654	7.236	5.2464	4.9439	6.8697	4.7591	5.2968	5.635	3.5602	4.5785	3.5437	4.5334	3.1231	3.2757	3.2218	5.3307	5.3353	5.7979	3.7044
pos_10319	2'-Deoxymugineic acid	metab_293	-	map01100;map01110;map00999	Metabolic pathways;Biosynthesis of secondary metabolites;Biosynthesis of various plant secondary metabolites	HMDB0033909	M+H	C12H20N2O7	2.6733	C15485	pos	-	-	Metabolism;Metabolism;Metabolism	Global and overview maps;Global and overview maps;Biosynthesis of other secondary metabolites	Organic acids and derivatives	Carboxylic acids and derivatives	305.134	0.0146721	-	51.4	-1.39786	74235-24-8	Amino acids, peptides, and analogues	2.6596	2.6711	4.1144	2.6446	3.3343	2.6658	4.9603	2.7277	6.1462	5.7235	3.4317	5.4058	6.362	6.4657	4.4232	3.8472	2.8594	4.9413	2.4396	2.5919	2.538	2.5821	2.5611	2.4886	2.8943
pos_10327	Arctiopicrin	metab_300	-	-	-	HMDB0301857	M+ACN+Na	C19H26O6	2.6494	C09297	pos	-	-	-	-	Lipids and lipid-like molecules	Prenol lipids	414.186	0.107677	-	48	-6.48404	19889-01-1	Terpene lactones	3.9445	3.956	3.9628	3.9294	3.9536	3.9507	4.0341	4.1542	4.1227	4.1588	3.9345	4.101	6.4344	6.1551	4.4527	4.1238	4.1446	4.3733	3.7239	3.8766	3.8226	3.8668	3.8458	3.773	3.9608
pos_10336	Phosphoguanidinoacetate	metab_310	-	map01100;map00330	Metabolic pathways;Arginine and proline metabolism	HMDB0003705	M+NH4	C3H8N3O5P	2.6336	C03166	pos	-	-	Metabolism;Metabolism	Global and overview maps;Amino acid metabolism	Organic acids and derivatives	Carboxylic acids and derivatives	215.055	0.0160917	-	38.9	4.04491	5115-19-5	Amino acids, peptides, and analogues	5.6213	4.5344	5.2997	1.4887	5.3442	4.9886	4.361	5.0475	3.7756	5.6334	5.6163	4.6323	4.5804	4.0073	4.1768	4.9551	1.6984	4.9693	6.4632	6.1647	6.3389	6.9959	7.0146	7.523	1.5191
pos_10342	Guanidoacetic acid	metab_315	-	map01100;map00330;map00260	Metabolic pathways;Arginine and proline metabolism;Glycine, serine and threonine metabolism	PW_C000083;HMDB0000128	2M+ACN+H	C3H7N3O2	2.6257	C00581	pos	-	-	Metabolism;Metabolism;Metabolism	Global and overview maps;Amino acid metabolism;Amino acid metabolism	Organic acids and derivatives	Carboxylic acids and derivatives	276.144	0.00581458	-	37.9	9.80685	352-97-6	Amino acids, peptides, and analogues	6.2155	6.651	6.2577	6.351	6.6027	6.2712	6.0972	6.3292	6.2279	6.5043	6.3481	6.5318	5.3815	6.6692	6.3163	5.4288	6.3946	5.667	5.6108	5.6593	5.2723	6.0591	6.207	6.1798	5.4019
pos_10344	Dulcin	metab_317	-	-	-	HMDB0040616;HMDB0032565	M+H	C9H12N2O2	2.6177	C19415	pos	-	-	-	-	Lipids and lipid-like molecules	Prenol lipids	181.097	0.0463096	30.9	-	-0.647634	150-69-6;160955-43-1	Terpene glycosides	3.7878	3.5999	4.42	3.5733	3.7067	3.5947	7.1717	3.9294	7.2587	6.4711	4.4821	6.4979	4.9812	5.4113	5.7154	5.4988	5.5083	5.0722	4.5851	4.5427	4.6685	5.128	5.0714	4.8073	4.9972
pos_10345	Queuine	metab_318	-	-	-	HMDB0001495	M+H	C12H15N5O3	2.6098	C01449	pos	-	-	-	-	Organoheterocyclic compounds	Pyrrolopyrimidines	278.124	0.00347147	-	67.7	-1.79026	72496-59-4	Pyrrolo[2,3-d]pyrimidines	7.1502	6.5564	6.8758	6.1337	7.03	7.295	5.3946	6.559	4.815	5.0795	7.2415	5.0125	2.9357	5.3805	5.9723	4.1906	5.9715	3.988	4.8989	5.2944	4.7213	5.4776	5.7104	5.3985	4.8351
pos_10349	Adenosine	metab_321	-	map01100;map02010;map01232;map00230	Metabolic pathways;ABC transporters;Nucleotide metabolism;Purine metabolism	HMDB0000050;HMDB0247583;PW_C000034;MJDBOTE0000767	M+H	C10H13N5O4	2.586	C00212	pos	Nucleic acids	Nucleosides	Metabolism;Environmental Information Processing;Metabolism;Metabolism	Global and overview maps;Membrane transport;Global and overview maps;Nucleotide metabolism	Nucleosides, nucleotides, and analogues	Purine nucleosides	268.104	0.00634764	80.9	-	-1.57836	58-61-7	Not Available	8.6391	8.2448	8.6147	8.4313	8.4414	8.4222	8.4831	8.338	8.3953	8.6589	8.5275	8.6778	7.8363	8.3938	8.3575	8.1428	8.5193	8.1705	6.8189	7.4723	6.8113	6.8341	6.9909	7.7428	7.6943
pos_10354	Ile Arg	metab_327	-	-	-	-	M+H	C12H25N5O3	2.5701	-	pos	-	-	-	-	-	-	288.203	0.00149191	61.5	-	-1.77146	-	-	6.2982	5.9229	6.1164	5.3882	6.1354	6.3072	5.7549	5.7358	5.8237	6.2443	6.2099	6.2606	4.862	6.7464	6.8032	4.7539	6.6722	5.196	5.7896	4.3166	5.7849	4.2866	5.0402	4.1927	6.445
pos_10363	(S)-5'-Deoxy-5'-(methylsulfinyl)adenosine	metab_335	-	-	-	HMDB0033662	M+H	C11H15N5O4S	2.5306	-	pos	-	-	-	-	Nucleosides, nucleotides, and analogues	5''-deoxyribonucleosides	314.091	0.0324285	-	65.9	-1.3225	897-42-7	Not Available	6.2225	6.4214	5.4461	4.5592	6.4231	5.3097	6.2002	5.714	6.8641	6.661	6.0656	6.3966	5.9868	6.2723	5.1257	5.9354	5.2442	6.3922	4.3537	4.5064	4.4524	4.4966	4.4756	4.4028	5.4964
pos_10364	Imidazoleacetic acid	metab_336	-	map01100;map00340	Metabolic pathways;Histidine metabolism	HMDB0029736;PW_C001357;HMDB0002024	2M+ACN+H	C5H6N2O2	2.5306	C02835	pos	-	-	Metabolism;Metabolism	Global and overview maps;Amino acid metabolism	Organic acids and derivatives	Carboxylic acids and derivatives	294.119	0.0111012	-	39.3	-2.03752	645-65-8;22884-10-2	Amino acids, peptides, and analogues	8.0607	7.5228	8.1416	7.6946	7.9945	8.047	4.686	7.5637	5.4774	5.5415	8.177	5.354	5.1085	5.1183	5.6063	3.7649	5.3124	2.9507	4.4721	4.9502	4.1108	4.0765	4.6286	3.112	2.2955
pos_10365	P-Coumaroyl 3-hydroxytyrosine	metab_337	-	-	-	HMDB0029296	M+NH4	C18H17NO6	2.5227	-	pos	-	-	-	-	Organic acids and derivatives	Carboxylic acids and derivatives	361.139	0.0941834	-	48.1	-1.34109	77201-64-0	Amino acids, peptides, and analogues	4.564	4.4469	4.775	4.8351	4.2407	4.7313	3.8532	4.4885	5.0992	4.8025	4.4485	4.9886	4.2067	3.6271	6.0726	4.3596	5.2621	5.1633	6.3623	6.6152	6.3881	5.5148	6.164	5.5945	3.3429
pos_10377	5-[(2R)-2-Aminopropyl]-2-hydroxybenzoic acid	metab_346	-	-	-	HMDB0257825	M+NH4	C10H13NO3	2.475	-	pos	-	-	-	-	Benzenoids	Benzene and substituted derivatives	213.123	0.00944735	-	30.7	-1.05676	-	Phenethylamines	5.5602	5.9604	5.4416	5.9338	5.5609	6.0281	6.1697	5.802	6.6459	6.479	5.4695	6.7474	6.7299	6.7993	6.4828	6.3452	6.2613	6.5653	5.8899	6.1676	5.8811	5.3303	5.714	5.5719	5.8853
pos_10383	N-Acetyl-L-glutamic acid	metab_351	-	map01100;map01210;map00220;map01110;map01230	Metabolic pathways;2-Oxocarboxylic acid metabolism;Arginine biosynthesis;Biosynthesis of secondary metabolites;Biosynthesis of amino acids	HMDB0001138	M+H	C7H11NO5	2.4592	C00624	pos	-	-	Metabolism;Metabolism;Metabolism;Metabolism;Metabolism	Global and overview maps;Global and overview maps;Amino acid metabolism;Global and overview maps;Global and overview maps	Organic acids and derivatives	Carboxylic acids and derivatives	190.071	0.0266721	67.5	-	-0.690378	1188-37-0	Amino acids, peptides, and analogues	4.6272	4.2118	4.1438	4.8057	4.4111	4.8162	5.2944	4.9394	5.5056	4.9552	4.0955	4.9444	4.3547	4.0452	4.5062	3.7002	5.5109	4.3197	4.797	4.7869	4.9094	4.5564	4.5515	4.2439	4.6494
pos_10390	Gamma-L-Glutamyl-L-pipecolic acid	metab_356	-	-	-	HMDB0038614	M+H	C11H18N2O5	2.4036	-	pos	-	-	-	-	Organic acids and derivatives	Carboxylic acids and derivatives	259.128	0.00582799	-	64	-1.36178	-	Amino acids, peptides, and analogues	6.0007	5.6243	5.9905	5.5079	5.5142	5.6324	6.4777	5.3218	6.6058	6.6281	5.8978	6.4832	6.3009	6.4248	6.308	5.9283	5.9539	6.0349	6.0549	6.1681	6.1454	6.0448	5.9918	6.5066	5.8914
pos_10404	3,6-Dihydroxycyclohepta-2,4,6-trien-1-one	metab_370	-	-	-	HMDB0260262	M+ACN+H	C7H6O3	2.3086	-	pos	-	-	-	-	Hydrocarbon derivatives	Tropones	180.065	0.00535186	-	37.7	-0.894767	-	Not Available	5.6022	5.6946	5.6445	5.7873	5.5912	5.6386	5.6007	5.6036	5.5429	5.5635	5.6259	5.6999	5.5519	5.5404	5.7677	5.6404	5.7424	5.6228	5.4217	5.653	5.4892	5.6917	5.6476	5.6254	5.5615
pos_10417	Alpha-Methylene-Gamma-Butyrolactone	metab_382	-	-	-	HMDB0246945	M+H	C5H6O2	2.1581	C20578	pos	-	-	-	-	Organoheterocyclic compounds	Lactones	99.0445	0.0208186	88.3	-	4.15065	-	Gamma butyrolactones	6.5658	6.6385	6.573	6.7212	6.5367	6.6186	6.7018	6.6579	6.5506	6.5509	6.5393	6.5961	6.4998	6.5503	6.7102	6.6961	6.7603	6.6625	6.4117	6.5005	6.4601	6.6266	6.55	6.6467	6.4062
pos_1042	Histidylglutamine	metab_385	-	-	-	HMDB0028883	M+H-2H2O, M+2Na-H	C11H17N5O4	4.0652	-	pos	-	-	-	-	Organic acids and derivatives	Carboxylic acids and derivatives	248.113	0.0108194	-	41.3	-5.59954	224638-13-5	Amino acids, peptides, and analogues	5.8216	6.0186	5.5301	5.4112	6.1838	5.7335	5.4015	5.7686	5.7131	5.5465	5.5867	5.7423	5.074	5.076	5.5381	5.3756	5.7284	5.4336	5.6456	5.2695	5.6305	5.4473	5.4753	5.4086	4.6537
pos_10421	2-Phenylaminoadenosine	metab_387	-	-	-	HMDB0001069	M+2Na	C16H18N6O4	2.1028	-	pos	-	-	-	-	Nucleosides, nucleotides, and analogues	Purine nucleosides	202.06	0.00737563	-	33.9	5.17486	53296-10-9	Not Available	5.9692	6.176	5.993	6.6313	5.99	6.1358	6.4523	6.3521	5.7753	6.1216	6.0055	6.1891	5.9378	6.3325	6.7768	6.6725	6.795	6.5874	6.2566	6.3615	6.2172	6.5994	6.4552	6.6506	5.5622
pos_10423	5-Methyl-2(3H)-furanone	metab_389	-	-	-	HMDB0029609	M+H-H2O	C5H6O2	2.1028	-	pos	-	-	-	-	Organoheterocyclic compounds	Dihydrofurans	81.034	0.0124688	-	34	5.43771	591-12-8	Furanones	5.7214	5.7602	5.7108	5.8095	5.69	5.7826	5.8841	5.8192	6.2618	5.9031	5.6791	5.8234	5.9841	6.0091	5.9107	5.7502	5.8422	5.8054	5.5395	5.6447	5.598	5.7094	5.6793	5.7644	5.5581
pos_10451	3-Succinoylpyridine	metab_410	-	map01100;map00760	Metabolic pathways;Nicotinate and nicotinamide metabolism	HMDB0000992	M+CH3OH+H	C9H9NO3	1.882	C19569	pos	-	-	Metabolism;Metabolism	Global and overview maps;Metabolism of cofactors and vitamins	Organic acids and derivatives	Keto acids and derivatives	212.092	0.0107066	-	35.2	-1.14204	4192-31-8	Gamma-keto acids and derivatives	4.1235	4.6516	4.4961	4.3902	4.1326	4.8575	5.1239	4.6594	4.9726	5.1656	4.3573	5.1156	4.5821	4.7725	5.2759	5.0916	5.1889	5.0705	4.7604	4.9869	4.9545	5.0579	5.1138	4.9947	5.8645
pos_10457	Gibberellin A51-catabolite	metab_413	-	map00904;map01110	Diterpenoid biosynthesis;Biosynthesis of secondary metabolites	HMDB0304363;LMPR0104170011	M+Na	C19H22O5	1.8742	C11854	pos	-	-	Metabolism;Metabolism	Metabolism of terpenoids and polyketides;Global and overview maps	Lipids and lipid-like molecules	Prenol lipids	353.134	0.00988398	-	64.7	-6.82984	-	Diterpenoids	5.7814	6.3819	5.2921	6.158	6.2995	6.135	3.6922	6.1035	4.6582	4.3336	5.9375	4.877	3.9951	4.8916	5.8374	3.9822	5.4182	4.2497	4.8614	4.3026	4.8548	3.525	3.5039	4.5745	3.6189
pos_1046	L-Prolinamide, glycyl-L-prolyl-L-arginyl-	metab_416	-	-	-	HMDB0253912	M+H, M+ACN+Na	C18H32N8O4	4.0812	-	pos	-	-	-	-	Organic acids and derivatives	Carboxylic acids and derivatives	488.271	0.137805	-	30.5	0.889469	-	Amino acids, peptides, and analogues	4.3861	5.7933	3.9127	4.2512	5.3647	4.8036	5.7899	5.4081	5.7721	6.1413	5.6023	6.1577	3.881	6.1293	6.0369	4.0738	5.8414	4.1408	4.721	4.9084	3.7726	3.8167	4.0643	3.7229	4.2015
pos_10460	Arg Leu	metab_417	-	-	-	-	M+H	C12H25N5O3	1.8742	-	pos	-	-	-	-	-	-	288.202	0.00588323	82.1	-	-1.84292	-	-	5.0462	5.6951	4.2471	5.064	5.6826	5.3068	5.8505	5.1621	6.0101	6.4651	5.4026	6.4832	5.3973	7.0221	7.1371	4.9722	6.9957	5.2702	5.8706	5.1047	5.6705	4.1511	4.13	4.0573	5.9803
pos_10465	Hydroxyprolyl-Isoleucine	metab_421	-	-	-	HMDB0028866	M+H-H2O	C11H20N2O4	1.8742	-	pos	-	-	-	-	Organic acids and derivatives	Carboxylic acids and derivatives	227.139	0.0122826	-	37.8	-1.2508	-	Amino acids, peptides, and analogues	6.0147	6.567	5.7173	6.2946	6.1357	6.2892	5.2601	6.426	5.8982	5.8358	5.9928	5.6908	6.6125	6.7213	6.8967	5.9961	6.4082	6.158	6.7379	6.9001	6.7591	6.7058	6.7027	6.6502	5.462
pos_10494	De-O-methylsimmondsin	metab_444	-	-	-	HMDB0041208	M+H-2H2O	C15H23NO9	1.8586	-	pos	-	-	-	-	Organic oxygen compounds	Organooxygen compounds	326.123	0.016044	-	80.1	-1.52654	135105-75-8	Carbohydrates and carbohydrate conjugates	5.3531	6.1802	5.7351	6.0366	5.6867	5.9189	5.6628	5.8506	5.995	6.3563	5.7792	6.3432	4.5681	6.2256	5.6846	4.1141	5.8916	4.7296	6.6409	6.6712	6.4502	7.026	7.0855	6.7486	3.951
pos_10499	Alpha-CEHC glucuronide	metab_449	-	-	-	HMDB0062445	M+Na	C22H30O10	1.8506	-	pos	-	-	-	-	Organic oxygen compounds	Organooxygen compounds	477.176	0.100794	-	45.8	5.5388	477200-36-5	Carbohydrates and carbohydrate conjugates	6.7592	5.5197	6.6241	5.322	6.3477	5.9919	4.119	5.2672	4.2075	4.2437	6.6474	4.1858	4.0159	4.1723	4.1952	4.2087	4.2294	4.2757	3.8087	3.9614	3.9075	3.9516	3.9306	3.8578	4.0456
pos_105	(3beta,5alpha,6alpha,7alpha,22E,24R)-5,6-Epoxyergosta-8,14,22-triene-3,7-diol	metab_450	-	-	-	HMDB0036304	M+H, M+ACN+Na, M+ACN+H, M+Na	C28H42O3	7.1296	-	pos	-	-	-	-	Lipids and lipid-like molecules	Steroids and steroid derivatives	427.32	0.0130225	-	30.6	-0.501574	276864-98-3	Ergostane steroids	6.1009	6.1364	6.0663	6.3326	6.4583	6.5888	7.0542	6.3624	6.9627	6.7663	6.1528	6.5602	6.2058	6.4783	6.2093	6.4014	6.2416	6.1617	5.6836	6.188	6.2403	6.0343	5.7879	5.1624	5.614
pos_1050	2-Propenoic acid, 2-(((2-methoxyphenyl)acetyl)amino)-	metab_451	-	-	-	HMDB0244386	M+H, 2M+ACN+Na	C12H13NO4	4.105	-	pos	-	-	-	-	Organic acids and derivatives	Carboxylic acids and derivatives	236.091	0.0247243	-	33.9	-1.05843	-	Amino acids, peptides, and analogues	6.1122	5.214	5.6563	5.2853	5.72	5.7138	5.4429	5.3171	6.0993	5.872	5.9705	5.6746	5.5741	5.5891	5.3369	5.364	5.2973	5.3521	5.1312	5.2521	5.2001	5.3081	5.3618	5.3409	5.1753
pos_10500	Tazolol	metab_452	-	-	-	HMDB0258752	2M+ACN+H	C9H16N2O2S	1.8506	-	pos	-	-	-	-	Organic oxygen compounds	Organooxygen compounds	474.217	0.00309143	-	33.6	-6.86894	-	Ethers	7.5716	7.967	7.5663	7.8257	7.9744	7.7579	6.3215	7.9959	6.8605	6.4997	7.4708	6.7115	7.011	7.1572	5.4934	7.2996	5.9141	7.2894	4.2977	4.4504	4.3965	5.0476	4.4196	6.6703	6.0067
pos_10503	Ile Gln	metab_455	-	-	-	-	M+H	C11H21N3O4	1.8428	-	pos	-	-	-	-	-	-	260.16	0.00380484	40.1	-	-1.27421	-	-	5.6279	6.0784	5.1244	5.4309	6.0402	5.8091	5.9407	5.8584	5.7581	6.2159	5.7316	6.3101	4.1133	6.6771	6.9057	4.1262	6.8645	4.6432	5.6823	4.9978	5.6715	4.6218	5.0075	3.7753	4.3209
pos_10504	N6-Methyl-2'-deoxyadenosine	metab_456	-	-	-	HMDB0255300	M+H-H2O	C11H15N5O3	1.8428	C03795	pos	-	-	-	-	Nucleosides, nucleotides, and analogues	Purine nucleosides	248.113	0.00419051	-	44.6	-3.57385	2002-35-9	Purine 2''-deoxyribonucleosides	6.4144	5.9007	6.5182	6.1743	6.352	6.453	5.4328	6.0067	5.1588	5.4849	6.4847	5.0974	4.0023	4.164	4.5601	3.9346	3.9554	4.0017	5.6071	5.8605	5.4279	6.4061	6.4409	5.9509	3.7716
pos_10506	2-Pyrrolidinone	metab_458	-	-	-	HMDB0002039	M+H	C4H7NO	1.8428	C11118	pos	-	-	-	-	Organoheterocyclic compounds	Pyrrolidines	86.0606	0.0111367	50.8	-	5.99462	616-45-5	Pyrrolidones	6.5305	6.6885	6.6194	6.5226	6.5177	6.6142	7.4809	6.6446	7.4241	7.3976	6.6649	7.3127	6.6171	6.6372	6.6421	6.9962	6.7483	7.1313	6.7009	6.9685	6.717	7.1092	7.1434	6.826	7.21
pos_10511	Valganciclovir, (S)-	metab_462	-	-	-	HMDB0259748	M+H-2H2O	C14H22N6O5	1.8194	-	pos	-	-	-	-	Organic acids and derivatives	Carboxylic acids and derivatives	319.15	0.0298615	-	51.2	-4.91629	-	Amino acids, peptides, and analogues	6.7319	5.8988	6.4766	5.1292	6.6043	6.5612	3.3219	6.541	4.7425	4.6256	6.8623	4.9856	4.372	4.1605	5.6233	3.7133	5.7011	3.8414	3.3344	2.4529	3.2454	3.2319	3.4052	4.1555	4.9997
pos_10514	Lys Leu	metab_465	-	-	-	-	M+H	C12H25N3O3	1.7803	-	pos	-	-	-	-	-	-	260.197	0.00484046	59.8	-	-1.4157	-	-	5.5764	6.4492	4.4068	4.9341	6.2641	5.6098	6.5083	6.0558	6.5469	6.8957	5.49	7.0003	5.7274	7.3388	7.5466	5.4743	7.4907	5.7254	6.7636	6.1763	6.7637	4.3108	6.1378	4.2169	6.2353
pos_10516	Cyclo(-Pro-Val)	metab_467	-	-	-	-	M+NH4	C10H16N2O2	1.7724	-	pos	-	-	-	-	-	-	214.155	0.0367618	64.5	-	-1.06769	-	-	5.4527	3.1843	5.6905	4.7324	3.1819	5.9347	5.0873	4.9993	6.2469	6.1819	5.274	5.8114	5.7407	6.3849	5.4574	3.3521	4.6163	4.0747	2.9524	3.3053	3.2952	3.0952	3.0742	3.0015	3.1891
pos_10529	Pseudouridine	metab_480	-	map00240;map01100	Pyrimidine metabolism;Metabolic pathways	HMDB0000767	M+Na	C9H12N2O6	1.7016	C02067	pos	-	-	Metabolism;Metabolism	Nucleotide metabolism;Global and overview maps	Nucleosides, nucleotides, and analogues	Nucleoside and nucleotide analogues	267.058	0.143246	-	47	-1.94209	1445-07-4	Not Available	4.0222	4.0337	4.0764	4.3887	4.0313	4.0284	5.0716	4.14	5.0433	5.6336	4.0122	5.7178	4.0088	4.1652	4.8383	4.2015	4.2223	4.2686	3.8016	3.9543	3.9003	3.9445	3.9235	3.8507	4.0385
pos_10535	N-Acetylmannosamine	metab_486	-	map01100;map00520;map01250	Metabolic pathways;Amino sugar and nucleotide sugar metabolism;Biosynthesis of nucleotide sugars	PW_C000883;HMDB0001129	M+H-H2O	C8H15NO6	1.6545	C00645	pos	Carbohydrates	Monosaccharides	Metabolism;Metabolism;Metabolism	Global and overview maps;Carbohydrate metabolism;Global and overview maps	Organic oxygen compounds	Organooxygen compounds	204.087	0.0197469	-	46.1	-0.525585	7772-94-3	Carbohydrates and carbohydrate conjugates	6.6592	6.6151	6.7058	6.6812	6.5827	7.523	6.5526	6.6461	6.3605	6.4533	6.712	6.4545	6.1671	6.3553	6.9095	6.4308	6.8475	6.4275	6.7711	6.8272	6.7823	6.8327	6.8449	6.7921	6.3552
pos_10545	Deoxyribose	metab_495	-	map01100;map00030	Metabolic pathways;Pentose phosphate pathway	HMDB0003224;HMDB0245099	M+ACN+H	C5H10O4	1.5602	C01801	pos	Carbohydrates	Monosaccharides	Metabolism;Metabolism	Global and overview maps;Carbohydrate metabolism	Organic oxygen compounds	Organooxygen compounds	176.092	0.00802632	-	60.1	-1.12702	533-67-5	Carbohydrates and carbohydrate conjugates	3.3226	3.9518	3.3409	4.5888	3.8649	3.9933	5.9959	4.223	6.511	6.4523	3.8942	6.2519	6.8016	6.9391	6.535	5.9332	6.1922	6.2571	4.3309	4.7975	4.6417	5.1905	4.968	5.0415	4.4374
pos_10550	Pyro-L-glutaminyl-L-glutamine	metab_501	-	-	-	HMDB0039229	M+CH3OH+H	C10H15N3O5	1.4976	-	pos	-	-	-	-	Organic oxygen compounds	Organooxygen compounds	290.134	0.00794022	-	68.5	-2.11988	109481-23-4	Carbohydrates and carbohydrate conjugates	4.0152	4.9201	4.1001	5.4755	4.1917	5.347	6.254	5.835	6.4467	5.8869	4.2279	6.0687	6.9044	6.7172	5.6754	7.1452	5.7264	7.191	3.3702	4.4564	3.4689	4.2506	3.4921	5.4135	3.6071
pos_10551	Glu Asp	metab_502	-	-	-	-	M+H	C9H14N2O7	1.4976	-	pos	-	-	-	-	-	-	263.087	0.00953531	56	-	-1.58065	-	-	5.7492	4.1401	4.7396	3.3479	4.7667	7.6755	4.405	3.4312	3.5411	4.5868	5.2902	3.5194	3.3496	3.506	4.0991	3.5423	4.3672	3.6093	6.0502	4.6992	6.088	5.1315	5.2264	4.0998	3.3793
pos_10556	L-Threonine	metab_506	-	map01100;map01110;map02010;map00290;map00470;map00860;map01230;map00260;map00261;map00970	Metabolic pathways;Biosynthesis of secondary metabolites;ABC transporters;Valine, leucine and isoleucine biosynthesis;D-Amino acid metabolism;Porphyrin metabolism;Biosynthesis of amino acids;Glycine, serine and threonine metabolism;Monobactam biosynthesis;Aminoacyl-tRNA biosynthesis	PW_C000109;HMDB0000167;MJDBOTE0000464	M+H-2H2O	C4H9NO3	1.4819	C00188	pos	Peptides	Amino acids	Metabolism;Metabolism;Environmental Information Processing;Metabolism;Metabolism;Metabolism;Metabolism;Metabolism;Metabolism;Genetic Information Processing	Global and overview maps;Global and overview maps;Membrane transport;Amino acid metabolism;Metabolism of other amino acids;Metabolism of cofactors and vitamins;Global and overview maps;Amino acid metabolism;Biosynthesis of other secondary metabolites;Translation	Organic acids and derivatives	Carboxylic acids and derivatives	84.0449	0.0112026	79.1	-	4.34588	72-19-5	Amino acids, peptides, and analogues	7.4076	7.4424	7.3149	7.2138	7.3294	7.4859	7.7434	7.449	7.5576	7.6084	7.3675	7.6605	6.8174	6.7551	6.8182	7.0441	6.8335	7.0352	7.3478	7.2099	7.3572	7.1354	7.2377	7.2378	6.8663
pos_10558	Pyridoxal 5'-phosphate	metab_507	-	map00730;map01100;map00750;map01240	Thiamine metabolism;Metabolic pathways;Vitamin B6 metabolism;Biosynthesis of cofactors	PW_C001148;HMDB0001491	2M+H	C8H10NO6P	1.4661	C00018	pos	Vitamins and cofactors	Cofactors	Metabolism;Metabolism;Metabolism;Metabolism	Metabolism of cofactors and vitamins;Global and overview maps;Metabolism of cofactors and vitamins;Global and overview maps	Organoheterocyclic compounds	Pyridines and derivatives	495.059	0.0977604	-	31.6	4.70585	54-47-7	Pyridine carboxaldehydes	4.3579	4.3695	4.3763	5.5729	4.8942	4.3642	4.888	4.4262	4.5361	4.5723	4.3479	4.5144	4.3446	4.501	7.2963	6.1518	7.1628	6.0466	4.4144	6.5234	4.7576	6.2329	6.2576	4.9861	4.6231
pos_10562	2-Oxazolidinone	metab_511	-	-	-	HMDB0245282	M+H	C3H5NO2	1.4506	C06695	pos	Antibiotics	Others	-	-	Organoheterocyclic compounds	Azolines	88.0398	0.0142076	-	32.9	5.53258	497-25-6	Oxazolines	5.5917	5.6488	5.7251	5.5959	5.8263	5.6267	5.6543	5.6939	5.5742	5.5451	5.8379	5.6087	5.4785	5.6211	5.659	5.7823	5.8042	5.8296	6.7039	6.8333	6.7259	6.5632	6.6393	6.3916	5.5096
pos_1057	4-O-(Indole-3-acetyl)-D-glucopyranose	metab_517	-	-	-	HMDB0301785	M+H, M+NH4	C16H19NO7	4.145	C04197	pos	-	-	-	-	Organoheterocyclic compounds	Indoles and derivatives	355.149	0.0866523	-	38	-1.82006	52703-89-6	Indolyl carboxylic acids and derivatives	1.5573	1.5685	1.5751	1.5427	1.5662	1.5634	1.6447	1.6238	4.6512	5.2399	1.5476	4.2177	3.4109	5.0344	1.7194	1.7326	2.3466	1.7985	1.3446	1.4915	1.4393	6.2564	5.9699	4.6844	4.6279
pos_10571	2-Methylpropanamine	metab_518	-	-	-	HMDB0034198	M+H	C4H11N	1.3881	C02787	pos	-	-	-	-	Organic nitrogen compounds	Organonitrogen compounds	74.097	0.00587223	75	-	7.53927	78-81-9	Amines	3.41	3.6647	3.1235	3.2194	3.1143	3.3397	4.1972	3.3664	4.2841	4.3564	3.0952	4.5991	3.0919	3.2482	3.7127	3.2845	4.3551	3.3515	6.2592	6.5114	6.2639	6.0367	6.2634	5.3706	4.345
pos_10573	Hypoglycin B	metab_520	-	-	-	HMDB0029428	M+CH3OH+H	C12H18N2O5	1.3646	C08280	pos	-	-	-	-	Organic acids and derivatives	Carboxylic acids and derivatives	303.155	0.00263499	-	61.5	-1.82646	502-37-4	Amino acids, peptides, and analogues	8.9713	8.2824	9.1272	8.3864	9.1443	8.8142	4.4289	8.6817	5.3248	5.6194	9.2269	6.0977	2.8551	5.8114	6.6219	4.4826	6.2614	4.2544	5.4758	2.8007	5.1264	2.7909	3.3304	3.8887	6.5577
pos_10580	Fructosyl valine	metab_526	-	-	-	HMDB0252496	M+H	C11H21NO7	1.3097	-	pos	-	-	-	-	Organic acids and derivatives	Carboxylic acids and derivatives	280.139	0.00144084	-	70.4	-1.68543	-	Amino acids, peptides, and analogues	6.4994	6.7374	6.4479	6.5188	6.4563	6.4312	5.7737	6.4932	5.9348	6.3816	6.382	6.2946	4.4754	6.4789	6.2037	4.6681	6.2299	4.7352	6.2947	6.6593	6.1252	6.8459	6.7944	6.4733	5.6651
pos_10585	Diaminobutyric acid	metab_530	-	-	-	HMDB0251135	2M+ACN+Na	C4H10N2O2	1.2395	-	pos	-	-	-	-	Organic acids and derivatives	Carboxylic acids and derivatives	300.165	0.0215489	-	32.1	2.61145	-	Amino acids, peptides, and analogues	6.2806	6.7618	5.9972	6.6695	6.4837	6.3427	4.2325	6.7316	4.1321	4.5822	6.2766	4.9818	3.9406	5.6132	6.6112	5.9968	6.3841	5.9669	5.2574	6.1111	4.7269	6.0751	5.6242	5.4125	3.9703
pos_10587	Lactosamine	metab_532	-	map01100;map00520;map01250	Metabolic pathways;Amino sugar and nucleotide sugar metabolism;Biosynthesis of nucleotide sugars	HMDB0006591	M+H-2H2O	C12H23NO10	1.2083	C00203	pos	-	-	Metabolism;Metabolism;Metabolism	Global and overview maps;Carbohydrate metabolism;Global and overview maps	Lipids and lipid-like molecules	Fatty Acyls	306.118	0.0542724	-	81.5	-1.51206	13000-25-4	Fatty acyl glycosides	3.1492	2.2872	2.2939	2.2607	2.2847	2.2819	4.4781	2.3436	6.3088	6.1834	2.2657	5.4524	6.1576	7.2946	5.9168	4.4244	4.9585	4.5178	2.0566	2.2082	3.1376	2.1985	2.1776	2.1053	2.2919
pos_10590	L-Proline	metab_535	-	map01100;map01110;map02010;map00330;map01230;map00332;map00970;map00470;map00404	Metabolic pathways;Biosynthesis of secondary metabolites;ABC transporters;Arginine and proline metabolism;Biosynthesis of amino acids;Carbapenem biosynthesis;Aminoacyl-tRNA biosynthesis;D-Amino acid metabolism;Staurosporine biosynthesis	HMDB0251528;PW_C000106;HMDB0000162;MJDBOTE0000527	M+H-H2O	C5H9NO2	1.1928	C00148	pos	Peptides	Amino acids	Metabolism;Metabolism;Environmental Information Processing;Metabolism;Metabolism;Metabolism;Genetic Information Processing;Metabolism;Metabolism	Global and overview maps;Global and overview maps;Membrane transport;Amino acid metabolism;Global and overview maps;Biosynthesis of other secondary metabolites;Translation;Metabolism of other amino acids;Biosynthesis of other secondary metabolites	Organic acids and derivatives	Carboxylic acids and derivatives	98.0604	0.00509375	73.1	-	3.51486	147-85-3	Amino acids, peptides, and analogues	6.3748	6.4111	6.4154	6.5625	6.3608	6.4541	6.9243	6.4555	7.6973	7.5161	6.3347	7.2415	8.0294	8.0409	7.1672	6.7181	6.7994	7.0687	6.3612	6.374	6.3728	6.482	6.4367	6.4862	6.2897
pos_10593	5-Nitro-2-(3-phenylpropylamino)benzoic acid	metab_537	-	-	-	HMDB0255766	M+K	C16H16N2O4	1.1617	C13705	pos	-	-	-	-	Benzenoids	Benzene and substituted derivatives	339.077	0.0542114	-	40.2	7.88707	107254-86-4	Benzoic acids and derivatives	4.4526	4.4641	4.4709	4.4375	4.4617	4.4588	5.9682	4.5208	5.0063	5.0966	4.4426	5.5719	4.4397	4.5956	6.8167	6.204	6.987	6.0766	4.477	5.1691	4.3307	4.3749	4.3539	5.2319	4.4689
pos_10605	O-Acetylcarnitine	metab_547	-	-	-	HMDB0000201;HMDB0240773	M+H	C9H17NO4	1.0615	C02571	pos	-	-	-	-	Lipids and lipid-like molecules	Fatty Acyls	204.123	0.0126853	70.3	-	-0.874493	3040-38-8	Fatty acid esters	6.7942	6.4539	5.6824	4.8824	6.6096	6.8416	6.9961	6.4278	7.0931	6.5131	6.3973	6.7154	7.1257	7.1656	7.5303	7.1177	7.0967	7.2317	6.0274	6.2238	5.959	6.3677	6.4295	6.8193	5.266
pos_10606	Pentostatin	metab_548	-	-	-	HMDB0014692;HMDB0245535	M+NH4	C11H16N4O4	1.0535	C02267	pos	-	-	-	-	Organoheterocyclic compounds	Imidazodiazepines	286.15	0.0364188	-	55.2	-2.1507	53910-25-1	Not Available	4.3795	4.1819	4.1887	4.1554	4.1795	4.1767	4.2601	4.2387	4.3486	4.3848	4.1604	4.884	4.1571	4.9047	4.8172	4.3498	4.4217	4.4169	5.5566	4.6626	5.4321	4.0928	4.4645	3.9989	6.1561
pos_10607	4-Guanidinobutanoic Acid	metab_549	-	map01100;map00330	Metabolic pathways;Arginine and proline metabolism	HMDB0031842;HMDB0003464;MJDBOTE0001114	M+H	C5H11N3O2	1.0535	C01035	pos	-	-	Metabolism;Metabolism	Global and overview maps;Amino acid metabolism	Phenylpropanoids and polyketides	Stilbenes	146.092	0.0226026	53.5	-	-0.698046	500-65-2;463-00-3	Not Available	5.2704	4.5625	5.1449	4.256	4.8991	4.4926	6.0938	4.9228	6.4957	6.4471	4.7444	6.5234	4.2577	4.4141	4.437	4.7147	5.1173	5.5073	5.6656	5.3733	5.6366	5.7594	5.6476	5.7828	6.667
pos_1061	Valbenazine	metab_551	-	-	-	HMDB0259744	M+2H, M+H	C24H38N2O4	4.1688	-	pos	-	-	-	-	Organic acids and derivatives	Carboxylic acids and derivatives	419.29	0.00893209	-	64.4	-1.3971	-	Amino acids, peptides, and analogues	3.4114	3.423	3.4297	3.776	3.4205	4.2805	5.1589	3.7325	6.3879	5.9009	3.4014	5.5947	7.1565	6.9127	6.278	5.3682	5.9988	5.8326	4.3995	4.0823	4.1807	4.0727	3.6601	3.3513	5.4876
pos_10612	Cysteinyl-Valine	metab_553	-	-	-	HMDB0028788	2M+ACN+Na	C8H16N2O3S	1.0304	-	pos	-	-	-	-	Organic acids and derivatives	Carboxylic acids and derivatives	504.191	0.00495099	-	63.7	-1.45136	-	Amino acids, peptides, and analogues	4.6026	4.6142	4.621	4.5876	4.6117	4.6089	5.3572	4.6709	7.7052	7.2232	4.5926	6.7289	8.2553	8.1777	4.978	4.9053	4.8028	6.9846	4.382	4.5347	4.4808	4.525	4.5039	4.5845	4.619
pos_10614	N-Lactoylleucine	metab_555	-	-	-	HMDB0062176	M+ACN+H	C9H17NO4	1.0228	-	pos	-	-	-	-	Organic acids and derivatives	Carboxylic acids and derivatives	245.149	0.00517953	-	61.8	-1.4436	210769-82-7	Amino acids, peptides, and analogues	6.7835	7.268	6.7503	7.4116	7.0766	7.1971	4.2117	7.1231	4.8571	5.062	6.9629	4.9668	3.9182	5.6289	6.4957	2.4053	6.5741	2.4721	7.815	8.243	7.7823	8.2352	8.0424	7.8991	4.1621
pos_10617	3-Methyladipic Acid	metab_557	-	-	-	HMDB0000555;MJDBOTE0000616	M+H-2H2O	C7H12O4	1.0074	-	pos	-	-	-	-	Lipids and lipid-like molecules	Fatty Acyls	125.06	0.0420367	32.2	-	0.697725	3058-01-03	Fatty acids and conjugates	5.3894	5.4854	5.4868	5.7456	5.2385	5.567	5.6986	5.5933	5.3309	5.4759	5.346	5.4822	5.3547	5.1977	5.6923	5.6878	5.8422	5.6933	5.3899	5.4758	5.4977	5.5886	5.4657	5.5479	6.6542
pos_10618	Citrulline	metab_558	-	map01100;map00220;map01110;map01230	Metabolic pathways;Arginine biosynthesis;Biosynthesis of secondary metabolites;Biosynthesis of amino acids	HMDB0000904;PW_C000723;MJDBOTE0000481	M+H	C6H13N3O3	1.0074	C00327	pos	Peptides	Amino acids	Metabolism;Metabolism;Metabolism;Metabolism	Global and overview maps;Amino acid metabolism;Global and overview maps;Global and overview maps	Organic acids and derivatives	Carboxylic acids and derivatives	176.103	0.0606361	-	62.9	-0.419034	372-75-8	Amino acids, peptides, and analogues	5.6742	4.0772	5.5336	6.6036	4.6202	5.7396	3.9628	4.248	5.72	6.0909	4.5365	6.282	5.6106	6.5249	4.0391	6.0146	4.0733	5.7863	3.6525	3.8053	5.1341	4.9094	4.9537	5.5938	6.5121
pos_10629	Dihydro-4,6-dimethyl-2-(1-methylethyl)-4H-1,3,5-dithiazine	metab_568	-	-	-	HMDB0040333	M+H-H2O	C8H17NS2	0.9917	-	pos	-	-	-	-	Organoheterocyclic compounds	Azacyclic compounds	174.076	0.0142929	-	38.3	-5.05876	104691-40-9	Dithiazinanes	6.3759	6.5096	5.9302	5.9548	6.1735	6.4666	5.7448	6.344	5.7461	5.5357	6.4089	5.9112	5.5973	5.7044	5.9854	6.3337	6.1521	6.2999	5.6911	5.212	5.6606	5.4814	5.258	5.6849	6.2926
pos_10638	4-Fluorobutyrfentanyl	metab_578	-	-	-	HMDB0255010	M+ACN+H	C23H29FN2O	0.9689	-	pos	-	-	-	-	Organoheterocyclic compounds	Piperidines	410.26	0.0778288	-	33.4	0.151351	-	Fentanyls	4.9889	5.0004	5.0072	4.9738	4.998	4.9951	5.0785	5.0571	6.3757	5.831	4.9789	5.6786	6.0299	6.1252	5.8687	5.9954	5.6168	6.2462	4.7682	4.921	4.867	4.9112	4.8901	4.8174	5.1072
pos_10641	Pentanamide	metab_582	-	-	-	LMFA08010002;HMDB0256275	M+CH3OH+H	C5H11NO	0.9689	C01842	pos	-	-	-	-	Lipids and lipid-like molecules	Fatty Acyls	134.118	0.00563025	52.4	-	-0.299658	626-97-1	Fatty amides	7.8002	7.987	7.8887	8.4494	8.0809	7.9805	5.5811	8.2411	5.4266	6.733	7.6912	6.6866	7.2504	7.1901	7.7851	7.662	8.147	7.5185	7.529	7.9272	7.887	8.253	8.0077	7.5827	5.8999
pos_10645	Betaine	metab_586	-	map01100;map02010;map00260	Metabolic pathways;ABC transporters;Glycine, serine and threonine metabolism	HMDB0000043;PW_C000030;MJDBTMA0000064	2M+H	C5H11NO2	0.9614	C00719	pos	-	-	Metabolism;Environmental Information Processing;Metabolism	Global and overview maps;Membrane transport;Amino acid metabolism	Organic acids and derivatives	Carboxylic acids and derivatives	235.165	0.0021837	78.8	-	-1.1655	6915-17-9;107-43-7	Amino acids, peptides, and analogues	6.0682	6.0504	5.9894	5.4549	6.2327	5.7948	5.9462	5.8991	5.844	5.2871	6.3629	5.3777	5.6111	4.3999	4.4228	5.6804	6.6829	5.4587	6.6899	6.1509	6.6315	6.2474	6.4554	6.5137	7.0188
pos_10648	5-Aminopentanoic acid	metab_589	-	map01100;map00310;map00470;map00330	Metabolic pathways;Lysine degradation;D-Amino acid metabolism;Arginine and proline metabolism	HMDB0003355;LMFA01100040	M+H	C5H11NO2	0.9536	C00431	pos	-	-	Metabolism;Metabolism;Metabolism;Metabolism	Global and overview maps;Amino acid metabolism;Metabolism of other amino acids;Amino acid metabolism	Organic acids and derivatives	Carboxylic acids and derivatives	118.086	0.00473153	-	50.4	1.46495	660-88-8	Amino acids, peptides, and analogues	8.6396	8.6848	8.5954	8.5663	8.7011	8.577	8.4206	8.6708	8.4383	8.3336	8.7379	8.3393	8.3643	8.1788	8.1687	8.4793	8.6952	8.4722	8.6559	8.5743	8.6625	8.6982	8.6972	8.7561	8.7135
pos_10651	N,N-Dimethylarginine	metab_592	-	-	-	HMDB0001539	M+H	C8H18N4O2	0.9458	C03626	pos	-	-	-	-	Organic acids and derivatives	Carboxylic acids and derivatives	203.15	0.00350611	55.1	-	-0.61558	30315-93-6	Amino acids, peptides, and analogues	7.0793	7.6027	6.946	6.8439	7.4422	7.372	7.0338	7.5647	7.6324	7.4873	7.753	7.5619	7.7667	7.7085	7.9787	7.6964	7.7527	7.7473	7.1964	6.9215	7.1928	7.2115	7.1639	7.4267	7.3089
pos_10652	Ureidoisobutyric acid	metab_593	-	-	-	HMDB0002031;PW_C001363	M+H	C5H10N2O3	0.9458	C05100	pos	-	-	-	-	Organic acids and derivatives	Organic carbonic acids and derivatives	147.076	0.00359665	-	47.7	-0.649842	2905-86-4;19140-82-0	Ureas	8.344	8.4177	8.1055	7.8199	8.2216	8.451	7.0559	8.4323	7.0021	6.6261	8.2687	6.6648	7.1896	7.0107	7.242	7.2684	7.0534	7.3111	8.1366	7.962	8.0924	7.9172	8.0392	8.0729	7.022
pos_10653	Valeric acid	metab_594	-	-	-	HMDB0000892;LMFA01010005	M+NH4	C5H10O2	0.9458	C00803	pos	Organic acids	Carboxylic acids	-	-	Lipids and lipid-like molecules	Fatty Acyls	120.102	0.0153653	-	51.6	1.21085	109-52-4	Fatty acids and conjugates	6.9121	7.0861	6.9919	7.5304	7.2217	7.0839	3.662	7.3558	3.7505	5.7898	6.839	5.7728	6.4165	6.3713	7.0005	6.7525	7.4036	6.608	6.6998	7.0291	7.0403	7.3984	7.146	6.7445	4.0132
pos_10656	ARGININOSUCCINATE	metab_597	-	map01100;map00220;map00250;map01110;map01230	Metabolic pathways;Arginine biosynthesis;Alanine, aspartate and glutamate metabolism;Biosynthesis of secondary metabolites;Biosynthesis of amino acids	HMDB0248585;HMDB0000052	M+H-H2O	C10H18N4O6	0.9381	C03406	pos	Peptides	Amino acids	Metabolism;Metabolism;Metabolism;Metabolism;Metabolism	Global and overview maps;Amino acid metabolism;Amino acid metabolism;Global and overview maps;Global and overview maps	Organic acids and derivatives	Carboxylic acids and derivatives	273.119	0.00530715	-	42.3	-0.268747	2387-71-5	Amino acids, peptides, and analogues	6.6348	6.1818	6.3849	6.4348	6.4268	6.5761	5.3509	5.8285	5.9105	5.8387	6.4125	6.4436	6.0709	6.1479	7.2801	6.2861	7.2041	6.3645	6.8366	6.3749	6.8702	6.869	6.9098	6.9024	6.1829
pos_10663	Norethindrone oxime	metab_605	-	-	-	HMDB0255732	M+2Na-H	C20H27NO2	0.9149	-	pos	-	-	-	-	Lipids and lipid-like molecules	Steroids and steroid derivatives	358.175	0.00904121	-	44.1	-1.93721	-	Estrane steroids	7.3249	7.0958	6.8384	5.8211	7.0499	6.6819	5.9258	6.6489	6.0144	6.0505	7.2956	5.9927	5.8228	5.9792	6.0021	6.0155	6.0363	6.0826	7.2032	6.6798	7.1331	7.1562	7.2521	7.1378	8.4396
pos_10673	Sn-glycero-3-Phosphoethanolamine	metab_616	-	map00565;map00564;map01100	Ether lipid metabolism;Glycerophospholipid metabolism;Metabolic pathways	HMDB0000114;HMDB0059660	M+K	C5H14NO6P	0.8996	C01233	pos	-	-	Metabolism;Metabolism;Metabolism	Lipid metabolism;Lipid metabolism;Global and overview maps	Lipids and lipid-like molecules	Glycerophospholipids	254.019	0.00596721	-	35.4	-1.68004	1190-00-7	Glycerophosphoethanolamines	6.7307	5.7142	6.4579	5.2859	6.3755	5.9805	5.3906	6.0514	5.4792	5.5153	6.6133	5.4575	5.7538	5.444	5.4669	5.805	5.5011	5.9112	5.0803	5.2331	5.1791	5.2233	5.2022	5.1295	5.3173
pos_10674	L-Histidine trimethylbetaine	metab_617	-	map01100;map00340	Metabolic pathways;Histidine metabolism	HMDB0029422	M+H	C9H15N3O2	0.8996	C05575	pos	-	-	Metabolism;Metabolism	Global and overview maps;Amino acid metabolism	Organic acids and derivatives	Carboxylic acids and derivatives	198.124	0.00660673	-	38.9	-0.745007	534-30-5	Amino acids, peptides, and analogues	8.4497	8.2519	8.4123	7.9481	8.5684	8.1775	7.2987	8.3366	7.8656	7.8738	8.6215	7.8325	8.2069	8.0041	7.4977	7.0437	7.1398	7.136	7.8398	7.6584	7.8805	8.6929	8.5294	8.7701	7.2284
pos_10695	Cephamycin C	metab_637	-	map01100;map00311;map01110	Metabolic pathways;Penicillin and cephalosporin biosynthesis;Biosynthesis of secondary metabolites	HMDB0249812	M+H-2H2O	C16H22N4O9S	0.8606	C06566	pos	Antibiotics	beta-Lactams	Metabolism;Metabolism;Metabolism	Global and overview maps;Biosynthesis of other secondary metabolites;Global and overview maps	Organoheterocyclic compounds	Lactams	411.098	0.00568855	-	43.8	1.95213	38429-35-5	Beta lactams	6.8814	7.1147	7.1798	7.4706	7.1236	7.4078	6.3052	7.4527	6.3861	6.1798	6.7691	6.2386	6.9668	6.6748	4.2998	7.1952	5.4909	7.1132	3.9133	6.1844	4.012	5.9293	5.6955	6.8988	6.4399
pos_10696	Beta-D-3-Ribofuranosyluric acid	metab_638	-	map01100;map00230	Metabolic pathways;Purine metabolism	HMDB0029920	M+CH3OH+H	C10H12N4O7	0.8606	C05513	pos	-	-	Metabolism;Metabolism	Global and overview maps;Nucleotide metabolism	Organoheterocyclic compounds	Imidazopyrimidines	333.105	0.00326977	-	42	3.89087	2124-54-1	Purines and purine derivatives	4.6465	4.4684	5.4689	5.2193	3.8128	5.2361	4.6364	3.872	5.2359	5.5631	3.7938	5.4169	4.9355	6.3244	5.6505	3.9831	5.6453	4.4263	6.1925	5.7477	5.9902	6.4383	6.4997	6.2298	3.8201
pos_107	PE(16:0/0:0)	metab_640	-	-	-	HMDB0011503;LMGP02050002	M+H, M+Na, 2M+H, M+H-H2O	C21H44NO7P	6.7701	-	pos	-	-	-	-	Lipids and lipid-like molecules	Glycerophospholipids	454.292	0.0238226	97.3	-	-1.23897	53862-35-4	Glycerophosphoethanolamines	8.1856	7.9245	7.8212	7.2794	7.8404	7.9556	6.8217	7.759	6.5274	6.4606	7.8367	6.2788	6.4308	6.4827	6.2848	6.8256	6.6219	6.5777	7.1348	7.1142	7.0422	7.1247	7.2078	7.4452	6.3385
pos_10705	Hydroxydesmethylpiperine sulfate	metab_646	-	-	-	HMDB0304919	M+ACN+Na	C16H21NO7S	0.845	-	pos	-	-	-	-	Not Available	Not Available	435.122	0.00376892	-	32.9	5.71678	-	Not Available	4.2915	4.303	4.482	5.7919	4.5317	5.2419	4.3811	4.3597	4.4697	4.7958	4.2815	4.712	5.7209	5.8027	6.5737	6.2065	6.5811	6.0527	4.0709	5.2941	4.7671	5.9414	5.7294	5.8114	4.3078
pos_10707	(-)-Arctigenin	metab_647	-	-	-	HMDB0030087	M+H-2H2O	C21H24O6	0.845	C10545	pos	-	-	-	-	Lignans, neolignans and related compounds	Furanoid lignans	337.145	0.00932933	-	52.4	4.28646	7770-78-7	Tetrahydrofuran lignans	4.4102	4.6555	4.9444	6.4178	4.9281	5.703	5.2042	5.7417	4.7252	5.0416	4.1959	5.2585	6.125	6.3889	6.5041	6.6959	6.6418	6.575	4.9361	5.8183	4.9521	5.9929	5.7325	6.0607	4.1665
pos_10713	8-Hydroxydecanoylcarnitine	metab_653	-	-	-	HMDB0241060	M+ACN+Na	C17H33NO5	0.8373	-	pos	-	-	-	-	Lipids and lipid-like molecules	Fatty Acyls	395.251	0.0193093	-	46.9	-2.8201	-	Fatty acid esters	6.722	4.9669	6.5638	4.051	6.5011	6.3279	4.1557	5.7962	4.2443	4.2804	6.9305	4.2225	4.0527	4.2091	4.232	4.2454	4.2662	4.3125	5.021	3.9982	4.8991	5.7474	4.2413	6.0102	4.0824
pos_10714	Dehydroepiandrosterone sulfate	metab_654	-	map01100	Metabolic pathways	LMST05020010;HMDB0001032;PW_C000814	M+H-H2O	C19H28O5S	0.8373	C04555	pos	Hormones and transmitters	Steroid hormones	Metabolism	Global and overview maps	Lipids and lipid-like molecules	Steroids and steroid derivatives	351.161	0.0568057	-	30.9	-5.18136	651-48-9	Sulfated steroids	5.4666	5.7976	5.1852	5.8021	5.4424	5.7388	4.4792	6.0516	5.1854	5.22	5.4567	5.4048	5.7205	6.0403	6.4277	5.9498	6.1569	6.0144	5.6056	5.437	5.354	5.3201	5.0707	4.8491	5.1931
pos_1072	Uracil analogue	metab_659	-	-	-	HMDB0259710	M+H-H2O, M+H	C12H16N2O4	4.2247	-	pos	-	-	-	-	Nucleosides, nucleotides, and analogues	Nucleoside and nucleotide analogues	253.118	0.0345951	-	56.9	-1.45714	-	Cyclopentyl nucleosides	4.7145	4.5931	4.7452	3.8362	4.5457	4.3285	5.2482	4.0908	5.1374	5.1852	4.6834	5.0451	4.2382	4.5757	4.2583	4.1124	4.4796	4.3591	4.173	4.2935	4.2023	4.4797	4.4122	3.8273	4.8913
pos_10721	Deoxyuridine	metab_660	-	map00240;map01100;map02010;map01232	Pyrimidine metabolism;Metabolic pathways;ABC transporters;Nucleotide metabolism	PW_C000007;HMDB0245528;HMDB0000012;MJDBOTE0000510	M+K	C9H12N2O5	0.8294	C00526	pos	Nucleic acids	Nucleosides	Metabolism;Metabolism;Environmental Information Processing;Metabolism	Nucleotide metabolism;Global and overview maps;Membrane transport;Global and overview maps	Nucleosides, nucleotides, and analogues	Pyrimidine nucleosides	267.038	0.0801158	-	51.4	2.37454	951-78-0	Pyrimidine 2''-deoxyribonucleosides	4.9442	4.6118	5.0434	5.575	4.8165	5.1845	5.7448	5.3151	5.3457	5.4218	4.6297	5.4521	5.0208	5.4326	6.0632	5.4566	6.1255	5.4617	5.0576	5.3354	5.0727	5.429	5.3574	5.5232	5.2057
pos_1073	Candidin	metab_665	-	-	-	HMDB0259425	M+2H, M+H	C47H71NO17	4.2087	-	pos	-	-	-	-	Organic oxygen compounds	Organooxygen compounds	922.487	0.0141334	-	51.3	7.74688	-	Carbohydrates and carbohydrate conjugates	6.4285	6.7131	2.7493	5.0136	6.0754	5.8736	5.3819	6.2298	4.0126	5.2394	6.5321	5.2211	4.3487	5.1755	4.6446	5.3463	4.6131	5.2532	2.5109	5.2972	2.6094	2.6535	2.6324	2.5599	2.7473
pos_10732	Corticosterone acetate	metab_668	-	-	-	HMDB0250464	M+2Na-H	C23H32O5	0.8059	-	pos	-	-	-	-	Lipids and lipid-like molecules	Steroids and steroid derivatives	433.195	0.022069	-	31.2	-2.27525	-	Pregnane steroids	5.9925	5.3988	5.989	4.6414	6.2319	5.0275	4.7461	5.4968	4.8347	4.8708	6.3664	4.813	5.6969	5.2102	4.8224	4.8358	4.8566	4.9029	4.4358	4.5886	4.5346	6.3981	5.8303	6.523	4.6728
pos_10739	3-Propyl-1H-pyrazole	metab_674	-	-	-	HMDB0245977	M+ACN+H	C6H10N2	0.7981	-	pos	-	-	-	-	Organoheterocyclic compounds	Azoles	152.118	0.0266997	-	35.5	-0.831039	-	Pyrazoles	3.7558	3.7673	4.0004	3.7407	4.243	3.762	5.7127	3.824	5.791	5.5323	4.0729	5.8704	3.7424	3.8988	3.9217	3.9351	3.9559	4.0022	3.5352	3.6879	3.6339	3.6781	3.6571	3.5843	4.7086
pos_10742	5-[(3As,4S,6aR)-2-oxo-1,3,3a,4,6,6a-hexahydrothieno[3,4-d]imidazol-4-yl]-N'-propylpentanehydrazide	metab_678	-	-	-	HMDB0260292	M+H	C13H24N4O2S	0.7903	-	pos	-	-	-	-	Organoheterocyclic compounds	Thiolanes	301.172	0.0124268	-	35.3	7.64206	-	Not Available	5.1079	5.6264	5.1658	5.6769	5.1361	5.8562	4.1365	5.7401	5.8875	5.5784	5.1645	5.7732	6.5342	6.4437	6.0498	6.3304	5.8481	6.4007	5.5327	4.8236	5.5276	5.5228	5.3455	5.2107	4.0257
pos_10750	Fructose-lysine	metab_685	-	-	-	HMDB0252494	M+H	C12H24N2O7	0.7825	-	pos	-	-	-	-	Organic acids and derivatives	Carboxylic acids and derivatives	309.165	0.0109645	-	47.8	-1.80383	-	Amino acids, peptides, and analogues	6.9368	7.1743	6.8659	6.8662	6.6875	6.987	6.5998	6.9443	6.8413	7.1648	6.738	7.2309	6.0734	7.2773	7.2953	5.6	7.0664	6.1477	7.0167	6.8733	6.8561	7.3735	7.4653	7.1616	6.0116
pos_10751	Nopalinic acid	metab_686	-	-	-	HMDB0029437	M+CH3OH+H	C10H18N2O6	0.7825	C01683	pos	-	-	-	-	Organic acids and derivatives	Carboxylic acids and derivatives	295.15	0.00480989	-	56.2	-1.79721	63409-16-5	Amino acids, peptides, and analogues	6.98	7.0974	7.3612	7.7978	6.8186	7.4098	7.4238	7.0985	7.5313	7.9045	6.7355	7.9076	7.0465	7.9164	7.9475	6.9875	7.9428	7.1471	7.6503	7.5746	7.4985	8.2125	8.2249	8.1463	6.9493
pos_10752	Arctic acid	metab_687	-	-	-	HMDB0302294	M+K	C12H8O2S2	0.7825	-	pos	-	-	-	-	Organoheterocyclic compounds	Bi- and oligothiophenes	286.958	0.0104644	-	30.1	-6.99456	-	Not Available	4.0212	5.2275	5.1642	5.6283	5.092	5.1298	5.6362	5.3694	4.536	5.1931	4.2991	4.6203	4.2398	4.6787	5.6413	5.2604	5.6018	5.0427	3.8006	5.5683	3.8994	3.9468	4.397	4.8887	4.0375
pos_10756	Gamma-Glutamyl-beta-aminopropiononitrile	metab_691	-	map00460	Cyanoamino acid metabolism	HMDB0060477	M+H-H2O	C8H13N3O3	0.7825	C06114	pos	-	-	Metabolism	Metabolism of other amino acids	Organic acids and derivatives	Carboxylic acids and derivatives	182.092	0.0256948	-	44.5	-0.37808	-	Amino acids, peptides, and analogues	5.0412	4.6821	4.6989	3.9241	4.3076	4.5364	3.6742	3.8246	5.065	4.7942	4.9161	4.8807	3.5713	4.251	4.3676	3.7639	3.7847	3.831	4.4153	3.7562	4.7395	4.0706	3.673	3.4132	5.1037
pos_10779	Spermidine	metab_716	-	map01100;map00480;map02010;map00330;map01053;map00410	Metabolic pathways;Glutathione metabolism;ABC transporters;Arginine and proline metabolism;Biosynthesis of siderophore group nonribosomal peptides;beta-Alanine metabolism	HMDB0001257;PW_C000971	M+H	C7H19N3	0.767	C00315	pos	-	-	Metabolism;Metabolism;Environmental Information Processing;Metabolism;Metabolism;Metabolism	Global and overview maps;Metabolism of other amino acids;Membrane transport;Amino acid metabolism;Metabolism of terpenoids and polyketides;Metabolism of other amino acids	Organic nitrogen compounds	Organonitrogen compounds	146.165	0.00542646	49.3	-	-0.401657	124-20-9	Amines	5.4377	5.4635	6.2732	4.7845	5.7592	6.3992	5.436	6.3005	5.2496	3.9131	6.5887	4.4781	6.5635	6.2417	5.582	6.7139	5.3334	6.7124	5.9212	5.642	5.7456	6.0134	6.0178	6.6525	4.5435
pos_10811	2-Hydroxyacetophenone	metab_749	-	-	-	HMDB0245150;HMDB0032568	M+H	C8H8O2	0.6635	C07189	pos	-	-	-	-	Organic oxygen compounds	Organooxygen compounds	137.06	0.022221	34.7	-	-0.402339	582-24-1;118-93-4	Carbonyl compounds	5.8244	5.9317	5.907	6.0036	5.8953	5.988	6.0081	6.0222	5.9402	5.9726	5.8998	5.9795	5.8622	5.884	5.9986	6.0118	6.0789	5.998	5.8592	5.9661	5.888	6.0271	5.9693	5.9513	5.7807
pos_10819	Delta-Valerolactone	metab_757	-	-	-	HMDB0250981	M+H	C5H8O2	0.6317	C02240	pos	-	-	-	-	Organoheterocyclic compounds	Lactones	101.06	0.00775674	-	42.2	4.0195	542-28-9	Delta valerolactones	5.9702	6.016	5.9626	6.0304	5.956	6.001	6.0233	6.0062	5.9656	6.0153	6.0055	6.0249	5.927	5.9667	6.0956	6.1164	6.1599	6.0828	5.9674	6.0268	5.9924	6.1166	6.052	6.0435	5.8499
pos_10827	2-hydroxy-3-methyl-2-Cyclopenten-1-one	metab_766	-	-	-	HMDB0303163	M+H	C6H8O2	0.5999	-	pos	-	-	-	-	Organic oxygen compounds	Organooxygen compounds	113.06	0.0101668	53.2	-	2.37091	-	Carbonyl compounds	5.9423	5.9941	5.9342	6.0181	5.9425	5.9968	6.0096	5.9922	5.947	5.9712	5.9358	5.9683	5.8695	5.8857	5.9707	6.0126	6.0312	6.0043	5.8595	5.9129	5.8957	5.9918	5.9482	5.9554	5.7759
pos_10887	MJDBISSP00000002	metab_829	-	-	-	;MJDBISSP00000002	M+H	C23H42D3NO4	6.3557	-	pos	-	-	-	-	-	-	403.36	0.00504891	88	-	-1.19729	-	-	7.7549	7.819	7.8149	7.9032	7.7727	7.8769	7.7248	7.8339	7.6685	7.4797	7.7322	7.7195	7.5938	7.5654	7.6741	7.6569	7.5899	7.5574	7.7889	7.6935	7.6999	7.7616	7.8516	7.8855	7.1448
pos_10888	MJDBISSP00000001	metab_830	-	-	-	;MJDBISSP00000001	M+H	C9H10ClNO2	3.3177	-	pos	-	-	-	-	-	-	200.047	0.00668116	98	-	-0.669286	-	-	8.4299	8.4482	8.4696	8.5167	8.4266	8.4977	8.5283	8.4904	8.4023	8.408	8.4089	8.4133	8.3653	8.2922	8.4442	8.5431	8.4848	8.5049	8.2233	8.2985	8.2439	8.5214	8.4359	8.4803	8.2451
pos_10889	MJDBISSP00000009	metab_831	-	-	-	;MJDBISSP00000009	M+H	C9H6D5NO2	2.8228	-	pos	-	-	-	-	-	-	171.117	0.00961603	99	-	-1.13683	-	-	7.3428	7.3237	7.4377	7.5458	7.3234	7.4589	7.6269	7.4268	7.3758	7.41	7.3281	7.4133	7.3695	7.2102	7.4443	7.6112	7.5336	7.5509	7.3349	7.3475	7.3646	7.5003	7.4619	7.4981	6.9379
pos_1096	3-methoxy-4-hydroxy-5-all-trans-octaprenylbenzoate	metab_840	-	-	-	HMDB0304138	M+2Na+H, M+2Na	C48H71O4-	4.3757	-	pos	-	-	-	-	Lipids and lipid-like molecules	Prenol lipids	378.758	0.102327	-	33.8	2.74607	-	Tetraterpenoids	4.963	5.0376	5.0169	5.1059	4.8196	7.0215	4.7317	5.0235	3.3222	4.0515	4.7141	3.7971	4.0451	3.287	3.3099	4.24	4.3583	3.7301	4.6874	4.7034	4.7722	4.6542	4.8225	4.557	4.0867
pos_1097	Dihydrojasmonic acid	metab_841	-	-	-	HMDB0033601	M+NH4, M+ACN+H	C12H20O3	4.3837	-	pos	-	-	-	-	Lipids and lipid-like molecules	Fatty Acyls	230.175	0.019697	-	33.6	-0.8113	98674-52-3	Lineolic acids and derivatives	4.6794	4.8191	4.7693	4.6333	4.9046	4.6024	4.8321	5.1701	5.821	5.3143	4.8565	5.4443	5.5596	5.5838	5.4206	5.276	5.1558	5.5384	4.6274	4.7134	4.7307	5.1702	4.7937	4.5565	5.1971
pos_110	15(S)-15-methyl PGF2alpha ethyl amide	metab_845	-	-	-	-	M+H-H2O, M+ACN+H, M+H-2H2O, M+NH4	C23H41NO4	6.6981	-	pos	-	-	-	-	-	-	378.3	0.00123462	32.5	-	-1.56202	-	-	6.184	6.263	6.3294	6.2099	6.2156	5.7427	7.3048	6.0533	7.0121	7.207	6.3964	6.9423	6.6172	6.987	6.7275	7.2163	6.8671	7.1341	5.4525	6.0038	5.9546	5.8263	5.4323	4.8659	5.7961
pos_1100	(2S,3S,4S,5R)-3,4,5-Trihydroxy-6-(5-methyl-2-propan-2-ylphenoxy)oxane-2-carboxylic acid	metab_846	-	-	-	HMDB0255323	M+H, M+Na	C16H22O7	4.3997	-	pos	-	-	-	-	Lipids and lipid-like molecules	Prenol lipids	327.143	0.0152795	-	58.9	-1.40148	-	Terpene glycosides	4.5129	5.3654	4.3832	5.3391	4.806	4.6469	2.0933	5.1334	3.5699	3.9006	4.7306	3.5914	2.8791	2.774	3.9841	4.5897	4.4541	4.7965	1.7867	3.6156	1.884	1.9276	1.9068	3.7495	4.8615
pos_1102	3-Methoxytyrosine	metab_848	-	-	-	HMDB0001434;HMDB0060747	M+H, M+Na	C10H13NO4	4.4157	-	pos	-	-	-	-	Organic acids and derivatives	Carboxylic acids and derivatives	212.092	0.00174354	-	41.5	-0.753324	7636-26-2	Amino acids, peptides, and analogues	5.4383	5.4528	5.5792	5.5573	5.4507	5.4956	5.6069	5.4619	6.95	6.6496	5.4862	6.1415	6.4724	6.6561	5.5565	5.4736	5.5446	5.4653	5.3457	5.4059	5.3666	5.5153	5.5121	5.3843	5.2325
pos_1112	2-Hydroxy-p-mentha-1,8-dien-6-one	metab_858	-	-	-	HMDB0037012	M+H-H2O, M+H	C10H14O2	4.5109	-	pos	-	-	-	-	Lipids and lipid-like molecules	Prenol lipids	167.107	0.0213936	-	30.5	-0.602541	51200-86-3	Monoterpenoids	5.2688	5.3446	5.2252	5.3235	5.2213	5.2193	5.3315	5.3808	5.2741	5.1226	5.2524	5.0417	5.0926	5.216	5.137	5.2548	5.2407	5.4013	4.9071	5.0186	4.9156	4.9256	4.9854	4.9739	5.8305
pos_1116	1-Methoxy-3-(4-hydroxyphenyl)-2E-propenal 4'-glucoside	metab_862	-	-	-	HMDB0034755	M+H, M+Na	C16H22O7	4.5189	-	pos	-	-	-	-	Organic oxygen compounds	Organooxygen compounds	327.143	0.00746898	-	42.6	-2.06894	-	Carbohydrates and carbohydrate conjugates	4.7468	5.5346	4.7705	5.5724	5.1212	4.9771	2.3493	5.3947	3.9973	3.6073	4.9995	2.4159	3.6449	3.9841	3.5659	4.7249	2.4594	5.3694	3.8506	2.1926	4.1911	2.1829	2.162	2.0897	5.4863
pos_1117	Niazirin	metab_863	-	-	-	HMDB0032807	M+H, M+Na	C14H17NO5	4.5269	-	pos	-	-	-	-	Organic oxygen compounds	Organooxygen compounds	280.117	0.0098239	-	32.5	-1.64308	122001-32-5	Carbohydrates and carbohydrate conjugates	4.1392	4.4973	4.7067	5.2439	4.6986	4.0896	4.6787	4.8815	4.868	4.8645	4.5862	4.8494	4.8093	4.7754	4.6716	4.614	4.7123	4.804	4.7659	4.3127	4.652	4.518	4.3112	4.5476	5.7645
pos_112	PE(TXB2/20:1(11Z))	metab_866	-	-	-	HMDB0261961	M+NH4, M+K, M+Na, M+H	C45H82NO12P	6.6581	-	pos	-	-	-	-	Not Available	Not Available	882.545	0.0175757	-	39.4	-1.59547	-	Not Available	4.4333	2.685	4.6142	2.6585	2.6826	2.6798	2.763	2.7416	2.8514	2.8875	4.3942	2.8297	2.6602	2.8163	2.8392	2.8526	3.7214	2.9196	2.9261	4.0359	2.5519	2.596	4.5332	2.5025	7.2546
pos_1123	Valproylglycine	metab_870	-	-	-	HMDB0013116	M+H-2H2O, M+Na	C10H19NO3	4.5666	-	pos	-	-	-	-	Organic acids and derivatives	Carboxylic acids and derivatives	166.123	0.00591056	-	36.2	-0.438297	88321-07-7	Amino acids, peptides, and analogues	5.191	5.0659	5.0968	5	5.1126	5.223	5.2791	5.2643	5.2096	5.1565	5.0733	5.0623	5.0665	5.5479	5.4254	5.3523	6.7206	5.5628	4.5187	4.783	4.8641	4.6878	4.6806	4.5007	6.3299
pos_1133	Leucylhydroxyproline	metab_881	-	-	-	HMDB0028930	M+H, M+Na	C11H20N2O4	4.6379	-	pos	-	-	-	-	Organic acids and derivatives	Carboxylic acids and derivatives	245.149	0.00413406	-	42.6	-1.19058	63912-01-6	Amino acids, peptides, and analogues	6.2441	6.3304	6.2337	5.6886	6.0496	6.4892	4.7723	6.6744	4.9571	5.15	6.4827	5.6477	4.6501	5.6001	6.2929	4.7799	5.413	5.1924	4.16	5.1891	4.6738	5.4898	5.1609	4.4602	6.2205
pos_1135	N-(4-Amino-2,5-diethoxyphenyl)benzamide	metab_883	-	-	-	HMDB0244456	M+NH4, 2M+ACN+Na	C17H20N2O3	4.6537	-	pos	-	-	-	-	Benzenoids	Benzene and substituted derivatives	318.181	0.0104328	-	36.5	-1.155	-	Anilides	4.2745	5.0325	3.7614	4.905	5.5822	4.5193	6.0791	4.1202	5.5652	6.0565	4.8607	6.3828	3.9993	6.8601	6.9303	4.9447	6.7589	5.1407	4.8339	4.3651	4.9209	3.6655	3.6444	3.5717	4.7039
pos_114	9,10-Epoxyoctadecenoic acid	metab_887	-	map01100;map00591	Metabolic pathways;Linoleic acid metabolism	HMDB0004701	M+H-H2O, M+2Na-H, M+NH4, M+H-2H2O	C18H32O3	6.5784	C14825	pos	-	-	Metabolism;Metabolism	Global and overview maps;Lipid metabolism	Lipids and lipid-like molecules	Fatty Acyls	279.231	0.00746647	-	68.9	-1.55699	-	Fatty acids and conjugates	7.4023	7.3091	7.322	7.3123	7.3504	7.1356	6.9647	7.2629	7.0881	7.0653	7.308	7.1194	6.9239	7.0945	7.059	7.5361	7.2439	7.8805	7.0126	7.2267	7.1716	7.1033	6.9961	7.152	7.5495
pos_1161	Laurolitsine	metab_911	-	-	-	HMDB0040974	M+ACN+Na, 2M+H	C18H19NO4	4.8765	C16984	pos	-	-	-	-	Alkaloids and derivatives	Aporphines	627.269	0.0458891	-	53.8	-1.01271	5890-18-6	Not Available	4.7315	5.2687	3.7736	4.7704	4.7953	4.8892	4.9771	5.2036	5.1837	5.1232	5.3329	5.176	4.6235	5.1579	3.491	3.3308	4.2642	3.3979	6.1006	5.9861	6.1411	6.4612	6.4038	7.0856	3.1679
pos_1168	3-Methylglutarylcarnitine	metab_918	-	-	-	HMDB0000552	M+H-H2O, M+Na	C13H23NO6	4.9321	-	pos	-	-	-	-	Lipids and lipid-like molecules	Fatty Acyls	272.149	0.00579123	-	38.3	-1.6805	102673-95-0	Fatty acid esters	5.102	5.2015	4.81	4.7766	4.9996	4.7756	4.5903	5.5204	4.9856	4.8345	4.543	4.9153	4.4256	4.7162	4.6983	5.2937	4.4185	5.6315	3.9534	4.1062	4.0522	4.2037	4.1613	4.1228	6.0807
pos_1175	Dihydrokainic acid	metab_926	-	-	-	HMDB0251319	M+ACN+H, 2M+H	C10H17NO4	4.9801	-	pos	-	-	-	-	Organic acids and derivatives	Carboxylic acids and derivatives	257.149	0.0355604	-	35.7	-1.36016	-	Amino acids, peptides, and analogues	2.9904	3.0019	3.0087	2.9753	2.9995	3.4442	5.181	3.5088	6.121	6.0354	3.5589	5.7494	5.2903	5.699	5.4073	4.1002	4.8887	4.4371	2.77	2.9226	2.8687	2.9128	2.8918	2.8191	3.9643
pos_1189	3,11,12-Trihydroxy-1(10)-spirovetiven-2-one	metab_940	-	-	-	HMDB0038154	M+H-2H2O, M+Na	C15H24O4	5.0754	-	pos	-	-	-	-	Lipids and lipid-like molecules	Prenol lipids	233.153	0.0302093	-	71.2	-0.921	84321-96-0	Sesquiterpenoids	4.8771	5.1115	4.277	4.9128	4.9783	4.9816	4.5302	5.6803	4.3898	3.7194	4.5787	3.3735	4.4414	4.1972	4.135	3.9709	4.1829	4.2374	5.1093	4.8743	4.9749	6.3861	6.0084	5.819	4.3104
pos_1192	Gentamicin C	metab_944	-	-	-	HMDB0252688	M+H, M+2Na-H	C19H39N5O7	5.1071	C01918	pos	Antibiotics	Aminoglycosides	-	-	Organic oxygen compounds	Organooxygen compounds	494.26	0.115286	-	58.6	9.11348	11097-82-8	Carbohydrates and carbohydrate conjugates	4.349	3.7991	3.8893	3.7725	4.2884	3.7938	5.3769	3.8558	5.8253	5.8228	3.9846	5.853	3.7742	5.1132	4.9553	5.0246	4.2686	5.5086	3.5669	3.7197	3.6657	3.7099	3.6888	3.6161	5.0718
pos_1197	Pterosin N	metab_949	-	-	-	HMDB0038218	M+NH4, M+CH3OH+H	C14H18O3	5.1627	-	pos	-	-	-	-	Benzenoids	Indanes	267.159	0.00083734	-	34.8	-1.9792	54797-11-4	Indanones	5.3219	5.504	5.0339	5.2471	5.307	5.5055	5.2987	5.9177	5.264	5.2609	5.2809	4.9771	5.0959	5.2913	5.1988	5.1627	5.1257	5.3117	5.6781	5.6785	5.7007	6.416	6.1449	6.2479	6.1974
pos_1206	Gly Val Ile Gly Ile	metab_959	-	-	-	-	M+H, M+Na	C21H39N5O6	5.2183	-	pos	-	-	-	-	-	-	458.296	0.0297441	51.9	-	-2.25591	-	-	5.1818	5.7799	4.7677	5.2716	5.4587	5.6049	6.821	5.6051	6.0312	6.3337	5.5377	6.5256	4.3391	5.6162	5.6601	5.4905	5.489	5.6309	4.7069	6.0134	3.8514	6.1051	5.7801	5.9497	3.8021
pos_1214	Cardiogenol C	metab_968	-	-	-	-	M+H, M+NH4	C13H16N4O2	5.2818	-	pos	-	-	-	-	-	-	278.159	0.00778539	36.4	-	-6.68484	-	-	4.1573	4.2236	3.8443	1.7485	4.2809	3.5838	4.9933	5.2349	5.02	4.4892	4.079	4.2797	3.7498	4.7462	3.8988	5.6351	4.479	6.0044	2.8688	4.0925	3.5258	2.1313	1.6665	1.5954	6.3754
pos_1230	5-Hydroxy-4',7-dimethoxy-6-methylflavone	metab_986	-	-	-	HMDB0036411	M+H-H2O, M+H	C18H16O5	5.4171	-	pos	-	-	-	-	Phenylpropanoids and polyketides	Flavonoids	313.107	0.112927	-	48.3	-1.53591	5689-38-3	O-methylated flavonoids	0.8661	0.8761	0.882	0.8532	2.6852	0.8716	0.9446	0.9257	1.024	1.0568	1.3745	1.0044	0.8546	0.9923	2.3217	1.025	1.0439	1.0862	4.3953	0.8081	4.2621	5.2993	4.5123	6.3836	3.4691
pos_1236	1,4'-Bipiperidine-1'-carboxylic acid	metab_992	-	-	-	HMDB0060336	M+H, M+Na	C11H20N2O2	5.4488	C16836	pos	-	-	-	-	Organoheterocyclic compounds	Piperidines	213.16	0.00316565	-	32.5	-1.00294	1026078-50-1	Piperidinecarboxylic acids and derivatives	4.1315	4.1294	4.4006	4.3101	3.4964	3.9824	4.9213	5.1248	5.0798	5.7123	4.2887	5.4995	3.785	4.8611	4.9937	5.4469	5.0819	6.0258	4.4014	4.9966	5.2281	4.9871	4.2847	4.1176	6.2522
pos_1239	(3S,5R)-7-[3-(4-Fluorophenyl)-1-propan-2-yl-2-indolyl]-3,5-dihydroxy-6-heptenoic acid	metab_995	-	-	-	HMDB0250570	M+H, M+Na	C24H26FNO4	5.4727	-	pos	-	-	-	-	Organoheterocyclic compounds	Pyrroles	412.195	0.0296564	-	38.6	8.02036	-	Substituted pyrroles	4.3277	3.7891	5.9114	2.1646	5.4673	2.1858	3.7	5.0625	4.9447	2.3929	5.9838	4.1251	3.3432	4.6305	3.2304	4.2436	2.3787	5.0147	1.9609	2.1122	2.0587	4.4892	3.6528	2.0095	6.3634
pos_1246	6-Hydroxyoct-3-enedioylcarnitine	metab_1001	-	-	-	HMDB0241713	M+H, M+Na	C15H25NO7	5.5363	-	pos	-	-	-	-	Lipids and lipid-like molecules	Fatty Acyls	332.17	0.0190328	-	50.3	-2.029	-	Fatty acid esters	4.7822	3.6161	2.6432	2.6099	2.634	2.6312	4.4624	2.693	6.4146	5.2126	2.615	5.2826	4.7861	5.5297	5.4766	4.5053	4.4516	5.0486	2.405	2.5572	2.5034	3.5234	2.5265	3.6357	5.0004
pos_1249	Dehydro-Piliformic-Acid	metab_1004	-	-	-	-	M+H, M+Na	C11H16O4	5.5602	-	pos	-	-	-	-	-	-	213.112	0.00766524	72.9	-	-0.871372	-	-	4.5539	4.8898	4.9228	4.5551	4.9329	4.8656	5.2902	5.4639	5.3157	5.4563	4.8889	4.8025	4.8842	5.1014	4.8493	6.3219	5.5883	6.5787	4.572	5.6868	5.3838	5.0059	4.7467	4.8754	6.0942
pos_1251	Cyclopropyl-[4-(1-methylpiperidin-4-yl)oxypiperidin-1-yl]methanone	metab_1007	-	-	-	-	M+H, M+CH3OH+H	C15H26N2O2	5.5762	-	pos	-	-	-	-	-	-	267.206	0.00878186	31.8	-	-1.6264	-	-	5.1465	4.8872	5.2648	3.6326	4.2975	3.654	3.7374	4.8599	5.2538	5.2187	3.9081	5.3851	5.5104	5.5667	5.3981	4.9038	5.2767	5.0929	3.4271	3.5798	3.5259	3.5701	3.549	3.4763	6.367
pos_1253	2-hydroxyflutamide	metab_1009	-	-	-	HMDB0060949	M+H-2H2O, 2M+K	C11H11F3N2O4	5.6	C14204	pos	-	-	-	-	Benzenoids	Benzene and substituted derivatives	623.102	0.0967169	-	33.7	8.58725	-	Trifluoromethylbenzenes	4.7253	4.9633	5.215	4.0113	5.926	5.2927	4.116	4.8004	4.2046	4.2407	5.7925	4.1829	4.013	4.1694	4.1923	4.2057	4.2265	4.2728	3.8058	3.9585	3.9045	4.0932	4.0436	3.8549	4.2335
pos_1259	Monic acid	metab_1015	-	-	-	HMDB0061154	2M+3H2O+2H, M+ACN+Na	C18H30O6	5.6635	-	pos	-	-	-	-	Lipids and lipid-like molecules	Fatty Acyls	406.222	0.061309	-	71.5	5.24081	-	Fatty acids and conjugates	3.5718	3.8043	3.5901	3.5567	3.5809	3.578	5.0982	3.64	5.6752	6.1267	3.5618	5.9102	6.2417	6.1647	5.1834	4.1637	4.5812	4.5294	3.3512	3.5039	3.45	3.4941	3.4731	3.4003	4.6465
pos_1263	2-(Phenylamino)-1-(piperidin-1-yl)ethan-1-one	metab_1020	-	-	-	HMDB0244953	M+H, M+Na	C13H18N2O	5.6873	-	pos	-	-	-	-	Organic acids and derivatives	Carboxylic acids and derivatives	219.149	0.0286388	-	42.8	-1.74531	-	Amino acids, peptides, and analogues	3.0433	2.9125	2.7727	2.7594	3.5377	3.0935	3.1969	3.3702	2.9393	3.5912	2.8122	3.1546	2.9789	2.7297	2.6926	3.6064	3.2075	4.7394	3.4647	3.3061	2.6815	2.3562	2.6045	2.9328	6.0468
pos_1265	PA(14:0/20:4(6Z,8E,10E,14Z)-2OH(5S,12R))	metab_1022	-	-	-	HMDB0262990	M+2H, M+H	C37H65O10P	5.6952	-	pos	-	-	-	-	Not Available	Not Available	701.433	0.00569522	-	40.4	-7.65947	-	Not Available	4.6154	4.7856	3.9504	3.689	4.5972	4.369	4.2677	4.8073	3.9424	4.1406	4.3578	3.4401	5.1662	5.1	4.579	3.9659	4.2025	4.1073	4.1214	5.6718	4.251	3.6705	3.9226	4.0104	6.7933
pos_1269	3-Hydroxy-N-(1-hydroxy-4-methyl-2-pentanyl)-5-oxo-6-phenylhexanamide	metab_1025	-	-	-	-	M+H, M+ACN+Na	C18H27NO4	5.727	-	pos	-	-	-	-	-	-	322.201	0.0120943	40.2	-	-1.83284	-	-	4.3592	4.2744	3.6864	3.653	4.938	3.6743	5.4432	5.0222	5.7177	5.4145	4.5545	5.2085	4.6929	5.1903	5.0243	5.3316	5.1917	5.6053	3.4475	3.6002	3.5462	3.5904	3.5693	3.4966	6.3239
pos_1272	5-(6-hydroxy-6-methyloctyl)furan-2(5H)-one	metab_1029	-	-	-	-	M+H-H2O, M+H	C13H22O3	5.7587	-	pos	-	-	-	-	-	-	209.153	0.0263808	53.4	-	-0.646617	-	-	5.3029	5.6117	5.2601	5.8706	5.4671	5.5881	5.294	5.6557	5.1957	5.0769	5.6903	5.0436	5.1015	5.198	5.0837	5.6254	5.2202	5.945	4.9613	5.0222	4.9736	5.0706	5.0005	4.9389	5.1063
pos_1281	Ribalinium	metab_1039	-	-	-	HMDB0033346	M+K, 2M+Na	C16H20NO4+	5.8144	C10735	pos	-	-	-	-	Organoheterocyclic compounds	Quinolines and derivatives	603.268	0.00587525	-	47.1	1.04388	6883-22-3	Dihydrofuranoquinolines	4.677	3.1163	4.4054	3.0897	3.1138	3.111	3.1944	5.246	3.2829	3.319	3.0948	3.2612	3.0914	4.2153	4.4307	5.534	3.3048	6.1293	4.0457	5.0222	4.6515	5.2455	4.3122	6.0579	6.5849
pos_1294	(S)-(-)-Perillyl alcohol	metab_1053	-	map01110	Biosynthesis of secondary metabolites	HMDB0003634	M+H-H2O, M+H	C10H16O	5.902	C02452	pos	-	-	Metabolism	Global and overview maps	Lipids and lipid-like molecules	Prenol lipids	153.127	0.019906	70	-	-0.468955	536-59-4	Monoterpenoids	4.9598	5.0638	4.9041	4.8564	4.9303	4.9355	4.9647	5.1802	5.0158	4.8938	4.9199	4.813	4.7106	4.8982	5.0761	5.17	5.15	5.3258	4.6373	4.8184	4.8475	4.8432	4.6921	4.7936	5.9133
pos_1295	1,5-Dihydroxy-4,8-bis[2-(methylamino)ethylamino]anthracene-9,10-dione	metab_1054	-	-	-	HMDB0257880	M+NH4, M+ACN+H	C20H24N4O4	5.902	-	pos	-	-	-	-	Benzenoids	Anthracenes	426.21	0.0287925	-	30.8	-8.85912	-	Anthraquinones	4.3274	3.8484	3.0541	3.0207	3.0449	3.042	5.0625	3.104	4.7263	5.5733	3.0258	5.349	4.9701	3.7845	4.4417	5.4804	5.1281	5.622	4.2152	4.5776	4.241	3.8363	3.7459	2.8645	5.7704
pos_1299	N-Lauroyl Threonine	metab_1058	-	-	-	HMDB0242041	M+H-2H2O, M+Na	C16H31NO4	5.9179	-	pos	-	-	-	-	Organic acids and derivatives	Carboxylic acids and derivatives	324.217	0.0199329	-	57.1	6.69857	-	Amino acids, peptides, and analogues	4.9319	4.8418	5.1061	3.7643	4.933	4.8741	4.9345	5.4969	5.2832	5.1899	4.7572	4.9539	4.3878	5.1137	5.1048	5.71	5.4995	5.9128	3.9037	4.3237	4.5128	4.4707	3.7746	3.6079	6.9488
pos_13	Galactosyl 4-hydroxyproline	metab_1059	-	-	-	HMDB0029353	M+Na, 2M+H, M+K, M+H, M+H-H2O	C11H19NO8	1.8351	-	pos	-	-	-	-	Organic acids and derivatives	Carboxylic acids and derivatives	294.119	0.00872943	-	34.3	2.67984	79284-73-4	Amino acids, peptides, and analogues	8.1786	7.6217	8.2675	7.8864	8.1065	8.1978	3.5346	7.6962	4.254	5.5723	8.2756	4.9394	4.6185	5.6101	5.328	5.0871	5.3487	5.4201	4.9996	5.0643	4.9464	4.8217	5.1004	4.0821	4.5405
pos_1306	Asparagoside B	metab_1067	-	-	-	HMDB0029315	M+H, M+Na	C33H56O9	5.9337	-	pos	-	-	-	-	Lipids and lipid-like molecules	Steroids and steroid derivatives	597.396	0.249814	-	36.9	-5.83669	60237-69-6	Steroidal glycosides	3.8388	3.8503	3.8571	3.8237	4.422	3.8451	4.1085	3.907	4.017	4.5347	3.8288	4.2995	3.8255	4.1465	4.3384	4.0182	4.3096	4.0852	4.6277	6.949	4.4335	3.7612	3.7401	3.6673	3.8551
pos_1308	Ultram	metab_1069	-	-	-	HMDB0014339;HMDB0259401	M+NH4, 2M+H	C16H25NO2	5.9497	C07153	pos	-	-	-	-	Benzenoids	Phenol ethers	281.222	0.00783263	-	64.9	-1.43543	27203-92-5	Anisoles	5.1944	4.4409	5.3196	4.4517	5.1854	4.8899	3.9978	4.7405	4.9828	5.5747	5.048	5.1576	6.5538	6.2875	5.4203	5.9066	5.7014	5.8294	3.9077	4.6907	3.7776	3.5816	3.5605	3.8812	6.7606
pos_1309	(+/-)-1-Hepten-3-ol	metab_1070	-	-	-	HMDB0303231	M+ACN+Na, 2M+ACN+Na	C7H14O	5.9497	-	pos	-	-	-	-	Organic oxygen compounds	Organooxygen compounds	292.227	0.0078408	-	41.3	8.65387	-	Alcohols and polyols	5.4413	5.3075	5.814	5.2205	5.5624	5.2024	5.0651	5.6101	5.537	5.5354	5.6613	5.3261	5.0655	5.7899	6.4647	5.5933	6.2094	5.9549	5.8237	5.5743	5.8894	6.2552	5.9128	4.668	7.053
pos_1313	3,5,5-Trimethyl-1,2-cyclohexanedione	metab_1075	-	-	-	HMDB0036177	M+ACN+H, 2M+NH4	C9H14O2	5.9657	-	pos	-	-	-	-	Organic oxygen compounds	Organooxygen compounds	326.232	0.00777519	-	48.8	-1.44959	57696-89-6	Carbonyl compounds	4.7742	4.8747	4.475	4.8136	4.6701	4.6308	5.6124	5.4481	5.7324	5.6119	4.5747	5.2584	5.3176	5.7865	5.9111	5.905	6.2071	6.0128	4.5052	4.7641	4.8618	4.7753	4.3314	4.2698	5.687
pos_1321	DG(12:0/0:0/6 keto-PGF1alpha)	metab_1084	-	-	-	HMDB0294671	M+H, M+2Na-H	C35H62O9	5.9895	-	pos	-	-	-	-	Not Available	Not Available	627.443	0.0670191	-	32.7	-5.09062	-	Not Available	4.8015	3.9728	4.6822	3.882	4.9459	2.3382	5.0851	4.375	5.1752	5.3133	5.0941	5.1586	2.3187	4.9096	4.6356	2.5106	4.6252	2.5775	4.2213	4.788	4.7088	4.7641	3.3545	2.1614	5.3793
pos_1324	(1R,7S,13S,15S)-2,15-Dihydroxy-7-methyl-6-oxabicyclo[11.3.0]hexadeca-3,11-dien-5-one	metab_1087	-	-	-	HMDB0242339	M+NH4, 2M+ACN+Na	C16H24O4	6.0133	-	pos	-	-	-	-	Phenylpropanoids and polyketides	Macrolides and analogues	298.201	0.00699696	-	82.4	-1.37054	-	Not Available	4.6683	4.789	4.9515	4.4787	4.5195	3.8593	5.5377	5.1546	5.3966	5.3062	4.5259	5.1941	4.8125	5.3723	4.8544	6.2988	5.046	6.4127	5.4972	5.5032	5.256	4.4236	3.7968	3.9967	5.5181
pos_1328	3-Oxotridecanoylcarnitine	metab_1091	-	-	-	HMDB0241348	M+H, M+CH3OH+H	C20H37NO5	6.0213	-	pos	-	-	-	-	Lipids and lipid-like molecules	Fatty Acyls	372.274	0.0155923	-	30.5	-1.3768	-	Fatty acid esters	5.8962	5.7681	5.7358	5.388	5.7081	5.421	4.9091	5.9167	5.5072	5.651	5.7091	5.5272	5.7416	5.796	5.8022	6.2358	5.6841	6.4441	4.6967	5.3938	5.0766	5.355	4.9471	4.5783	5.8334
pos_1331	(2E,4E)-1-(Pyrrolidin-1-yl)deca-2,4-dien-1-one	metab_1095	-	-	-	HMDB0242647	M+H-H2O, M+H	C14H23NO	6.0293	-	pos	-	-	-	-	Organoheterocyclic compounds	Pyrrolidines	222.185	0.00467477	-	43.5	-0.63938	-	N-acylpyrrolidines	4.3264	4.7654	4.4905	4.197	4.0713	4.3438	4.7662	4.4594	3.8448	4.7853	3.7987	5.0051	3.3235	3.4799	5.1665	5.1297	5.1991	5.4094	3.6842	4.3096	4.3071	4.2101	3.2382	3.1655	6.2049
pos_1340	Pentadecanoylglycine	metab_1105	-	-	-	HMDB0013300	M+Na, 2M+ACN+H	C17H33NO3	6.0531	-	pos	-	-	-	-	Organic acids and derivatives	Carboxylic acids and derivatives	322.237	0.0159372	-	68.1	6.92164	-	Amino acids, peptides, and analogues	4.0022	3.999	4.4948	3.267	4.3612	3.3174	5.6534	4.8938	5.921	5.8027	4.1195	5.725	5.9508	6.1428	6.1076	5.8397	5.8842	5.7819	3.0097	3.068	3.8694	3.214	3.1321	3.4441	6.3591
pos_1352	(6Z,9Z,12Z,15Z,18Z,21Z)-Tetracosa-6,9,12,15,18,21-hexaenoylcarnitine	metab_1118	-	-	-	HMDB0241636	M+H-H2O, M+K	C31H49NO4	6.085	-	pos	-	-	-	-	Lipids and lipid-like molecules	Fatty Acyls	538.332	0.0253338	-	35.5	4.73438	-	Fatty acid esters	5.8561	5.3597	6.4345	5.2619	6.6604	5.604	5.1244	6.026	4.9942	5.2563	6.8755	5.254	5.7234	4.8084	5.5355	4.7048	5.1997	4.9304	6.623	6.9385	6.6338	6.2885	6.5263	6.0514	6.3121
pos_1376	(25R)-3beta-hydroxycholest-5-en-7-one-26-oate	metab_1143	-	-	-	HMDB0062613	M+NH4, M+CH3OH+H	C27H42O4	6.1727	-	pos	-	-	-	-	Lipids and lipid-like molecules	Steroids and steroid derivatives	448.341	0.0146134	-	59.3	-2.46225	-	Bile acids, alcohols and derivatives	4.9718	5.2606	4.4279	4.7473	4.5315	4.5836	4.3101	4.4913	4.0738	4.8342	4.8731	4.2887	3.5594	3.7935	4.7427	4.1885	4.5744	4.6895	4.9911	5.2814	5.5209	5.2085	4.4756	4.6487	6.6856
pos_1381	6-Hydroxyshogaol	metab_1149	-	-	-	HMDB0041249	M+H, M+CH3OH+H	C17H24O4	6.1885	-	pos	-	-	-	-	Benzenoids	Phenols	325.2	0.00622692	-	52.9	-1.85836	143114-93-6	Methoxyphenols	6.2108	6.0731	5.9868	5.8386	6.2423	5.9225	7.0607	6.6013	7.077	7.0115	5.9635	6.5589	6.8848	7.1513	6.6541	7.4169	7.2332	7.5847	6.4505	6.1952	6.352	6.1679	6.3	6.0713	6.709
pos_1388	(Z)-3-Methyl-2-(2-pentenyl)-2-cyclopenten-1-one	metab_1156	-	-	-	HMDB0035601	M+H-H2O, M+H	C11H16O	6.2124	C08490	pos	-	-	-	-	Organic oxygen compounds	Organooxygen compounds	165.127	0.00488303	-	34.5	-0.767136	488-10-8	Carbonyl compounds	5.5284	5.3332	5.3317	5.0795	5.4081	5.2458	5.602	5.6301	6.0733	6.3211	5.2716	6.0296	6.4112	6.4727	5.7763	5.8912	5.8143	6.0136	5.2796	5.416	5.3791	5.1921	5.1821	5.0641	5.7782
pos_1392	Grayanotoxin	metab_1161	-	-	-	HMDB0246239	M+NH4, M+Na	C20H34O5	6.2283	-	pos	-	-	-	-	Lipids and lipid-like molecules	Prenol lipids	372.274	0.0526948	-	49.9	-1.72626	-	Diterpenoids	5.3445	4.7255	5.1708	4.8307	5.4157	5.0423	5.437	5.691	5.6542	5.7287	5.5826	5.3666	5.9908	6.1388	5.8943	6.2533	6.1208	6.342	6.133	5.5642	5.7558	5.9726	5.9584	5.4333	5.6723
pos_140	Ginkgolide M	metab_1170	-	-	-	HMDB0030042	M+H, M+K, M+CH3OH+H	C20H24O10	0.9917	C16816	pos	-	-	-	-	Lipids and lipid-like molecules	Prenol lipids	457.168	0.0124108	-	52.9	-6.08543	15291-78-8	Terpene lactones	6.6537	5.0475	6.9586	5.0986	6.6338	6.6862	3.6961	6.4112	3.1598	3.1959	6.8274	3.1381	6.0846	6.2662	5.4896	5.469	4.9562	5.4659	6.7355	2.9139	6.2769	5.5306	6.4804	6.3358	2.9981
pos_1402	Hexadecadienylcarnitine	metab_1173	-	-	-	HMDB0253126	M+H-2H2O, M+NH4	C23H43NO3	6.2523	-	pos	-	-	-	-	Lipids and lipid-like molecules	Fatty Acyls	399.358	0.0109048	-	53.3	-1.33836	-	Fatty acids and conjugates	7.6416	8.2054	7.2599	8.0739	7.7368	7.935	5.3161	7.9744	5.4466	6.0626	7.508	6.0733	5.6306	7.4071	7.0207	6.6954	7.6342	6.1877	5.5899	6.3398	5.9901	7.0122	6.7203	6.0328	5.326
pos_1403	MG(19:0/0:0/0:0)	metab_1174	-	-	-	HMDB0072839	M+NH4, M+CH3OH+H	C22H44O4	6.2523	-	pos	-	-	-	-	Lipids and lipid-like molecules	Glycerolipids	390.357	0.00404927	-	35.5	-1.75731	-	Monoradylglycerols	6.3481	5.9509	6.754	6.2814	6.463	6.2576	5.9506	6.1407	6.3561	6.2082	6.2329	6.1939	6.5516	6.5295	5.8899	6.2493	6.2235	6.0533	5.6341	6.194	5.9571	6.6664	6.255	6.0572	6.1684
pos_1408	N-Oleoyl Glutamine	metab_1178	-	-	-	LMFA08020128;HMDB0241958	M+H-H2O, M+K	C23H42N2O4	6.2762	-	pos	-	-	-	-	Organic acids and derivatives	Carboxylic acids and derivatives	393.312	0.0047572	-	43.3	2.50009	-	Amino acids, peptides, and analogues	7.1873	6.7803	7.0934	6.9546	6.7374	6.9297	6.9353	6.9387	7.7046	7.619	7.2474	7.831	7.236	7.6234	7.6676	7.1475	7.4006	7.1231	6.7184	6.8254	6.9119	7.0177	6.7097	6.7406	6.4003
pos_1428	N-(1,3-Dihydroxyoctadec-4-en-2-yl)acetamide	metab_1198	-	-	-	HMDB0247781	M+H-H2O, M+H	C20H39NO3	6.3322	-	pos	-	-	-	-	Lipids and lipid-like molecules	Sphingolipids	324.289	0.00790015	-	76.3	-1.41866	-	Ceramides	7.0688	6.7998	6.7679	6.6368	6.5306	6.7135	5.6096	6.6097	6.0686	6.6316	6.8832	6.5136	6.783	6.6566	6.1274	6.806	5.8035	6.8959	6.1478	5.6647	5.7295	5.242	5.9757	5.8146	5.462
pos_143	N-Methyl-L-glutamate	metab_1200	-	map00680;map01100	Methane metabolism;Metabolic pathways	HMDB0062660	M+H, M+ACN+H, M+H-H2O	C6H11NO4	1.0379	C01046	pos	-	-	Metabolism;Metabolism	Energy metabolism;Global and overview maps	Organic acids and derivatives	Carboxylic acids and derivatives	162.076	0.00735083	81.8	-	-0.755098	35989-16-3	Amino acids, peptides, and analogues	7.1428	7.0341	7.159	7.1199	7.1056	7.173	8.0953	7.1107	9.0035	8.8078	7.2076	8.5015	9.3327	9.3513	8.3805	7.6782	7.8459	8.2605	7.092	7.1031	7.1164	7.2251	7.1463	7.2104	6.9664
pos_1442	(3beta,22E,24R)-Ergosta-4,6,8(14),22-tetraen-3-ol	metab_1214	-	-	-	HMDB0041050	M+H, M+Na	C28H42O	6.5071	-	pos	-	-	-	-	Lipids and lipid-like molecules	Steroids and steroid derivatives	395.327	0.00494814	-	38.4	-9.2757	104729-39-7	Ergostane steroids	6.9337	6.8013	7.0733	6.9962	6.9374	6.8997	7.3244	6.8126	8.1424	7.9969	7.1596	8.1435	7.0645	7.7121	7.9744	7.2051	7.4104	7.2814	6.4656	6.4883	6.4955	6.5638	6.4659	6.1904	4.0798
pos_1446	PA(20:3(5Z,8Z,11Z)/22:2(13Z,16Z))	metab_1218	-	map01100;map00564;map01110;map00561;map04070	Metabolic pathways;Glycerophospholipid metabolism;Biosynthesis of secondary metabolites;Glycerolipid metabolism;Phosphatidylinositol signaling system	HMDB0115138;PW_C062557	M+NH4, M+CH3OH+H	C45H79O8P	6.5151	C00416	pos	Lipids	Phospholipids	Metabolism;Metabolism;Metabolism;Metabolism;Environmental Information Processing	Global and overview maps;Lipid metabolism;Global and overview maps;Lipid metabolism;Signal transduction	Lipids and lipid-like molecules	Glycerophospholipids	811.581	0.0193958	-	39.3	-4.59074	-	Glycerophosphates	4.4174	4.4289	4.5302	4.4023	4.4265	4.5128	5.2104	4.4857	4.5956	4.6318	4.4074	4.5739	4.4954	4.5605	5.0897	4.6587	5.4912	4.6639	4.1968	4.3495	4.2956	4.3397	4.3187	4.2459	5.7273
pos_145	Gamma-Aminobutyric Acid	metab_1222	-	map01100;map00760;map00650;map00330;map00250;map00410	Metabolic pathways;Nicotinate and nicotinamide metabolism;Butanoate metabolism;Arginine and proline metabolism;Alanine, aspartate and glutamate metabolism;beta-Alanine metabolism	PW_C000071;HMDB0000112;MJDBSJD0000074	M+H-H2O, M+H, 2M+Na	C4H9NO2	0.9301	C00334	pos	Peptides;Peptides;Hormones and transmitters	Amino acids;Amines;Neurotransmitters	Metabolism;Metabolism;Metabolism;Metabolism;Metabolism;Metabolism	Global and overview maps;Metabolism of cofactors and vitamins;Carbohydrate metabolism;Amino acid metabolism;Amino acid metabolism;Metabolism of other amino acids	Organic acids and derivatives	Carboxylic acids and derivatives	104.071	0.00502498	57.7	-	4.21953	1956-12-02	Amino acids, peptides, and analogues	7.5462	7.6691	7.6267	7.3668	7.4886	7.5571	7.0189	7.4724	7.2931	7.2754	7.5749	7.2384	7.5528	7.1521	7.2063	7.3143	7.1364	7.4005	7.735	8.0068	7.6692	8.251	8.2024	7.8892	6.9988
pos_1462	LysoPC(16:1(9Z)/0:0)	metab_1234	-	map00564	Glycerophospholipid metabolism	HMDB0010383	M+H, M+Na	C24H48NO7P	6.6023	C04230	pos	Lipids	Phospholipids	Metabolism	Lipid metabolism	Lipids and lipid-like molecules	Glycerophospholipids	494.324	0.0986008	-	72.2	-1.10367	76790-27-7	Glycerophosphocholines	5.943	6.7089	5.5052	5.5172	6.528	6.6507	5.3464	7.0047	4.5196	3.6383	6.1358	3.9313	4.3634	4.6481	5.4734	5.8168	4.8593	6.0225	5.6373	6.0057	5.594	6.2283	6.6204	7.2402	4.2987
pos_1467	4-(1,1,3,3-Tetramethylbutyl)-phenol	metab_1238	-	-	-	HMDB0013825	M+H-H2O, 2M+Na	C14H22O	6.6182	C14205	pos	-	-	-	-	Benzenoids	Benzene and substituted derivatives	435.321	0.0131522	-	33.7	-5.06807	140-66-9	Phenylpropanes	4.7084	4.5835	3.4818	3.8977	3.4726	4.3959	4.4544	4.2981	6.1701	5.7968	4.4143	5.9833	4.5576	5.6914	5.416	4.4576	5.0592	5.1264	4.0077	4.5699	4.0489	4.0218	4.1378	4.154	4.7714
pos_1472	Penitrem D	metab_1244	-	map00403	Indole diterpene alkaloid biosynthesis	HMDB0256240;HMDB0242736	M+H-H2O, M+CH3OH+H	C37H45NO4	6.7381	C20596	pos	-	-	Metabolism	Biosynthesis of other secondary metabolites	Organoheterocyclic compounds	Naphthopyrans	550.331	0.0437182	-	49.6	-0.505573	78213-64-6	Not Available	3.9526	4.8235	4.6381	5.3783	4.5902	4.6634	6.6328	4.1501	5.6412	5.9346	4.1459	6.1534	4.7718	4.1614	5.0139	5.7332	4.1769	5.0311	4.0716	5.6926	5.5015	4.5186	3.7777	3.9322	4.1762
pos_1473	PC(18:1(6Z)/0:0)	metab_1245	-	-	-	HMDB0256159;LMGP01050029	M+H, M+Na	C26H52NO7P	6.7541	-	pos	-	-	-	-	Lipids and lipid-like molecules	Glycerophospholipids	522.355	0.0215452	-	67.4	-0.768427	-	Glycerophosphocholines	7.2763	7.9066	7.2914	7.1108	7.5771	7.8736	7.4191	8.3389	6.4208	6.5508	7.4754	6.443	5.7605	6.0782	6.9781	7.4771	7.0006	7.2012	6.9669	7.1014	6.9294	7.2902	7.4826	7.9605	7.2197
pos_1482	2-Octadecanone, 3-hydroxy-	metab_1255	-	-	-	HMDB0245276	M+Na, M+ACN+H	C18H36O2	6.7941	-	pos	-	-	-	-	Lipids and lipid-like molecules	Fatty Acyls	307.263	0.0302217	-	39.4	6.97107	-	Fatty alcohols	5.8374	5.3797	5.7351	5.5419	5.6237	5.1989	4.4176	5.3872	4.7832	4.9303	5.7491	5.0722	4.6663	4.5707	4.5469	5.1073	4.5485	5.4224	5.0642	4.9918	5.1669	5.1053	5.2328	5.5111	5.1837
pos_1483	Linoleoyl Ethanolamide	metab_1256	-	-	-	HMDB0013624;HMDB0012252	M+H-H2O, M+H	C20H37NO2	6.8021	C13828	pos	-	-	-	-	Organic nitrogen compounds	Organonitrogen compounds	324.289	0.0107999	72.5	-	-1.6545	68171-52-8	Amines	7.9026	7.4579	7.7484	7.3559	7.6152	7.087	6.4412	7.2213	6.996	7.0985	7.8312	7.2517	6.7396	6.6587	6.5042	6.6506	6.2406	6.5954	5.5955	5.9315	5.5947	5.7894	5.6369	5.832	5.4984
pos_1484	Arctiol	metab_1257	-	-	-	HMDB0301955	M+H-H2O, M+NH4	C16H28O	6.7941	-	pos	-	-	-	-	Lipids and lipid-like molecules	Prenol lipids	254.248	0.0313125	-	42.5	-1.4084	-	Sesquiterpenoids	5.8686	6.0902	5.9657	6.0926	6.0974	6.1173	5.9844	6.0147	5.8336	5.7203	5.9557	5.7796	6.0869	5.8487	5.8434	5.8554	6.0295	5.7721	6.0979	6.1294	6.069	6.1655	6.1644	6.1848	5.6528
pos_1494	20-Hydroxy-6Z,15Z-eicosadienoic acid	metab_1268	-	-	-	HMDB0245564;LMFA03000010	M+H, M+Na	C20H36O3	6.8501	-	pos	-	-	-	-	Lipids and lipid-like molecules	Fatty Acyls	325.273	0.00674864	-	39.5	-1.46779	-	Fatty acids and conjugates	3.947	3.8224	3.8292	3.7958	3.8567	3.8172	3.9005	4.6985	3.9891	4.0252	3.8009	3.9674	3.7975	3.9539	3.9768	5.7108	4.48	6.0006	3.5903	4.662	4.3518	3.7332	3.7122	3.6394	5.5762
pos_1498	Cyclopassifloside IV	metab_1271	-	-	-	HMDB0035946	M+H, M+CH3OH+H	C37H62O12	6.866	-	pos	-	-	-	-	Lipids and lipid-like molecules	Prenol lipids	731.462	0.0508144	-	38.6	6.64332	292167-41-0	Terpene glycosides	3.2905	3.3021	3.3089	3.2755	3.2996	3.2968	6.306	3.3588	4.919	5.7523	3.2805	3.447	3.2772	3.4335	4.8071	7.1369	5.937	7.1458	3.07	3.2227	3.1688	4.3822	4.1388	3.1192	3.3069
pos_1501	(8R,9R,10R,13S,14S)-3-[2-(Diethylamino)ethoxy]-10,13-dimethyl-1,2,3,4,7,8,9,11,12,14,15,16-dodecahydrocyclopenta[a]phenanthren-17-one	metab_1276	-	-	-	HMDB0257765	M+NH4, M+CH3OH+H	C25H41NO2	6.8899	-	pos	-	-	-	-	Lipids and lipid-like molecules	Steroids and steroid derivatives	420.347	0.0607342	-	35.1	-1.32998	-	Androstane steroids	3.6563	3.9392	3.6746	5.6533	4.1441	5.4709	4.2419	4.8455	3.9503	3.8706	4.3733	3.8127	3.6429	4.5387	3.8222	4.7234	4.0801	5.0784	5.0148	5.4628	5.0799	5.3773	4.8391	3.7869	5.2526
pos_1503	Jurubine	metab_1278	-	-	-	HMDB0034194;LMST01070002	M+H-2H2O, M+K	C33H57NO8	6.8899	-	pos	-	-	-	-	Lipids and lipid-like molecules	Steroids and steroid derivatives	634.373	0.0231656	-	57.4	2.55666	14256-61-2	Steroidal glycosides	1.9426	1.954	1.9607	2.3141	1.9515	1.9488	6.0209	2.0101	5.418	6.3597	1.9327	6.4002	1.9294	4.2422	6.8609	7.0697	6.7058	6.8651	4.0418	5.5129	5.3332	5.8701	1.8451	4.2746	5.6364
pos_1511	4-Dodecylmorpholine	metab_1286	-	-	-	-	M+H, M+ACN+H	C16H33NO	6.93	-	pos	-	-	-	-	-	-	256.263	0.0300566	32.5	-	-1.38129	-	-	6.7124	6.7654	6.7576	6.823	6.7551	6.7238	6.4412	6.7125	6.5662	6.2728	6.7256	6.5395	6.6037	6.5314	6.5876	6.3631	6.7445	6.2971	6.6697	6.6196	6.6419	6.748	6.8222	6.7919	6.2689
pos_1517	DG(i-18:0/0:0/18:1(12Z)-O(9S,10R))	metab_1292	-	-	-	HMDB0299670	M+NH4, M+Na	C39H72O6	6.954	-	pos	-	-	-	-	Not Available	Not Available	659.521	0.135081	-	43	-1.346	-	Not Available	6.3734	5.4049	4.2469	6.314	5.1885	5.4481	5.3564	5.7485	5.2666	4.351	5.7959	5.5509	6.4386	4.2797	4.3117	4.316	6.5288	5.0065	7.0615	6.0464	6.3462	6.8651	6.0232	5.3761	5.1162
pos_1522	5alpha-Androstane-3beta,7alpha,17beta-triol	metab_1298	-	-	-	HMDB0247012	M+CH3OH+H, 2M+H	C19H32O3	6.978	-	pos	-	-	-	-	Lipids and lipid-like molecules	Steroids and steroid derivatives	617.474	0.0334666	-	76	-5.40461	-	Androstane steroids	5.8669	6.2504	6.4374	6.8652	6.5237	6.2893	4.9911	6.306	5.1296	4.8776	6.4523	5.9285	4.7264	4.8203	6.0016	5.0574	6.3246	5.8836	5.3461	5.8837	5.7414	5.8612	6.174	5.3359	6.1896
pos_1531	MG(18:1(11Z)/0:0/0:0)	metab_1308	-	-	-	HMDB0011566	M+H, M+NH4	C21H40O4	7.026	-	pos	-	-	-	-	Lipids and lipid-like molecules	Glycerolipids	357.299	0.0099075	-	31.7	-1.91158	-	Monoradylglycerols	6.0275	6.1417	6.0765	6.1652	6.055	6.1938	6.1594	6.1104	5.8594	6.1798	6.0308	6.0786	5.8423	5.77	6.0384	6.1362	6.1422	6.077	6.0316	6.1559	6.0772	6.1622	6.0935	6.0969	5.8412
pos_1541	DG(i-16:0/0:0/18:1(12Z)-O(9S,10R))	metab_1319	-	-	-	HMDB0299254	M+H-2H2O, M+Na	C37H68O6	7.0658	-	pos	-	-	-	-	Not Available	Not Available	631.492	0.00479531	-	40.7	1.32194	-	Not Available	5.547	5.7128	5.7967	5.6323	6.0339	5.6877	5.7986	6.019	5.4466	5.6338	5.8757	5.4371	5.7789	6.0156	5.8111	6.2699	6.0029	6.8611	6.1966	6.2486	6.4524	6.6472	6.8214	7.029	6.797
pos_1545	2-O-ethyl PAF C-16	metab_1323	-	-	-	-	M+H, M+Na	C26H56NO6P	7.0976	-	pos	-	-	-	-	-	-	510.391	0.0126811	38.2	-	-1.76455	-	-	6.605	7.5077	6.0679	7.0626	7.0529	7.5747	7.6046	7.6862	7.6993	7.0466	7.449	7.335	5.0625	5.246	7.4586	7.2969	7.2071	7.3496	6.2531	6.8499	6.5405	6.4135	5.9474	5.1698	6.6424
pos_1549	DG(20:5(7Z,9Z,11E,13E,17Z)-3OH(5,6,15)/i-16:0/0:0)	metab_1327	-	-	-	HMDB0299281	M+H-H2O, M+H	C39H66O8	7.1056	-	pos	-	-	-	-	Not Available	Not Available	645.469	0.0182908	-	64.5	-5.23768	-	Not Available	5.1232	5.504	5.539	5.927	5.7683	5.2457	6.449	6.3942	5.3335	6.163	4.9332	5.0315	5.0085	5.1477	6.2167	6.8833	6.8128	7.0383	6.1432	6.7572	6.6997	6.265	5.8833	5.5255	6.3265
pos_1552	DG(18:0/TXB2/0:0)	metab_1331	-	-	-	HMDB0295891	M+H, M+Na	C41H74O9	7.1536	-	pos	-	-	-	-	Not Available	Not Available	733.521	0.0631963	-	60.1	-1.41982	-	Not Available	2.1623	2.1737	5.0609	4.843	4.6109	2.1685	2.2514	4.2413	5.051	5.6299	5.3652	5.0021	4.0465	5.3721	6.1104	4.8619	5.4879	5.2136	4.2444	3.249	5.0582	5.2572	6.7217	7.2181	4.6564
pos_1554	PC(18:1(9Z)/20:4(8Z,11Z,14Z,17Z))	metab_1333	-	map01100;map00564;map01110;map00590;map00591;map00592	Metabolic pathways;Glycerophospholipid metabolism;Biosynthesis of secondary metabolites;Arachidonic acid metabolism;Linoleic acid metabolism;alpha-Linolenic acid metabolism	PW_C004163;HMDB0008115;LMGP01012165	M+H-2H2O, M+H	C46H82NO8P	7.1616	C00157	pos	Lipids	Phospholipids	Metabolism;Metabolism;Metabolism;Metabolism;Metabolism;Metabolism	Global and overview maps;Lipid metabolism;Global and overview maps;Lipid metabolism;Lipid metabolism;Lipid metabolism	Lipids and lipid-like molecules	Glycerophospholipids	808.582	0.0247674	-	86.2	-3.71614	-	Glycerophosphocholines	6.014	6.4793	6.5709	6.6557	5.7553	6.475	7.1821	6.6374	7.4063	6.0359	5.9293	6.9725	6.5157	4.9603	5.3036	6.4982	6.4178	6.4533	4.3735	5.5133	4.3783	4.688	6.3524	6.5959	7.3974
pos_1562	1-Oleoyl Lysophosphatidic Acid (sodium salt)	metab_1342	-	-	-	-	M+H, 2M+H	C21H41O7P	7.2016	-	pos	-	-	-	-	-	-	437.266	0.0195619	71.9	-	-0.924362	-	-	6.3707	6.7845	6.1965	6.5294	6.5628	6.9268	5.7436	6.7373	5.4904	5.0925	6.4146	5.2642	5.082	4.831	5.1939	6.2605	5.305	5.9209	6.4497	6.514	6.2541	6.3289	6.2678	5.83	4.4183
pos_1565	N-Isobutyloctadeca-trans-2-trans-4-dienamide	metab_1345	-	-	-	HMDB0302880	M+H, 2M+H	C22H41NO	7.2413	-	pos	-	-	-	-	Lipids and lipid-like molecules	Fatty Acyls	336.325	0.00783141	-	67.6	-2.05854	-	Fatty amides	3.6438	3.6553	3.6621	3.6287	3.6529	3.65	7.6193	4.664	6.6055	7.6943	4.3001	7.4999	5.131	5.6812	6.6445	7.4523	6.9455	7.3091	3.6035	4.0607	3.5219	3.5661	3.5451	3.4723	5.989
pos_157	Cpdna	metab_1350	-	-	-	HMDB0260326	M+ACN+H, 2M+ACN+Na, M+H-H2O	C17H21ClO2	1.8742	-	pos	-	-	-	-	Benzenoids	Benzene and substituted derivatives	648.262	0.0228831	-	53	0.264323	-	Styrenes	4.6906	4.7022	4.709	4.6756	4.6997	4.6969	4.9615	4.7589	5.8054	5.7035	4.6806	5.5731	5.006	6.0554	5.838	4.87	5.7085	4.9371	4.47	4.6228	4.5688	5.2986	4.5919	4.7658	5.2116
pos_1574	GPEtn(14:0/22:2)	metab_1355	-	map01100;map00564;map01110;map00563;map04136;map04138	Metabolic pathways;Glycerophospholipid metabolism;Biosynthesis of secondary metabolites;Glycosylphosphatidylinositol (GPI)-anchor biosynthesis;Autophagy - other;Autophagy - yeast	HMDB0008843	M+H, M+2Na-H	C41H78NO8P	7.3205	C00350	pos	Lipids	Phospholipids	Metabolism;Metabolism;Metabolism;Metabolism;Cellular Processes;Cellular Processes	Global and overview maps;Lipid metabolism;Global and overview maps;Glycan biosynthesis and metabolism;Transport and catabolism;Transport and catabolism	Lipids and lipid-like molecules	Glycerophospholipids	744.553	0.0616685	70.6	-	-0.941558	-	Glycerophosphoethanolamines	6.4233	6.5786	6.388	6.6992	6.4499	6.6955	6.4695	5.9673	6.498	5.9323	5.5565	6.5948	6.3711	6.2749	5.8158	4.2518	5.7287	4.6801	5.3583	6.1824	6.0429	6.1125	6.6056	6.7958	6.7681
pos_1577	(9Z,12R)-12-Hydroxyoctadec-9-enoic acid	metab_1358	-	-	-	HMDB0034297	M+H-H2O, M+H	C18H34O3	7.3205	C08365	pos	-	-	-	-	Lipids and lipid-like molecules	Fatty Acyls	281.247	0.00948278	66.8	-	-1.5721	141-22-0	Fatty acids and conjugates	1.9273	4.2869	1.9454	3.5983	3.9678	4.1574	3.752	4.4158	3.5224	4.4071	4.1337	5.7602	1.9141	3.9553	6.0687	5.3894	5.9556	5.4021	1.7101	1.8603	1.8071	1.8507	4.0865	3.6324	5.3302
pos_1581	PC(18:2(9Z,12Z)/18:3(9Z,12Z,15Z))	metab_1361	-	map01100;map00564;map01110;map00590;map00591;map00592	Metabolic pathways;Glycerophospholipid metabolism;Biosynthesis of secondary metabolites;Arachidonic acid metabolism;Linoleic acid metabolism;alpha-Linolenic acid metabolism	PW_C004189;HMDB0008141;LMGP01011626	M+H, M+Na	C44H78NO8P	7.3602	C00157	pos	Lipids	Phospholipids	Metabolism;Metabolism;Metabolism;Metabolism;Metabolism;Metabolism	Global and overview maps;Lipid metabolism;Global and overview maps;Lipid metabolism;Lipid metabolism;Lipid metabolism	Lipids and lipid-like molecules	Glycerophospholipids	780.552	0.00668911	-	82.4	-1.84322	85046-19-1	Glycerophosphocholines	6.2157	6.9554	5.6629	6.2389	6.4635	7.0442	7.2755	7.1567	7.0658	6.4608	6.6634	7.0715	6.5839	6.1997	6.8081	7.1887	6.7886	7.0194	4.3071	4.295	4.1265	4.7151	4.1496	6.1896	4.9152
pos_160	2-Hydroxyadipic acid	metab_1380	-	-	-	HMDB0000321;LMFA01170049	M+H-H2O, M+H, M+H-2H2O	C6H10O5	2.1581	C02360	pos	-	-	-	-	Lipids and lipid-like molecules	Fatty Acyls	145.049	0.0210406	-	55	-0.535347	18294-85-4	Fatty acids and conjugates	8.2329	8.2908	8.2532	8.3781	8.2095	8.2959	8.3224	8.315	8.1789	8.2014	8.1863	8.182	8.1152	8.1178	8.213	8.253	8.3112	8.3129	8.0641	8.1274	8.1149	8.2384	8.1843	8.2211	8.1007
pos_1616	PC(18:4(6Z,9Z,12Z,15Z)/20:4(5Z,8Z,11Z,14Z)-OH(16R))	metab_1398	-	-	-	HMDB0286844	M+H, M+Na	C46H76NO9P	7.7979	-	pos	-	-	-	-	Not Available	Not Available	818.517	0.0259612	-	35.9	3.85378	-	Not Available	4.7639	4.7755	4.7823	4.7489	4.773	4.7702	4.8536	4.8322	4.9421	4.9783	4.7539	4.9204	4.7506	4.907	4.9299	4.9433	4.9641	5.0104	4.5433	4.696	4.6421	4.6863	4.6652	4.5924	6.4515
pos_1637	LysoPA(0:0/18:0)	metab_1421	-	-	-	HMDB0007850	M+H-H2O, M+ACN+H	C21H43O7P	7.7418	-	pos	-	-	-	-	Lipids and lipid-like molecules	Glycerophospholipids	480.308	0.00453388	-	65.6	-1.16125	-	Glycerophosphates	6.0274	6.3102	5.7545	5.4535	6.1024	6.2728	5.0757	6.5742	4.8753	4.4274	6.0384	4.8437	3.8109	4.4809	4.4896	5.1918	4.6331	4.8212	5.06	5.0213	4.9682	5.3416	5.4504	5.7198	4.6712
pos_1639	LysoPA(0:0/18:1(9Z))	metab_1423	-	-	-	HMDB0007851	M+NH4, M+ACN+H	C21H41O7P	7.7418	-	pos	-	-	-	-	Lipids and lipid-like molecules	Glycerophospholipids	454.292	0.0182864	-	45.7	-1.34717	-	Glycerophosphates	6.9902	6.8058	6.6227	6.0595	6.6861	6.8258	5.6274	6.7952	5.4327	4.9428	6.6931	4.823	4.5616	2.7344	4.6062	5.5741	2.7914	5.2251	5.7019	5.7007	5.6077	5.8004	5.9412	6.3512	4.8779
pos_164	5Z-7-Oxozeaenol	metab_1424	-	-	-	HMDB0247027	M+Na, 2M+NH4, M+H+Na	C19H22O7	1.8664	-	pos	-	-	-	-	Phenylpropanoids and polyketides	Macrolides and analogues	385.128	0.0160997	-	30.1	6.70449	-	Zearalenones	6.3657	6.5047	6.338	6.1282	6.5152	6.3427	5.3605	6.4063	5.4491	5.4853	6.5378	5.4274	6.3829	6.1403	5.9352	5.8475	5.8468	6.181	5.3087	5.339	5.243	5.909	5.9661	5.905	5.2872
pos_1643	N-stearoyl-sphingadienine	metab_1428	-	-	-	HMDB0240362	M+H-H2O, M+Na	C36H69NO3	7.7099	-	pos	-	-	-	-	Organic oxygen compounds	Organooxygen compounds	586.516	0.0624494	-	34.9	-2.37747	-	Alcohols and polyols	6.3768	5.9774	6.6366	5.2981	6.5491	6.0463	6.4192	7.2795	6.569	6.7438	6.5944	6.3452	6.3277	5.6669	4.9386	7.297	6.8141	6.9601	6.4006	5.9581	5.4744	6.1821	5.3343	5.9455	3.3773
pos_1650	DG(16:0/18:1(9Z)/0:0)	metab_1436	-	-	-	PW_C003153;LMGL02010006;HMDB0007102	M+NH4, M+ACN+H	C37H70O5	7.5823	C13861	pos	-	-	-	-	Lipids and lipid-like molecules	Glycerolipids	636.555	0.0203014	-	35.1	-2.57989	3123-73-7;29541-66-0	Diradylglycerols	6.1209	6.2483	6.1136	6.2424	6.0274	6.1328	6.2651	5.8177	6.3307	6.5528	6.0036	6.3815	6.1028	6.3163	6.5779	6.2064	6.0732	6.1004	5.8179	6.1353	6.3053	6.0905	6.0932	5.725	6.4266
pos_1659	PS(16:0/18:2(9Z,12Z))	metab_1445	-	map01100;map00564;map01110;map00260	Metabolic pathways;Glycerophospholipid metabolism;Biosynthesis of secondary metabolites;Glycine, serine and threonine metabolism	HMDB0012358;LMGP03010976;PW_C007887	M+H, M+Na	C40H74NO10P	7.4872	C02737	pos	Lipids	Phospholipids	Metabolism;Metabolism;Metabolism;Metabolism	Global and overview maps;Lipid metabolism;Global and overview maps;Amino acid metabolism	Lipids and lipid-like molecules	Glycerophospholipids	760.511	0.267666	-	61.2	-1.16683	-	Glycerophosphoserines	5.9369	5.9926	6.0772	5.7088	5.3203	6.1567	6.7176	5.3125	6.3717	5.2151	2.8795	6.6603	6.3048	5.8391	5.3539	3.0687	5.8007	4.3741	5.0131	5.997	5.3845	6.0679	6.7147	6.4041	6.6866
pos_1664	(+/-)-1,4-Nonanediol diacetate	metab_1451	-	-	-	HMDB0037184	M+H-H2O, M+H	C13H24O4	7.4792	-	pos	-	-	-	-	Lipids and lipid-like molecules	Fatty Acyls	245.174	0.00766858	-	49.2	-1.32568	67715-81-5	Fatty alcohol esters	6.8674	6.9455	6.8872	6.9611	6.8771	6.931	6.9633	6.9202	6.886	6.8867	6.8468	6.9244	6.8153	6.8012	6.9073	6.9293	6.969	6.9142	6.7939	6.8453	6.8174	6.9435	6.915	6.8486	6.611
pos_1665	Xi-1-Butoxy-1-methoxyethane	metab_1452	-	-	-	HMDB0037636	M+H-2H2O, 2M+Na	C7H16O2	7.4713	-	pos	-	-	-	-	Organic oxygen compounds	Organooxygen compounds	287.221	0.00454314	-	31.6	7.12312	-	Ethers	6.2544	6.2856	6.2583	6.3335	6.2593	6.2946	6.3262	6.2846	6.2709	6.2623	6.2046	6.2897	6.18	6.138	6.2838	6.2951	6.345	6.2828	6.1593	6.216	6.2077	6.3101	6.2844	6.2299	5.9783
pos_1670	Rollidecin D	metab_1457	-	-	-	HMDB0031886	M+H, M+Na	C37H66O6	7.4237	-	pos	-	-	-	-	Lipids and lipid-like molecules	Fatty Acyls	629.474	0.0104789	-	65	-1.40343	200703-17-9	Fatty alcohols	6.1068	5.4839	6.0518	5.5575	5.9977	5.4691	6.3048	5.9927	6.0408	5.7371	5.9224	5.4367	5.5674	5.7307	5.5488	6.5202	6.1122	6.737	6.3637	6.8131	6.9885	6.2358	5.8641	5.37	6.4787
pos_1672	DG(18:1(12Z)-O(9S,10R)/0:0/i-16:0)	metab_1459	-	-	-	HMDB0299255	M+NH4, M+Na	C37H68O6	7.4158	-	pos	-	-	-	-	Not Available	Not Available	631.491	0.026982	-	66.7	0.16071	-	Not Available	6.567	6.2122	6.711	6.3182	6.5517	6.2826	6.2242	6.3939	7.0227	6.2465	6.5851	6.4357	6.5416	6.5724	6.7518	6.6394	6.582	6.8042	6.6354	7.0399	7.084	6.7299	6.2242	5.9495	6.7173
pos_1675	Calcitroic acid	metab_1462	-	-	-	HMDB0006472	M+CH3OH+H, M+K	C23H34O4	7.3602	C18230	pos	-	-	-	-	Lipids and lipid-like molecules	Steroids and steroid derivatives	413.211	0.010034	-	34.9	6.33619	71204-89-2	Vitamin D and derivatives	6.6262	6.4438	6.6638	6.6364	6.636	6.6466	6.4939	6.7033	6.5612	6.6895	6.754	6.5928	6.4682	6.5211	6.7223	6.6018	6.726	6.5543	6.5729	6.6283	6.3973	6.6853	6.6021	6.4827	5.8191
pos_1679	DG(11D3/9D3/0:0)	metab_1466	-	-	-	HMDB0116375;PW_C063613	M+H-H2O, M+2Na-H	C41H68O7	7.2813	C00165	pos	-	-	-	-	Lipids and lipid-like molecules	Fatty Acyls	655.49	0.0408813	-	54.2	-5.09913	-	Fatty acids and conjugates	6.9095	6.6648	7.0378	6.9581	6.9207	6.6378	6.556	6.4519	6.1637	6.5709	6.8296	6.0715	5.8238	6.0563	6.2925	6.5508	6.8187	6.5139	6.6901	6.5761	6.3856	6.6227	6.2825	6.3101	5.3234
pos_1680	Ganodosterone	metab_1468	-	-	-	HMDB0039148	M+H-H2O, M+H	C28H40O2	7.2813	-	pos	-	-	-	-	Lipids and lipid-like molecules	Steroids and steroid derivatives	391.299	0.00935584	-	38.2	-2.19175	19698-66-9	Ergostane steroids	6.339	6.3832	6.3753	6.2926	6.0401	6.8604	6.7533	6.5413	6.9549	7.5397	6.3438	6.7276	6.3814	6.6295	6.5235	6.0542	6.2711	5.9231	5.7162	6.0765	6.0435	5.9181	5.8593	5.6262	6.9788
pos_1688	Cer(d18:1/20:4(5Z,8Z,11Z,14Z)-OH(17))	metab_1475	-	-	-	HMDB0289999	M+H-H2O, M+Na	C38H67NO4	7.2493	-	pos	-	-	-	-	Not Available	Not Available	624.495	0.0773916	-	70.7	-2.20484	-	Not Available	6.9438	5.8676	7.0518	6.1548	6.5643	5.8496	5.4179	5.6432	6.1002	5.9216	6.9195	6.115	5.4136	5.8166	4.5822	5.285	4.7539	5.7552	3.9726	5.2144	5.4575	3.8056	5.0868	3.7118	5.6443
pos_1692	DG(18:0/0:0/18:3(9,11,15)-OH(13))	metab_1480	-	-	-	HMDB0295997	M+H, M+NH4	C39H70O6	7.2016	-	pos	-	-	-	-	Not Available	Not Available	635.526	0.0134504	-	61	1.76634	-	Not Available	5.2973	5.7261	5.5939	5.6553	5.4983	5.5874	5.2116	5.3085	4.957	4.5251	5.4109	5.5431	5.0221	4.4024	5.1135	5.6999	5.0776	6.131	5.2199	4.8945	5.2416	4.9323	4.9907	4.7893	6.2905
pos_1697	Cholesterol glutamate	metab_1484	-	-	-	HMDB0250171	M+H-2H2O, M+H	C32H51NO5	7.1776	-	pos	-	-	-	-	Lipids and lipid-like molecules	Steroids and steroid derivatives	530.383	0.0152296	-	82.5	-1.02351	-	Cholestane steroids	1.8205	4.6082	3.9311	4.4914	4.4773	4.3426	7.7357	5.1545	6.0298	6.0571	4.2294	5.2932	5.1662	5.6208	5.3398	6.5134	5.3356	6.5987	4.5444	4.9439	4.7561	4.5837	3.3552	3.9884	5.635
pos_17	L-Tryptophan	metab_1487	-	map01100;map00997;map00260;map01240;map01210;map00999;map01230;map01110;map00901;map00970;map00400;map00380;map00404	Metabolic pathways;Biosynthesis of various other secondary metabolites;Glycine, serine and threonine metabolism;Biosynthesis of cofactors;2-Oxocarboxylic acid metabolism;Biosynthesis of various plant secondary metabolites;Biosynthesis of amino acids;Biosynthesis of secondary metabolites;Indole alkaloid biosynthesis;Aminoacyl-tRNA biosynthesis;Phenylalanine, tyrosine and tryptophan biosynthesis;Tr…	HMDB0000929;PW_C000741;MJDBOTE0000426	M+H, 2M+H, 2M+K, M+Na, M+CH3OH+H	C11H12N2O2	3.2391	C00078	pos	Peptides	Amino acids	Metabolism;Metabolism;Metabolism;Metabolism;Metabolism;Metabolism;Metabolism;Metabolism;Metabolism;Genetic Information Processing;Metabolism;Metabolism;Metabolism	Global and overview maps;Biosynthesis of other secondary metabolites;Amino acid metabolism;Global and overview maps;Global and overview maps;Biosynthesis of other secondary metabolites;Global and overview maps;Global and overview maps;Biosynthesis of other secondary metabolites;Translation;Amino acid metabolism;Amino acid metabolism;Biosynthesis of other secondary metabolites	Organoheterocyclic compounds	Indoles and derivatives	205.097	0.00464213	93.4	-	-0.695068	73-22-3	Indolyl carboxylic acids and derivatives	7.5882	7.8128	7.5775	7.6095	7.9112	7.9235	6.8908	7.627	7.2144	7.2625	7.6914	7.2612	7.5291	7.7267	7.6245	7.8952	7.6862	7.8135	7.4945	7.787	7.5417	7.6255	7.5763	7.5819	6.7528
pos_170	N-[(4-methyloxan-4-yl)methyl]-1,3-benzodioxole-5-carboxamide	metab_1488	-	-	-	-	M+H, M+NH4, M+2H	C15H19NO4	2.7127	-	pos	-	-	-	-	-	-	295.165	0.00757373	33.9	-	-2.51611	-	-	7.7144	7.6617	7.5272	7.9607	7.3332	7.4471	5.2209	7.6986	5.2682	5.8703	7.4076	5.8827	5.1395	6.0501	5.7357	5.1617	5.8945	4.9572	2.2597	4.1696	4.3733	2.402	4.2813	4.8121	5.4317
pos_1702	PC(18:1(12Z)-O(9S,10R)/16:0)	metab_1491	-	-	-	HMDB0285952	M+H, M+CH3OH+H	C42H80NO9P	7.1456	-	pos	-	-	-	-	Not Available	Not Available	774.562	0.0584025	-	85.7	-2.41043	-	Not Available	6.0454	6.6011	6.248	6.3963	6.3643	6.6155	6.0428	6.7133	5.9584	5.1513	6.4361	5.7975	4.9448	4.5773	5.1658	6.0789	5.6444	5.946	4.3274	4.6248	4.3123	5.601	5.4546	5.2468	6.3165
pos_1712	1,25-Dihydroxy-16-ene-vitamin D3	metab_1502	-	-	-	HMDB0244152	M+NH4, 2M+Na	C27H42O3	7.1296	-	pos	-	-	-	-	Lipids and lipid-like molecules	Steroids and steroid derivatives	851.615	0.0053285	-	54	-1.08404	-	Vitamin D and derivatives	5.2214	4.6035	5.324	5.3389	4.9996	5.3462	5.4327	5.1038	4.8922	6.575	5.4172	5.8274	5.0046	6.3979	6.8589	5.8581	5.0795	5.9676	4.2749	4.0387	4.8545	4.0289	4.0079	3.9351	5.6811
pos_1713	LysoPE(22:2(13Z,16Z)/0:0)	metab_1503	-	-	-	HMDB0011522	M+H, M+ACN+H	C27H52NO7P	7.1136	-	pos	-	-	-	-	Lipids and lipid-like molecules	Glycerophospholipids	534.355	0.0415101	-	83.2	-0.239115	-	Glycerophosphoethanolamines	2.7022	2.7137	2.7205	4.6204	2.7113	4.8394	7.0011	4.9082	5.9467	4.9484	2.6922	4.9973	4.0908	5.2027	3.0354	5.6369	4.699	5.0295	2.4822	2.6345	2.5807	4.2093	4.1853	2.5312	2.7185
pos_1720	(1R,3S,5Z)-5-[(2Z)-2-[(1R,3Ar,7aS)-1-[(2S)-1-[3-(2-hydroxypropan-2-yl)phenoxy]propan-2-yl]-7a-methyl-2,3,3a,5,6,7-hexahydro-1H-inden-4-ylidene]ethylidene]-4-methylidenecyclohexane-1,3-diol	metab_1511	-	-	-	HMDB0260077	M+NH4, M+CH3OH+H	C31H44O4	7.1216	-	pos	-	-	-	-	Lipids and lipid-like molecules	Steroids and steroid derivatives	498.357	0.0295946	-	70.3	-1.698	-	Vitamin D and derivatives	5.7033	5.1394	4.9626	4.9521	6.0385	5.4305	6.526	4.707	5.0623	5.7244	5.3226	4.9956	2.7171	2.8732	4.971	5.604	5.6703	5.4561	3.9424	4.0472	4.3193	4.3716	2.6319	2.5593	3.7883
pos_1725	PE(P-18:0/22:5(7Z,10Z,13Z,16Z,19Z))	metab_1516	-	-	-	HMDB0011393	M+H, M+ACN+Na	C45H80NO7P	7.1136	-	pos	-	-	-	-	Lipids and lipid-like molecules	Glycerophospholipids	778.579	0.0333559	-	30.7	6.38723	-	Glycerophosphoethanolamines	6.9394	6.1333	5.8984	6.3081	5.5548	5.729	6.5674	7.3055	6.4506	7.6267	7.3071	6.4562	6.9858	7.203	7.5826	7.5406	7.653	7.5047	7.1997	4.7016	4.8794	5.1628	4.3191	4.5719	5.6791
pos_1730	Oleanolic aldehyde	metab_1522	-	-	-	HMDB0034511	M+H-H2O, M+H	C30H48O2	7.1056	C20946	pos	-	-	-	-	Lipids and lipid-like molecules	Prenol lipids	441.372	0.0115186	-	33.5	-2.28208	17020-22-3	Triterpenoids	6.421	6.9617	5.74	5.5925	5.5425	5.7445	5.4149	5.9502	5.4076	5.115	6.0386	4.9222	5.2569	5.2991	5.0998	5.3141	5.1073	5.6559	4.9944	4.9442	5.2996	5.3566	5.3829	5.3434	5.2551
pos_1736	(22E)-(24R)-1alpha,24-Dihydroxy-26,27-cyclo-22,23-didehydro-20-epivitamin D3/(22E)-(24R)-1alpha,24-dihydroxy-26,27-cyclo-22,23-didehydro-20-epicholecalciferol	metab_1528	-	-	-	HMDB0242499	M+CH3OH+H, 2M+ACN+Na	C27H40O3	7.0976	-	pos	-	-	-	-	Lipids and lipid-like molecules	Steroids and steroid derivatives	445.33	0.0245683	-	66.8	-2.89153	-	Vitamin D and derivatives	6.6239	6.1347	6.5171	6.0913	6.2302	6.2593	6.1868	6.1484	6.0711	5.676	6.2482	5.5778	6.3428	6.2026	5.798	6.217	6.2696	6.4978	5.3146	5.4025	5.5966	6.0604	5.3913	5.298	6.2454
pos_1738	3a,7a,12a-Trihydroxy-5b-cholestan-26-al	metab_1530	-	map01100	Metabolic pathways	PW_C001913;HMDB0003533	M+H-2H2O, M+H	C27H46O4	7.0976	C01301	pos	-	-	Metabolism	Global and overview maps	Lipids and lipid-like molecules	Steroids and steroid derivatives	399.325	0.00984563	-	42.7	-1.34895	3836-01-09	Bile acids, alcohols and derivatives	5.8948	6.6057	5.5081	6.5493	5.8007	6.1762	6.283	6.5482	5.7073	5.8064	6.2352	6.1853	5.1884	5.0652	6.2728	6.3233	6.448	6.109	5.6676	5.9955	5.7819	5.8235	5.802	5.5851	5.3176
pos_1739	N,N-Dimethylsphingosine	metab_1531	-	-	-	HMDB0013645;LMSP01070001	M+H, M+Na	C20H41NO2	7.0976	C13914	pos	-	-	-	-	Organic nitrogen compounds	Organonitrogen compounds	328.32	0.0131326	-	43.6	-1.58872	122314-67-4	Amines	6.3873	5.6351	6.3377	5.772	5.863	5.6726	6.2541	5.734	5.84	6.2521	6.2735	6.3639	5.5922	5.687	5.7623	5.8718	5.8781	5.7371	3.5596	4.7693	3.6584	4.7232	3.7542	4.6786	4.9944
pos_1744	MG(0:0/18:3(9Z,12Z,15Z)/0:0)	metab_1537	-	-	-	HMDB0011540	M+H-H2O, M+H	C21H36O4	7.0578	-	pos	-	-	-	-	Lipids and lipid-like molecules	Fatty Acyls	353.268	0.0109428	-	44.1	-1.80962	-	Lineolic acids and derivatives	5.5176	5.009	5.4817	4.0315	5.938	4.9011	4.6021	5.5969	4.9776	4.4561	6.4347	4.8651	5.5464	5.4904	4.9455	5.9564	5.1479	6.3637	4.4793	5.4132	5.3039	4.3099	6.6486	6.8956	6.2015
pos_1752	6,10,14-Trimethyl-5,9,13-pentadecatrien-2-one	metab_1546	-	-	-	HMDB0034495	M+H-H2O, M+H	C18H30O	7.026	-	pos	-	-	-	-	Lipids and lipid-like molecules	Prenol lipids	263.237	0.0197078	-	31.7	-1.26371	762-29-8	Diterpenoids	6.2495	6.2991	6.1933	5.9843	6.2287	6.421	5.4344	6.1173	5.1862	5.1864	6.0476	5.344	5.1579	5.0035	5.1103	5.6524	5.0916	5.7668	5.6979	5.7139	5.6807	5.8699	6.0379	6.0981	5.9119
pos_1756	Epsilon-Tocopherol	metab_1550	-	map01100;map00130;map01110	Metabolic pathways;Ubiquinone and other terpenoid-quinone biosynthesis;Biosynthesis of secondary metabolites	HMDB0030554;HMDB0304597	M+H-H2O, M+Na	C28H42O2	7.01	C14154	pos	-	-	Metabolism;Metabolism;Metabolism	Global and overview maps;Metabolism of cofactors and vitamins;Global and overview maps	Lipids and lipid-like molecules	Prenol lipids	393.315	0.00536151	-	41.5	-1.46085	490-23-3	Quinone and hydroquinone lipids	7.2857	7.2544	7.2304	7.1881	7.2275	7.0315	7.2077	7.1457	7.3707	7.2703	7.2609	7.0973	7.1279	7.286	7.0991	7.1573	7.1603	7.0212	6.839	7.1262	7.1392	7.1286	6.8209	6.5229	6.5759
pos_1758	Heptadecanoyl Ethanolamide	metab_1552	-	-	-	-	M+H-H2O, M+H	C19H39NO2	7.002	-	pos	-	-	-	-	-	-	296.294	0.0183165	39.1	-	-1.36902	-	-	5.8034	5.214	5.6088	5.2864	5.3647	5.2345	5.4044	5.1721	5.2208	5.572	5.683	5.7163	4.7251	4.6603	5.0924	5.3169	5.1415	5.0868	5.0541	5.3913	4.9524	4.6658	4.9847	4.6303	5.4067
pos_1763	LysoPE(0:0/20:2(11Z,14Z))	metab_1558	-	-	-	HMDB0011483	M+H-H2O, M+H	C25H48NO7P	6.986	-	pos	-	-	-	-	Lipids and lipid-like molecules	Glycerophospholipids	506.324	0.0345325	-	62.3	-0.823133	-	Glycerophosphoethanolamines	6.4552	6.2795	6.5294	6.8406	6.4241	6.161	6.9952	6.432	6.8782	6.9061	6.4227	6.5865	6.9028	6.9798	6.6557	6.7249	6.7533	6.4708	6.3387	6.6729	6.4578	6.4498	6.1926	6.0076	5.7343
pos_1765	Pristimerin	metab_1560	-	-	-	HMDB0256776;MJDBOTE0000261	M+H-H2O, M+H	C30H40O4	6.986	C08633	pos	-	-	-	-	Lipids and lipid-like molecules	Prenol lipids	447.291	0.00784623	-	41.4	3.33265	1258-84-0	Triterpenoids	7.2538	7.1767	7.432	7.4584	7.2849	7.2347	7.4904	7.2676	7.4568	7.4305	7.2522	7.2346	7.4322	7.5001	7.1812	7.302	7.3143	7.1641	7.085	7.3291	7.1775	7.2299	7.1133	7.0103	6.6888
pos_1779	(+/-)-(Z)-2-(5-Tetradecenyl)cyclobutanone	metab_1575	-	-	-	HMDB0037543	M+H, M+H-H2O	C18H32O	6.962	-	pos	-	-	-	-	Organic oxygen compounds	Organooxygen compounds	265.252	0.00937624	-	36.8	-1.60824	173074-85-6	Carbonyl compounds	6.4189	6.4914	6.4887	6.4203	6.5106	6.5256	6.2792	6.4219	6.1567	6.1922	6.4892	6.2624	6.2999	6.1551	6.2392	6.2778	6.3333	6.2231	6.28	6.3718	6.2965	6.3783	6.4892	6.4791	5.9694
pos_1780	DG(20:5(5Z,8Z,11Z,14Z,16E)-OH(18R)/13:0/0:0)	metab_1577	-	-	-	HMDB0294942	M+H-2H2O, M+NH4	C36H60O6	6.954	-	pos	-	-	-	-	Not Available	Not Available	606.472	0.0133708	-	31	-1.24934	-	Not Available	4.4973	2.6485	4.3742	3.4147	5.0246	2.946	6.0331	4.2813	7.1381	7.1112	3.9513	6.6783	7.0055	7.1976	6.1242	5.9861	6.1055	6.1577	2.417	5.1296	5.0306	4.1555	2.8153	2.466	6.1356
pos_1785	1-Methyl-2-undecylquinolin-4(1H)-one	metab_1582	-	-	-	HMDB0243927	M+H, 2M+K	C21H31NO	6.946	-	pos	-	-	-	-	Organoheterocyclic compounds	Quinolines and derivatives	314.247	0.00364495	-	34.5	-1.49729	-	Quinolones and derivatives	5.6674	5.6916	5.9018	5.8984	5.7881	5.7055	5.8223	5.7003	5.9177	5.895	5.7035	5.6988	6.0181	6.278	6.5468	5.7682	6.3498	6.2899	5.4421	5.6716	5.5492	5.7514	5.6198	5.5484	5.7852
pos_1790	1-[5-amino-3-(3-methylphenyl)-1,2,4-triazol-1-yl]propan-1-one	metab_1587	-	-	-	-	M+H-H2O, M+H	C12H14N4O	6.938	-	pos	-	-	-	-	-	-	213.112	0.00621359	53	-	-6.62357	-	-	2.9326	2.5119	2.9127	2.9835	2.7681	2.5965	3.0717	2.9081	2.8852	4.2157	2.7306	2.7802	2.9723	3.1691	3.1204	5.0844	2.9067	5.7287	2.7672	2.7964	3.854	2.8773	3.0544	2.6395	5.5227
pos_1791	Oleoylethanolamide	metab_1588	-	-	-	HMDB0002088	M+H, M+Na	C20H39NO2	6.93	C20792	pos	-	-	-	-	Organic nitrogen compounds	Organonitrogen compounds	326.305	0.0105048	-	68	-1.77075	111-58-0	Amines	6.715	7.0074	6.9356	7.5144	6.8832	7.09	7.1745	7.2374	6.4866	7.5474	6.9508	7.577	6.0456	5.9936	6.5179	7.2738	6.4881	7.1004	5.6941	6.0698	5.5695	5.9145	5.6241	5.435	6.1215
pos_1804	16(R)-HETE	metab_1603	-	map00590	Arachidonic acid metabolism	HMDB0004680;PW_C002172	M+H, M+Na	C20H32O3	6.8819	C14778	pos	-	-	Metabolism	Lipid metabolism	Lipids and lipid-like molecules	Fatty Acyls	321.242	0.00382482	-	82.9	-1.58044	-	Eicosanoids	6.8654	6.2023	6.7172	5.8437	7.1167	6.6844	6.4206	6.822	7.0982	6.6698	7.4012	6.8708	7.7662	7.7433	7.3173	6.8234	7.0288	6.7962	6.2243	6.6949	6.0678	6.1114	6.2318	5.9398	5.3714
pos_181	5-Hydroxytrtradeca-8,11-dienoylcarnitine	metab_1609	-	-	-	HMDB0241382	M+2H, M+H, M+CH3OH+H	C21H37NO5	2.8609	-	pos	-	-	-	-	Lipids and lipid-like molecules	Fatty Acyls	416.301	0.0435968	-	30.6	1.92166	-	Fatty acid esters	6.6071	7.0709	6.7363	7.1217	6.8294	7.0535	4.6769	6.9555	4.9682	5.6151	6.643	5.584	3.3728	4.9293	4.9662	3.6591	4.8901	3.0987	8.0477	8.0967	7.9471	5.0211	7.8196	2.6813	6.417
pos_1822	N,N'-Di-1,2,3,4-Tetrahydroacridin-9-Ylheptane-1,7-Diamine	metab_1623	-	-	-	HMDB0249253	M+H, M+NH4	C33H40N4	6.8341	-	pos	-	-	-	-	Organoheterocyclic compounds	Quinolines and derivatives	510.356	0.0101133	-	49.3	-7.16201	-	Benzoquinolines	6.755	6.7042	6.9036	6.5424	6.6838	6.7422	6.3932	6.7452	6.2916	5.9964	6.7852	5.6727	6.5243	6.4797	5.3042	6.2264	5.6926	6.2302	5.5141	5.715	5.5283	5.8498	5.595	6.5365	5.8079
pos_1825	(4Z,7Z,10E,12E,16Z)-18-(3-Ethylcycloprop-1-en-1-yl)-14-hydroxyoctadeca-4,7,10,12,16-pentaenoylcarnitine	metab_1626	-	-	-	HMDB0241913	M+Na, M+CH3OH+H	C30H45NO5	6.8261	-	pos	-	-	-	-	Lipids and lipid-like molecules	Fatty Acyls	522.321	0.0066293	-	32.8	3.56735	-	Fatty acid esters	5.5544	5.2027	6.2002	6.3266	5.8012	6.6191	6.9976	5.962	6.7467	7.2938	6.077	7.1965	6.0583	6.4143	7.1519	6.7535	7.0511	6.8442	4.9902	5.3968	5.7506	5.6418	6.0474	5.7175	5.5171
pos_1833	Pactimibe	metab_1634	-	-	-	HMDB0256074	M+H-H2O, M+NH4	C25H40N2O3	6.8101	-	pos	-	-	-	-	Organoheterocyclic compounds	Indoles and derivatives	399.298	0.0168788	-	34.5	-7.20193	-	Indolyl carboxylic acids and derivatives	5.9174	5.8186	6.391	6.1775	5.7901	5.8863	6.2213	5.5035	6.96	7.5827	5.966	7.4591	5.9919	6.8649	6.7296	5.6115	6.4542	5.7987	5.6424	5.9007	5.7785	5.748	5.429	5.1655	6.1912
pos_185	N-Acetylproline	metab_1652	-	-	-	HMDB0242126;HMDB0094701	M+H-H2O, M+H, M+K	C7H11NO3	2.9156	-	pos	-	-	-	-	Organic acids and derivatives	Carboxylic acids and derivatives	158.081	0.0142235	-	31.9	-0.350232	68-95-1	Amino acids, peptides, and analogues	6.3504	6.1687	6.5296	6.1457	6.3298	6.3774	6.6417	6.2514	7.01	6.7262	6.2721	6.6797	5.7249	5.8734	6.2392	6.1491	6.1757	6.3132	5.5361	5.5635	5.4498	5.7751	5.7779	5.7398	5.9054
pos_1851	LysoPC(16:0/0:0)	metab_1654	-	map00564	Glycerophospholipid metabolism	HMDB0010382	M+H, M+Na	C24H50NO7P	6.7381	C04230	pos	Lipids	Phospholipids	Metabolism	Lipid metabolism	Lipids and lipid-like molecules	Glycerophospholipids	496.339	0.00752148	-	68	-0.648789	17364-16-8	Glycerophosphocholines	7.7248	7.9705	7.8963	7.2395	7.6228	7.9704	7.0759	8.0812	6.6075	6.5105	7.6836	6.4082	6.5987	6.4601	6.2641	7.2823	6.4108	7.0361	7.1399	7.1581	7.1522	7.2589	7.4689	7.8972	6.9129
pos_1861	Annosquamosin B	metab_1665	-	-	-	HMDB0031379	M+H, M+Na	C19H32O3	6.7221	-	pos	-	-	-	-	Lipids and lipid-like molecules	Prenol lipids	309.242	0.0207253	-	56.7	-1.73223	177742-56-2	Diterpenoids	6.2974	5.8964	6.5426	5.9788	6.5551	5.6896	5.1888	6.3257	5.2658	5.033	6.752	3.9862	5.8669	5.9282	6.514	5.9412	5.9866	5.9334	4.7961	5.4723	5.4998	5.1678	4.6172	4.465	5.5347
pos_1866	6-(5-Hexylfuran-2-yl)hexanoylcarnitine	metab_1669	-	-	-	HMDB0241848	M+H, M+Na	C23H39NO5	6.7061	-	pos	-	-	-	-	Lipids and lipid-like molecules	Fatty Acyls	410.29	0.00380596	-	51.4	-0.550738	-	Fatty acid esters	6.171	5.7552	6.3665	5.8532	6.0036	5.5452	5.9848	5.8419	6.0221	6.5321	6.2448	6.4012	4.8155	5.9483	5.9731	6.127	5.9988	5.9406	5.6438	5.978	6.0025	5.7064	5.5666	4.8672	6.3266
pos_1869	Prostaglandin A1	metab_1672	-	-	-	HMDB0002656;LMFA03010005	M+H, M+Na	C20H32O4	6.6901	C04685	pos	Lipids	Eicosanoids	-	-	Lipids and lipid-like molecules	Fatty Acyls	337.237	0.00867344	-	80.7	-2.19353	14152-28-4	Eicosanoids	5.6601	5.2338	5.7011	5.3587	5.8884	5.3686	6.153	5.5405	7.2198	6.6724	5.9027	6.5612	6.906	6.9873	6.6096	6.2247	6.392	6.3036	5.3676	5.428	5.2423	5.099	5.2275	4.5665	5.8217
pos_1878	Acetolein	metab_1681	-	-	-	HMDB0303184	M+NH4, M+Na	C25H44O6	6.6741	-	pos	-	-	-	-	Lipids and lipid-like molecules	Glycerolipids	458.347	0.00441955	-	43.2	9.16864	-	Triradylcglycerols	6.7726	6.8165	6.7678	6.9668	6.7773	6.8218	6.8717	6.816	6.8913	6.8135	6.7582	6.7909	6.9895	6.8903	6.8826	6.8825	7.0134	6.9215	6.7595	6.8439	6.7783	6.8239	6.7761	6.7592	6.5448
pos_1880	Ecdysone	metab_1684	-	-	-	HMDB0251684;LMST01010210	M+H-2H2O, M+ACN+Na	C27H44O6	6.6741	C00477	pos	Steroids;Hormones and transmitters	27-Carbon atoms;Steroid hormones	-	-	Lipids and lipid-like molecules	Steroids and steroid derivatives	429.299	0.0204018	-	76.7	-1.35678	3604-87-3	Bile acids, alcohols and derivatives	4.6842	4.9962	5.7795	5.1938	5.909	4.6559	5.7991	6.0078	5.8618	5.6107	5.3437	5.1018	5.4298	5.6831	5.3944	5.7476	5.9892	5.9388	5.1128	5.8463	5.7869	6.0446	5.5429	5.0232	5.6021
pos_1886	2,3-Dihydroxypropyl octanoate	metab_1690	-	-	-	HMDB0254850	M+H-2H2O, 2M+ACN+Na	C11H22O4	6.6661	-	pos	-	-	-	-	Lipids and lipid-like molecules	Glycerolipids	183.138	0.040185	-	38.1	-0.600509	-	Monoradylglycerols	2.8116	4.0413	4.3202	4.5517	3.5108	2.8179	4.213	5.0821	5.3738	4.3043	4.2257	2.9679	5.1528	4.2791	3.9019	5.792	5.1711	6.121	4.4516	5.2394	5.2296	4.3537	2.7131	2.6405	5.6805
pos_1888	10E,12Z-Octadecadienoic acid	metab_1692	-	-	-	LMFA01030125;HMDB0005048	M+H-2H2O, M+H	C18H32O2	6.6661	-	pos	-	-	-	-	Lipids and lipid-like molecules	Fatty Acyls	281.247	0.00789967	38.2	-	-1.97875	2420-56-6	Lineolic acids and derivatives	5.6709	5.6265	5.6068	5.6725	5.8355	5.7191	5.6517	5.5129	5.4828	5.4141	5.619	5.3738	5.3689	5.0348	5.1814	6.0093	5.5261	6.2331	5.4752	5.5254	5.6078	5.5041	5.6452	5.6665	6.3071
pos_1891	PA(10:0/PGD2)	metab_1696	-	-	-	HMDB0262669	M+H-H2O, M+ACN+H	C33H57O11P	6.6581	-	pos	-	-	-	-	Not Available	Not Available	702.399	0.01667	-	41.5	2.40837	-	Not Available	2.9978	5.224	2.7476	5.3748	5.0852	2.3499	6.7915	5.578	6.7972	6.6344	2.3337	6.4883	2.3304	4.1997	6.0644	6.1521	6.2093	5.6342	4.7688	5.5846	2.2225	2.5045	2.2455	2.1731	2.36
pos_1897	Heptanal	metab_1701	-	-	-	HMDB0031475;LMFA06000001	M+ACN+H, 2M+ACN+Na	C7H14O	6.6581	C14390	pos	-	-	-	-	Organic oxygen compounds	Organooxygen compounds	292.227	0.0287604	-	30.1	8.33462	111-71-7	Carbonyl compounds	4.7537	4.5509	4.468	4.2957	4.5156	4.0589	3.7457	4.2066	4.36	4.1087	4.5894	4.4604	3.8733	3.9496	4.4819	4.2374	4.3337	4.0912	4.1359	4.4565	4.5644	4.3435	4.3486	4.2972	5.5824
pos_1900	(9Z,12Z,15Z)-3-Hydroxyoctadecatrienoylcarnitine	metab_1706	-	-	-	HMDB0240763;LMFA07070027	M+H-H2O, M+NH4	C25H43NO5	6.6502	-	pos	-	-	-	-	Lipids and lipid-like molecules	Fatty Acyls	455.348	0.00494192	-	38.7	0.577222	-	Fatty acid esters	6.4664	6.7719	5.8176	6.2429	6.2134	6.9607	6.3659	6.4244	5.8226	6.202	6.6865	5.9018	5.3966	5.9175	5.7786	6.6284	6.0693	6.8105	5.0182	4.8381	5.102	5.3043	5.6116	5.4169	5.7769
pos_1903	Bovinic acid	metab_1709	-	map00591	Linoleic acid metabolism	HMDB0003797	M+NH4, 2M+H	C18H32O2	6.6502	C04056	pos	-	-	Metabolism	Lipid metabolism	Lipids and lipid-like molecules	Fatty Acyls	298.274	0.00721732	-	73.4	-1.91016	2540-56-9	Lineolic acids and derivatives	6.5184	6.5207	6.4312	6.5774	6.5498	6.3854	6.1359	6.4269	5.9606	6.2123	6.4602	6.3216	6.1786	5.9951	6.1251	6.2078	6.1919	6.4455	6.3422	6.4399	6.4466	6.5865	6.5795	6.6309	6.7343
pos_1916	(3S,3'S,5R,5'R,6R)-3,6-Epoxy-5,6-dihydro-3',5,8'-trihydroxy-beta,kappa-caroten-6'-one	metab_1723	-	-	-	HMDB0037795	M+NH4, M+Na	C40H56O5	6.6262	-	pos	-	-	-	-	Lipids and lipid-like molecules	Prenol lipids	634.452	0.010485	-	34.7	8.03798	256505-53-0	Tetraterpenoids	7.0679	7.1092	7.113	7.3477	7.1414	7.1351	7.0267	7.1057	6.9576	6.9368	7.0104	7.0974	6.9969	7.0105	7.1821	6.9958	7.2044	6.9751	7.0452	7.0461	7.0387	7.1501	7.1172	7.1349	6.5766
pos_1917	LysoPC(18:2(9Z,12Z)/0:0)	metab_1724	-	-	-	HMDB0010386	M+Na, M+K	C26H50NO7P	6.6262	-	pos	-	-	-	-	Lipids and lipid-like molecules	Glycerophospholipids	542.321	0.0116145	-	63.1	-0.728573	22252-07-9	Glycerophosphocholines	7.0987	7.2827	7.1152	6.6534	7.1598	7.5657	5.4704	7.6125	5.2417	5.0246	7.2639	5.2116	5.2828	5.254	6.0602	6.1095	5.8671	5.9447	5.9293	5.9301	5.2757	6.3413	6.5539	7.6054	5.4394
pos_192	Ala Thr Leu Asp	metab_1727	-	-	-	-	M+Na, M+K, M+H	C17H30N4O8	3.0181	-	pos	-	-	-	-	-	-	419.213	0.0163165	40.9	-	-1.30048	-	-	6.0137	5.5888	6.1724	5.3786	5.579	5.3715	7.0379	5.4944	6.9224	7.0524	6.0968	7.4299	5.3185	6.6572	7.0716	6.0031	6.9868	5.9981	1.4406	4.3702	1.5362	5.312	5.3513	5.3991	1.671
pos_1927	5beta-Cholanic acid	metab_1735	-	-	-	HMDB0247018	M+ACN+Na, 2M+Na	C24H40O2	6.6023	C19642	pos	-	-	-	-	Lipids and lipid-like molecules	Steroids and steroid derivatives	424.32	0.0130561	-	57.9	4.1305	546-18-9	Bile acids, alcohols and derivatives	5.71	5.9852	5.9566	6.2273	6.0855	5.6767	6.7832	6.1987	5.0897	5.4205	5.8232	4.6203	4.9167	5.8456	5.6336	5.9643	6.7424	6.0082	4.7389	5.3459	4.9066	5.3877	4.9173	4.7255	4.3157
pos_193	Hydratopyrrhoxanthinol	metab_1738	-	-	-	HMDB0036842	M+2H, M+ACN+Na, M+H	C37H48O6	2.9471	-	pos	-	-	-	-	Lipids and lipid-like molecules	Prenol lipids	295.182	0.00930217	-	48.7	6.33282	120416-68-4	Terpene lactones	5.59	5.1704	5.8756	4.565	4.8799	5.0434	4.9206	4.83	4.2418	5.2145	5.2082	5.5337	4.0502	4.9113	5.4434	4.2615	5.6245	5.2705	4.8222	3.9957	4.9001	3.9859	4.6137	3.8921	8.2809
pos_1930	RIOPROSTIL	metab_1739	-	-	-	HMDB0257238	M+H-H2O, M+Na	C21H38O4	6.6023	-	pos	-	-	-	-	Lipids and lipid-like molecules	Fatty Acyls	337.273	0.0108509	-	58.9	-1.71067	-	Fatty alcohols	6.8559	6.8701	6.929	6.762	6.9788	6.8179	6.1784	6.908	6.3004	6.1416	6.8577	6.0604	5.9005	6.1323	6.565	6.7301	6.6065	7.0363	6.1776	6.5902	6.4629	6.3823	6.335	6.6877	6.5278
pos_1931	Eucarvone	metab_1740	-	-	-	HMDB0302916	M+H, M+ACN+Na	C10H14O	6.6023	C16955	pos	-	-	-	-	Lipids and lipid-like molecules	Prenol lipids	151.112	0.0733449	-	56	-0.621105	503-93-5	Monoterpenoids	5.4937	5.4243	5.6421	5.3862	5.6766	5.2526	5.9507	5.449	5.4016	5.5428	5.6161	5.7564	4.8147	5.0772	5.7144	5.71	5.6298	5.8114	4.7729	5.2552	5.1021	4.9754	4.8855	4.9575	5.0766
pos_1936	Leupeptin	metab_1745	-	-	-	HMDB0254042	M+NH4, M+Na	C20H38N6O4	6.5784	C01591	pos	-	-	-	-	Organic acids and derivatives	Carboxylic acids and derivatives	444.331	0.071884	-	35.5	4.79116	24365-47-7	Amino acids, peptides, and analogues	6.5078	6.3347	6.4768	6.3686	6.3451	6.2907	5.9645	6.3866	6.3097	6.145	6.2863	6.0566	6.3366	6.4089	6.031	6.1707	6.2833	6.3623	6.0587	6.1272	6.0281	6.1499	5.9679	6.0966	4.6381
pos_1937	11,12-DiHETrE	metab_1746	-	map00590;map01100	Arachidonic acid metabolism;Metabolic pathways	PW_C001562;HMDB0002314	M+H-H2O, M+CH3OH+H	C20H34O4	6.5784	C14774	pos	-	-	Metabolism;Metabolism	Lipid metabolism;Global and overview maps	Lipids and lipid-like molecules	Fatty Acyls	321.242	0.0153405	-	71.1	-1.50384	192461-95-3	Eicosanoids	6.8326	6.4033	6.7845	6.1649	7.1598	6.7431	6.369	6.9513	7.2298	6.7172	7.3883	6.9548	7.7119	7.7921	7.4168	6.928	7.1427	7.2004	6.4176	6.9037	6.5653	6.4141	6.5128	6.2806	6.2225
pos_1940	Murrayenol	metab_1750	-	-	-	HMDB0029345	M+H-H2O, M+ACN+Na	C30H46O4	6.5704	-	pos	-	-	-	-	Organic oxygen compounds	Organooxygen compounds	453.332	0.0276346	-	66.3	-9.18255	-	Carbohydrates and carbohydrate conjugates	7.3959	7.0501	6.9042	6.1202	6.9091	7.0289	4.3457	6.4331	5.9138	5.1583	7.3398	5.3468	5.8467	5.6503	5.5495	6.0389	5.3867	6.2669	4.8402	4.9174	2.8368	4.5863	4.4158	4.7171	2.9749
pos_1943	N-Linoleoyl Leucine	metab_1752	-	-	-	HMDB0241979	M+NH4, M+CH3OH+H	C24H43NO3	6.5624	-	pos	-	-	-	-	Organic acids and derivatives	Carboxylic acids and derivatives	411.358	0.0122018	-	51.4	-1.45244	-	Amino acids, peptides, and analogues	6.0131	6.6515	5.9678	6.4734	6.372	6.6015	7.1701	6.8701	7.0553	7.8302	6.4229	7.803	5.674	6.1299	7.5228	6.9737	6.9076	7.0296	5.8863	5.8035	5.9089	5.555	5.4669	4.7557	3.8795
pos_1952	Pubescenol	metab_1761	-	-	-	HMDB0030085;LMPR0104300001	M+H-2H2O, M+H	C28H42O6	6.5467	-	pos	-	-	-	-	Lipids and lipid-like molecules	Steroids and steroid derivatives	475.306	0.0087281	-	44.9	1.2968	90685-93-1	Steroid lactones	6.6739	6.5465	6.4124	6.5972	6.3784	6.3824	6.4282	6.8843	6.7508	6.4072	6.5935	6.2939	6.457	6.6336	6.5966	6.6171	6.8584	6.7776	6.413	6.7434	6.6843	6.8036	6.4904	6.4244	6.2913
pos_1955	Eicosapentaenoyl Ethanolamide	metab_1764	-	-	-	HMDB0013649	M+CH3OH+H, M+K	C22H35NO2	6.5387	-	pos	-	-	-	-	Organic nitrogen compounds	Organonitrogen compounds	378.3	0.0276579	-	43	-1.2243	109001-03-8	Amines	7.1619	6.6765	7.0685	6.7027	6.9359	6.4245	5.6688	6.5131	5.3711	5.6374	7.2012	5.6792	2.5119	4.5648	5.3335	4.5179	4.1081	4.8784	2.3055	5.5778	4.7491	5.4207	4.6004	3.8869	2.5415
pos_1960	9-Pentadecenoic acid	metab_1769	-	-	-	HMDB0029765	M+Na, M+H-H2O	C15H28O2	6.5309	-	pos	-	-	-	-	Lipids and lipid-like molecules	Fatty Acyls	263.2	0.0301244	-	64.9	8.722	15451-50-0	Fatty acids and conjugates	5.8231	5.7587	6.1241	4.7502	5.9135	5.6304	4.5775	5.633	5.4394	5.1077	5.7452	4.5862	5.1212	5.4168	5.1852	5.2166	5.2986	5.6787	4.9129	5.2562	4.9868	4.6077	4.8569	4.3681	5.3988
pos_1963	LysoPC(18:3(6Z,9Z,12Z)/0:0)	metab_1772	-	map00564	Glycerophospholipid metabolism	HMDB0010387	M+H, M+Na	C26H48NO7P	6.5229	C04230	pos	Lipids	Phospholipids	Metabolism	Lipid metabolism	Lipids and lipid-like molecules	Glycerophospholipids	518.324	0.00871593	-	36.9	-0.658882	-	Glycerophosphocholines	5.9574	6.8993	5.2934	5.9014	6.392	6.9521	7.4014	7.2011	7.2489	6.691	6.4581	7.0098	7.3356	7.0777	7.1798	7.9624	7.2817	7.6562	5.6631	5.5725	5.1532	4.7359	4.9844	5.7721	2.5927
pos_1970	PE(5-iso PGF2VI/20:3(5Z,8Z,11Z))	metab_1780	-	-	-	HMDB0262175	M+2Na-H, M+H	C43H74NO11P	6.4992	-	pos	-	-	-	-	Not Available	Not Available	812.527	0.0264685	-	32.1	-1.56705	-	Not Available	2.9302	2.9417	2.9485	2.9152	2.9393	2.9365	3.0198	2.9984	3.1082	3.1444	2.9202	3.0866	2.9169	3.0731	4.7351	3.1094	3.1302	3.1764	4.1417	2.8624	2.8085	2.8526	2.8316	2.759	7.1934
pos_1981	Cryptomeridiol 11-rhamnoside	metab_1790	-	-	-	HMDB0038018	M+H-2H2O, M+NH4	C21H38O6	6.4912	-	pos	-	-	-	-	Lipids and lipid-like molecules	Prenol lipids	351.252	0.00158497	-	32.7	-1.60615	349112-30-7	Sesquiterpenoids	6.6652	6.5549	6.7707	6.4922	6.959	6.4264	6.5362	6.7841	6.6129	6.6508	6.7211	6.0973	6.7609	6.7976	6.7146	6.9096	6.8984	7.1349	6.6562	6.8622	6.9658	6.6639	6.403	6.2033	6.7341
pos_1982	13(S)-Hydroperoxylinolenic acid	metab_1791	-	map01100;map00592;map01110	Metabolic pathways;alpha-Linolenic acid metabolism;Biosynthesis of secondary metabolites	HMDB0301803	M+H, M+CH3OH+H	C18H30O4	6.4912	C04785	pos	-	-	Metabolism;Metabolism;Metabolism	Global and overview maps;Lipid metabolism;Global and overview maps	Lipids and lipid-like molecules	Fatty Acyls	311.221	0.00791305	-	61.6	-1.73489	67597-26-6	Lineolic acids and derivatives	6.5215	6.357	6.5243	6.207	6.5564	6.3599	6.3063	6.7645	6.4574	6.3846	6.6272	6.1593	6.6411	6.695	6.7954	7.0139	7.0187	7.3499	6.5148	6.7481	6.4885	6.4439	6.5741	6.4283	6.7591
pos_1990	N-Linoleoyl Lysine	metab_1799	-	-	-	HMDB0241980	M+H, M+Na	C24H44N2O3	6.4832	-	pos	-	-	-	-	Not Available	Not Available	409.342	0.00779573	-	67.9	-1.24083	-	Not Available	7.15	7.1079	7.0235	6.573	7.1747	6.9664	6.572	6.9721	7.5911	7.3331	7.1647	7.56	6.5474	7.1301	7.4866	6.3976	6.6467	6.5971	5.6742	5.4449	5.6359	5.6897	5.8445	5.7261	4.7921
pos_2001	N-Linoleoyl Threonine	metab_1813	-	-	-	HMDB0241985	M+H-H2O, M+Na	C22H39NO4	6.4672	-	pos	-	-	-	-	Not Available	Not Available	364.284	0.0192921	-	61.9	-2.35474	-	Not Available	6.9034	6.4645	7.2061	6.0261	6.8405	6.6209	5.562	6.3956	6.2236	6.0114	7.147	5.896	5.9308	6.1825	5.7958	5.7194	5.8318	6.1651	5.3014	5.9681	5.9278	5.899	5.7011	5.4669	5.8005
pos_2016	Met Val His Leu Thr	metab_1828	-	-	-	-	M+H, M+ACN+H	C26H45N7O7S	6.4275	-	pos	-	-	-	-	-	-	641.342	0.0374467	61.2	-	-2.7999	-	-	5.5508	5.5761	5.6887	5.4385	4.6975	5.6427	7.5855	5.5565	6.6839	7.0818	4.7591	7.1785	4.8686	3.185	5.5509	6.4018	6.0266	6.382	7.4785	7.1444	7.2425	2.9644	6.6937	4.6533	3.0583
pos_2018	Erythro-9-hydroxy-nonyl-adenine	metab_1830	-	-	-	HMDB0258107	M+NH4, M+ACN+Na	C14H23N5O	6.4354	-	pos	-	-	-	-	Organoheterocyclic compounds	Imidazopyrimidines	295.226	0.00235965	-	42.8	8.13323	-	Purines and purine derivatives	7.2777	7.0893	7.2867	7.0995	7.3256	7.0308	6.9066	7.3829	7.0033	7.0353	7.1364	6.7185	6.7625	6.9651	7.4313	7.4719	7.4433	7.7286	6.7161	7.0729	6.9017	6.7555	6.6489	6.7132	7.5978
pos_2021	PC(2:0/20:4(5Z,8Z,11Z,14Z)-OH(18R))	metab_1834	-	-	-	HMDB0288812	M+H, M+ACN+H	C30H52NO9P	6.4275	-	pos	-	-	-	-	Not Available	Not Available	602.347	0.00547502	-	38.2	2.61428	-	Not Available	5.6502	5.6761	5.832	5.6897	5.617	5.7995	7.6443	5.5173	6.9342	7.5733	5.7176	7.4248	5.7878	5.596	7.512	7.7434	7.4436	7.5739	5.846	5.492	5.507	3.4154	5.3569	3.1627	2.3513
pos_2036	Bisphenol B	metab_1848	-	-	-	HMDB0245327	M+H-H2O, M+H	C16H18O2	6.4195	C14225	pos	-	-	-	-	Benzenoids	Benzene and substituted derivatives	225.127	0.0112666	-	58.9	-0.779715	77-40-7	Diphenylmethanes	5.6206	5.5167	5.904	5.601	5.7515	5.353	5.6609	5.8175	5.612	5.3663	5.6383	5.4681	5.5835	5.7394	5.5028	5.4528	5.9441	5.4564	5.6485	6.0638	5.9839	6.0799	5.6619	5.1722	4.9477
pos_2038	Cholylaspartic acid	metab_1850	-	-	-	HMDB0242381	M+H, M+2Na-H	C28H45NO8	6.4115	-	pos	-	-	-	-	Lipids and lipid-like molecules	Steroids and steroid derivatives	568.29	0.119955	-	78.8	7.69363	-	Bile acids, alcohols and derivatives	6.2874	5.3551	6.002	0.516	5.7711	5.9383	7.2243	6.0277	4.7327	6.8015	5.8654	5.7453	5.1939	5.3345	5.5756	6.8139	6.422	6.5657	5.7759	5.6458	5.7529	5.8358	5.456	5.028	5.4034
pos_2043	3a,21-Dihydroxy-5b-pregnane-11,20-dione	metab_1856	-	-	-	HMDB0006755;PW_C002908;LMST02030199	M+H, M+CH3OH+H	C21H32O4	6.4115	C05478	pos	-	-	-	-	Lipids and lipid-like molecules	Steroids and steroid derivatives	349.237	0.0774022	-	36.3	-2.17647	566-03-0	Hydroxysteroids	5.7554	5.1073	5.5879	4.8876	5.627	5.3854	5.7824	5.7594	5.7876	5.7323	5.3404	5.1958	5.5366	5.7595	5.6587	6.3058	6.0052	6.1963	3.8342	3.987	4.3787	4.9638	4.5927	5.1938	5.4647
pos_2048	PS(20:4(7E,9E,11Z,13E)-3OH(5S,6R,15S)/16:0)	metab_1860	-	-	-	HMDB0281151	M+H, M+Na	C42H74NO13P	6.3956	-	pos	-	-	-	-	Not Available	Not Available	832.501	0.00988365	-	36	4.63905	-	Not Available	6.1543	5.823	6.1056	4.4821	6.3242	5.6733	4.5868	4.8723	4.6753	4.7115	5.8394	4.6536	6.6922	6.157	4.6631	4.6765	4.6973	4.7436	4.8565	4.4292	4.3753	4.4195	4.3984	4.3256	7.0579
pos_2060	N-Arachidonoyl Arginine	metab_1873	-	-	-	HMDB0241990	M+NH4, M+CH3OH+H	C26H44N4O3	6.3876	-	pos	-	-	-	-	Not Available	Not Available	493.378	0.0392547	-	64.9	7.12679	-	Not Available	5.0008	4.8526	5.3486	5.2515	4.5634	4.5817	4.7082	4.4537	6.1751	6.1037	5.0239	5.9491	6.41	6.4389	5.8256	5.4498	5.4272	5.1374	5.1331	5.0678	4.9958	4.3919	4.7265	4.0357	4.2235
pos_2082	N-(14-Methylhexadecanoyl)pyrrolidine	metab_1896	-	-	-	HMDB0034373	M+NH4, M+CH3OH+H	C21H41NO	6.3637	-	pos	-	-	-	-	Organoheterocyclic compounds	Pyrrolidines	356.352	0.00232616	-	41.4	-1.74721	260058-83-1	N-acylpyrrolidines	6.36	6.2145	6.7243	6.1501	6.3907	6.3507	6.063	6.1509	6.6721	6.1017	6.2913	6.3176	6.3356	6.3524	5.9983	5.765	6.0074	5.735	6.5632	6.8032	6.566	7.0986	7.0471	6.9747	5.4333
pos_2085	Mangalkanyl glucoside	metab_1899	-	-	-	HMDB0036015	M+H, M+NH4	C21H38O6	6.3557	-	pos	-	-	-	-	Organic oxygen compounds	Organooxygen compounds	387.271	0.0044344	-	44.3	-7.08001	259144-63-3	Carbohydrates and carbohydrate conjugates	6.2883	6.4008	6.4046	6.504	6.4738	6.4562	6.2735	6.4699	6.2789	6.254	6.2554	6.2383	6.2062	6.2335	6.3592	6.5944	6.402	6.7449	6.4066	6.4677	6.5089	6.4605	6.4709	6.4847	6.442
pos_209	Saponin	metab_1904	-	-	-	HMDB0250620	M+H+Na, M+2Na, M+2H+Na	C58H94O27	3.2862	-	pos	-	-	-	-	Lipids and lipid-like molecules	Prenol lipids	623.303	0.00124709	-	65.7	9.80071	-	Triterpenoids	7.5075	7.9594	7.5338	8.4628	7.846	7.7584	5.7809	8.3602	6.3299	6.649	7.6348	6.079	6.6549	6.8129	4.7089	4.3602	4.381	4.4273	3.9603	4.113	4.059	4.1032	4.0822	4.0094	6.1013
pos_2098	N-Myristoyl Arginine	metab_1912	-	-	-	HMDB0242046	M+H, M+2Na-H	C20H40N4O3	6.3162	-	pos	-	-	-	-	Organic acids and derivatives	Carboxylic acids and derivatives	385.321	0.00922436	-	72.8	8.97816	-	Amino acids, peptides, and analogues	7.1348	6.4406	6.986	6.7207	6.6595	6.6676	6.6785	6.618	7.6409	7.4924	6.8907	7.4075	8.0266	7.8379	6.8804	7.1684	6.8588	7.0467	5.517	5.955	5.6235	5.8241	5.5454	5.7152	5.7449
pos_2103	(2xi,4xi)-2,4-Nonadien-1-ol	metab_1919	-	-	-	HMDB0038400	M+NH4, M+ACN+H	C9H16O	6.3162	-	pos	-	-	-	-	Lipids and lipid-like molecules	Fatty Acyls	158.154	0.0071918	-	31.9	-0.671446	-	Fatty alcohols	4.9347	5.0593	5.0861	5.3325	5.0692	5.2421	5.5071	5.0716	5.5551	5.299	5.0413	5.3591	4.8581	5.1294	5.3282	5.6984	5.435	5.9023	5.0481	5.1497	5.1057	5.1063	5.1549	5.2648	6.3323
pos_2110	7a,12a-Dihydroxy-cholestene-3-one	metab_1927	-	-	-	PW_C001482;HMDB0002197	M+H-2H2O, M+ACN+Na	C27H44O3	6.3082	C05457	pos	-	-	-	-	Lipids and lipid-like molecules	Steroids and steroid derivatives	381.314	0.0248628	-	41.4	-3.29342	-	Cholestane steroids	6.3685	5.668	6.2736	5.9942	5.8875	5.7805	6.2834	6.2119	6.4222	6.4612	6.1797	6.0658	6.1954	6.4331	6.3572	7.4493	6.3775	6.9438	6.1817	6.4729	6.0237	6.1331	6.0186	5.7723	6.1628
pos_2119	Dehydrophytosphingosine	metab_1936	-	-	-	HMDB0038057;LMSP01030002	M+H-H2O, M+H	C18H37NO3	6.2922	-	pos	-	-	-	-	Organic nitrogen compounds	Organonitrogen compounds	316.284	0.0114841	-	78.8	-1.42222	3687-54-5	Amines	7.6152	8.0524	7.2194	7.8671	7.3749	7.8659	7.8635	7.9044	7.286	7.4641	7.4503	7.6556	6.4367	8.0737	7.9953	7.1865	8.0663	7.0187	7.3709	7.3657	7.0995	6.9468	7.2131	7.0231	6.165
pos_2120	PS(15:0/14:0)	metab_1938	-	map01100;map00564;map01110;map00260	Metabolic pathways;Glycerophospholipid metabolism;Biosynthesis of secondary metabolites;Glycine, serine and threonine metabolism	LMGP03010140;PW_C060718;HMDB0112320	M+H-2H2O, M+ACN+Na	C35H68NO10P	6.2922	C02737	pos	Lipids	Phospholipids	Metabolism;Metabolism;Metabolism;Metabolism	Global and overview maps;Lipid metabolism;Global and overview maps;Amino acid metabolism	Lipids and lipid-like molecules	Glycerophospholipids	757.476	0.0116682	-	56.9	2.62854	-	Glycerophosphoserines	4.6564	4.6679	4.9608	4.6413	4.6655	4.9643	7.4391	4.7246	7.0797	7.1269	4.6464	6.8036	4.8978	4.7994	7.0772	7.3395	7.2838	7.2484	4.4357	4.5885	4.5345	4.5787	4.5577	4.4849	7.2668
pos_2126	Lactarorufin A	metab_1944	-	-	-	-	M+H, M+Na	C15H22O4	6.2922	-	pos	-	-	-	-	-	-	267.158	0.00999983	53.5	-	-2.33298	-	-	5.3639	5.2649	5.4163	5.2789	5.6201	5.4472	6.0806	5.6389	6.4525	6.1843	5.6924	5.9198	6.423	6.1951	6.2137	5.9775	5.8615	6.1012	5.3423	5.6838	5.3495	5.3275	5.4943	5.4711	5.5555
pos_2127	Cer(d18:2(4E,14Z)/5-iso PGF2VI)	metab_1945	-	-	-	HMDB0290067	M+NH4, M+ACN+H	C36H63NO6	6.2842	-	pos	-	-	-	-	Not Available	Not Available	623.498	0.00338612	-	49.8	-1.7162	-	Not Available	4.8398	4.8513	4.8581	4.8247	4.8489	4.8461	6.648	4.908	6.9797	6.7415	4.8298	6.4273	6.5128	6.5469	6.7242	6.2882	6.5519	6.3684	4.6192	4.7719	4.7179	4.7621	4.7411	4.6683	6.2359
pos_2138	Methyl geranate	metab_1957	-	-	-	HMDB0059816	M+H, M+CH3OH+H	C11H18O2	6.2762	-	pos	-	-	-	-	Lipids and lipid-like molecules	Prenol lipids	215.164	0.00760393	31.3	-	-0.707602	-	Monoterpenoids	6.0681	5.5317	6.0308	5.6698	6.108	5.7297	4.9833	5.7929	5.2013	5.4356	5.7781	5.09	5.3206	5.3979	5.3256	5.5899	5.4686	5.7807	5.1081	5.5618	5.2926	5.0698	5.0574	5.596	6.0116
pos_215	4-Ipomeanol	metab_1970	-	-	-	HMDB0030472	M+H-H2O, M+H, M+ACN+H	C9H12O3	3.3883	-	pos	-	-	-	-	Organic oxygen compounds	Organooxygen compounds	210.112	0.0060058	-	48.2	-1.15687	32954-58-8	Carbonyl compounds	5.3548	5.3076	5.4658	5.4383	5.3674	5.4062	5.7905	5.4533	5.7918	5.7172	5.3048	5.8113	5.6702	5.7137	5.7605	5.8401	6.0548	5.8763	5.2842	5.4738	5.3482	5.5903	5.302	5.4945	6.4722
pos_2160	(Z)-5-[(2R,3S,4S)-4-Hydroxy-2-[(E)-3-hydroxyoct-1-enyl]oxan-3-yl]pent-3-enoic acid	metab_1982	-	-	-	HMDB0244345	M+H-H2O, M+H	C18H30O5	6.2363	-	pos	-	-	-	-	Organic acids and derivatives	Hydroxy acids and derivatives	309.206	0.00560864	-	61.1	-1.26508	-	Medium-chain hydroxy acids and derivatives	6.7979	6.7952	6.7448	6.7193	6.8998	6.6952	7.4296	7.2005	7.6621	7.5292	6.8027	7.1989	7.5719	7.7274	7.4023	7.7587	7.6395	7.8615	7.4745	7.0856	7.3561	7.4434	7.4239	6.9827	7.2794
pos_2161	Octinoxate	metab_1983	-	-	-	HMDB0030762;HMDB0255909	M+H-2H2O, M+H	C18H26O3	6.2363	C10476	pos	-	-	-	-	Phenylpropanoids and polyketides	Cinnamic acids and derivatives	291.195	0.00721673	-	39.2	-1.62596	24393-56-4	Cinnamic acid esters	6.5864	6.7022	6.5341	6.4997	6.7331	6.4416	7.6142	7.0204	7.7162	7.6293	6.6187	7.2698	7.715	7.8227	7.5348	7.7156	7.7245	7.7803	6.4536	6.5103	6.5015	6.4954	6.3939	6.0529	7.0861
pos_2162	Acoric Acid	metab_1984	-	-	-	HMDB0038165	M+H-H2O, M+Na	C15H24O4	6.2363	-	pos	-	-	-	-	Lipids and lipid-like molecules	Prenol lipids	251.164	0.00503551	30.3	-	-1.21452	5956-06-09	Monoterpenoids	5.2166	5.1605	5.1865	4.9229	5.2199	4.6786	5.522	5.625	6.3762	5.9615	5.1837	5.7193	5.7923	5.8438	6.1069	6.0831	6.065	6.2734	4.2952	4.8931	4.4839	4.4518	4.3318	4.1295	6.0255
pos_2163	Thymyl acetate	metab_1985	-	-	-	HMDB0303499	M+H-H2O, M+H	C12H16O2	6.2363	C09909	pos	-	-	-	-	Lipids and lipid-like molecules	Prenol lipids	193.122	0.00281309	34.5	-	-0.146832	528-79-0	Monoterpenoids	4.8991	5.0598	5.0306	4.4355	5.2719	4.8938	5.6213	5.6162	5.6207	5.6714	4.9593	5.0626	5.685	5.8423	5.5794	6.0437	5.8004	6.1976	4.9236	5.053	5.0931	4.9382	4.8328	3.9936	5.7706
pos_217	(-)-Corey Lactone Diol	metab_1992	-	-	-	-	M+H-2H2O, M+H, M+NH4	C8H12O4	3.3883	-	pos	-	-	-	-	-	-	190.107	0.0106662	62.1	-	-1.08971	-	-	5.4812	5.4119	5.5884	5.6446	5.4572	5.3643	5.5911	5.6721	5.7498	5.4281	5.4077	5.3049	5.4262	5.2748	5.2099	5.7647	5.3087	6.2393	4.9577	5.274	5.0642	5.2961	4.7996	5.2772	6.745
pos_2172	2-Cyclohexylidenecyclohexanone	metab_1995	-	-	-	HMDB0245090	M+H-H2O, M+H	C12H18O	6.2283	-	pos	-	-	-	-	Organic oxygen compounds	Organooxygen compounds	161.132	0.00647114	-	30.1	-0.506372	-	Carbonyl compounds	5.7131	5.453	5.6295	5.527	5.6638	5.4975	5.658	5.7922	5.6368	5.7556	5.5768	5.4564	5.6763	5.788	5.834	5.8512	5.8614	6.0146	5.229	5.4951	5.3875	5.3101	5.2725	5.1791	5.9557
pos_2176	Cetaben	metab_1999	-	-	-	HMDB0249828	M+H-H2O, M+NH4	C23H39NO2	6.2204	-	pos	-	-	-	-	Benzenoids	Benzene and substituted derivatives	379.332	0.00521359	-	55.9	-0.660407	-	Benzoic acids and derivatives	5.1941	4.0906	4.7705	4.8758	3.9206	4.6601	4.5219	3.8279	4.3164	3.974	3.7497	4.3856	5.0524	4.1943	4.6307	3.939	3.9598	4.1998	5.4753	5.6876	5.5226	4.2193	4.4021	4.3566	6.3354
pos_218	3,4,5-Trimethoxycinnamic acid	metab_2003	-	-	-	HMDB0002511	M+H, M+NH4, M+H-H2O	C12H14O5	3.3804	-	pos	-	-	-	-	Phenylpropanoids and polyketides	Cinnamic acids and derivatives	256.118	0.00180585	66.1	-	-1.81253	90-50-6	Hydroxycinnamic acids and derivatives	5.6403	5.6157	5.9676	5.5558	5.6479	5.9032	5.2921	5.9452	5.3569	5.1311	5.6244	4.783	4.7849	4.6038	4.4538	5.0537	4.7208	5.1875	4.1271	4.5087	3.9321	4.7712	4.7206	4.9131	7.5761
pos_2183	10Z-Pentadecenoic acid	metab_2007	-	-	-	HMDB0304816;LMFA01030259	M+NH4, M+Na	C15H28O2	6.2124	-	pos	-	-	-	-	Lipids and lipid-like molecules	Fatty Acyls	263.2	0.00749127	-	46.3	8.75726	-	Fatty acids and conjugates	5.6396	5.9094	5.269	5.4767	5.461	5.5756	5.8771	5.8698	5.9638	5.924	5.5388	5.6446	5.939	6.2107	5.9874	6.1392	6.0697	6.2381	5.0253	5.0368	5.1462	5.0183	5.0365	5.1162	5.6917
pos_2197	N,N-Dimethyldodecylamine-N-oxide	metab_2022	-	-	-	-	M+H, M+ACN+H	C14H31NO	6.1964	-	pos	-	-	-	-	-	-	271.274	0.00650964	68	-	-1.4532	-	-	6.3198	6.431	6.6262	6.3472	6.5008	6.2103	6.2126	6.2442	5.9599	5.8963	6.312	6.0817	6.0897	5.971	6.0819	6.0671	6.4284	5.8708	7.1813	7.4002	7.1356	7.6344	7.5834	7.5526	5.7123
pos_2199	Zedoarondiol	metab_2024	-	-	-	HMDB0036448	M+H-H2O, M+H	C15H24O3	6.1964	-	pos	-	-	-	-	Lipids and lipid-like molecules	Prenol lipids	235.169	0.00380793	-	81.1	-0.879771	98644-24-7	Sesquiterpenoids	5.5758	5.7297	5.889	5.6963	5.6812	5.4951	6.3186	5.9211	6.4389	6.4563	5.629	6.1016	6.3701	6.6504	6.6932	6.4036	6.7098	6.4314	4.9984	5.1355	5.1326	5.2373	5.1167	4.9683	5.7019
pos_220	SM(d16:1/2:0)	metab_2026	-	-	-	-	M+2H, M+H, M+ACN+Na	C23H47N2O6P	3.5073	-	pos	-	-	-	-	-	-	240.167	0.0172988	65	-	3.56776	-	-	0.2678	0.2731	0.2763	0.2609	0.272	7.3986	1.7434	0.3005	1.6349	0.3796	0.2632	0.3469	3.115	2.8577	2.4545	3.5071	2.1411	2.9803	4.7046	4.4392	4.9542	0.2338	0.2251	1.6786	3.4659
pos_2200	3-Oxo-alpha-ionol	metab_2027	-	-	-	HMDB0303805	M+NH4, 2M+ACN+H	C13H20O2	6.1964	-	pos	-	-	-	-	Lipids and lipid-like molecules	Prenol lipids	226.18	0.00770577	-	55.3	-0.99611	-	Sesquiterpenoids	6.1815	6.145	6.2149	6.3238	6.1658	6.1602	6.4121	6.1794	6.2995	6.3158	6.1381	6.2185	6.397	6.2303	6.2561	6.8823	6.339	6.9507	6.0793	6.1189	6.1853	6.1707	6.1388	6.1229	6.1241
pos_2210	Undec-5-enedioylcarnitine	metab_2037	-	-	-	HMDB0241173	M+H-H2O, M+H	C18H31NO6	6.1727	-	pos	-	-	-	-	Lipids and lipid-like molecules	Fatty Acyls	358.222	0.00974445	-	37.8	-1.54024	-	Fatty acid esters	4.9868	5.0018	4.7667	4.8479	5.2192	4.7937	6.0869	5.8028	6.2265	5.9896	4.9173	5.475	5.7023	6.0284	5.7418	6.3132	6.1807	6.5011	3.8687	4.7577	5.0192	4.3225	3.807	4.001	6.9203
pos_2213	7-propan-2-yl-N-(3,4,5-trimethoxyphenyl)pyrazolo[1,5-a]pyrimidine-5-carboxamide	metab_2040	-	-	-	-	M+H, M+Na	C19H22N4O4	6.1647	-	pos	-	-	-	-	-	-	371.171	0.0287201	34.1	-	-1.58208	-	-	4.5707	3.9188	2.6913	4.6882	2.6821	3.6178	5.9092	4.4606	6.0336	6.4319	4.1163	6.7739	5.1779	5.8475	6.8992	5.2426	6.612	5.3578	2.453	2.6053	2.5515	2.8361	3.4722	2.502	2.6893
pos_222	Pyroglutamyl-glutamyl-proline amide	metab_2047	-	-	-	HMDB0247524	M+NH4, M+K, M+Na	C15H22N4O6	3.5312	-	pos	-	-	-	-	Organic acids and derivatives	Carboxylic acids and derivatives	372.186	0.0184613	-	62.1	-5.55571	-	Amino acids, peptides, and analogues	6.3279	5.9758	6.1379	3.9642	7.1577	5.0554	4.5757	4.9317	5.3744	4.7404	5.9037	3.8879	5.3555	5.2189	5.8146	5.4019	5.5051	5.5966	3.5109	3.7583	3.7786	4.6592	3.6328	4.0806	5.2869
pos_2225	2-methoxy-6-all trans-hexaprenyl-2-methoxy-1,4-benzoquinol	metab_2053	-	-	-	HMDB0304075	M+H-2H2O, M+2Na-H	C37H56O3	6.1409	-	pos	-	-	-	-	Lipids and lipid-like molecules	Prenol lipids	513.405	0.155686	-	30.4	-7.54806	-	Polyprenylphenols	6.3185	5.2406	5.5553	5.1804	5.057	5.0793	4.5313	4.8652	5.6321	5.4202	5.3959	4.8778	6.7019	6.5759	5.8659	5.7068	5.6702	5.3705	3.66	5.5662	5.6529	4.3718	4.4166	3.7091	5.2704
pos_2269	Matricin	metab_2101	-	-	-	HMDB0036643;LMPR0103410003;HMDB0302864	M+H, M+CH3OH+H	C17H22O5	6.069	C09499	pos	-	-	-	-	Organoheterocyclic compounds	Lactones	339.18	0.00334774	-	40.9	-1.77429	29041-35-8	Gamma butyrolactones	4.6987	5.0762	4.6173	5.0382	4.9999	5.0689	5.9108	5.6529	6.0013	5.6087	4.5431	5.2822	5.8926	6.0393	4.8917	6.376	5.9181	6.6306	4.4109	5.1859	5.1495	4.947	4.4353	5.0033	5.6741
pos_2270	2,6-Diaminopurine 2',3'-dideoxyriboside	metab_2103	-	-	-	HMDB0250896	M+H, M+CH3OH+H	C10H14N6O2	6.069	-	pos	-	-	-	-	Nucleosides, nucleotides, and analogues	Purine nucleosides	283.151	0.00341708	-	41.3	-1.06351	-	Purine 2'',3''-dideoxyribonucleosides	6.5364	6.5522	6.5489	6.5826	6.4896	6.5728	6.4938	6.5202	6.3569	6.3269	6.4534	6.4039	6.353	6.2821	6.3824	6.4803	6.4866	6.4723	6.4118	6.3858	6.3948	6.5113	6.5136	6.5176	6.2467
pos_2273	Pro Glu Ala Gln Lys	metab_2106	-	-	-	-	M+H, M+Na	C24H41N7O9	6.061	-	pos	-	-	-	-	-	-	572.3	0.00555238	34.2	-	-6.6015	-	-	4.5276	2.8101	5.1036	6.067	5.248	2.8049	5.5732	4.9092	6.607	7.1365	4.9009	6.873	5.8028	6.3749	5.5808	6.1476	5.644	6.1617	3.6378	4.4184	2.677	4.0533	2.7001	5.0345	4.9779
pos_2278	Reticulataxanthin	metab_2111	-	-	-	HMDB0036882	M+H-H2O, M+ACN+H	C33H44O2	6.061	-	pos	-	-	-	-	Lipids and lipid-like molecules	Prenol lipids	455.326	0.015379	-	37.9	-9.4789	28368-09-4	Triterpenoids	4.3079	4.8127	3.5014	4.1165	3.6416	4.242	5.8142	4.2908	5.9208	5.789	3.6736	5.6753	5.3023	5.9607	6.4014	6.0443	6.0421	6.2429	3.2625	4.8688	3.3612	6.0191	5.8589	6.4938	6.111
pos_228	Trp derivative	metab_2113	-	-	-	-	M+H-H2O, M+H, M+Na	C11H13NO4	3.6668	-	pos	-	-	-	-	-	-	206.081	0.00217122	38.7	-	-0.600134	-	-	5.9765	6.3651	5.9951	6.4474	6.0494	6.1525	6.5368	6.3534	6.9125	6.5755	6.0673	6.4723	6.4099	6.4572	6.4889	6.5247	6.4084	6.5706	6.5135	6.0942	6.5151	6.7976	6.6758	6.546	5.8501
pos_2284	Dihydroalprenolol	metab_2118	-	-	-	HMDB0251293	M+H-H2O, M+NH4	C15H25NO2	6.0531	-	pos	-	-	-	-	Benzenoids	Benzene and substituted derivatives	269.222	0.0265892	-	33.9	-1.30693	-	Phenylpropanes	4.1383	3.9529	4.1508	3.4525	3.5581	3.2303	3.5132	3.2923	3.629	3.4383	3.2141	3.3805	4.1871	4.2522	3.3899	5.2051	4.0638	5.4315	3.2847	3.4913	4.1251	3.4815	3.1254	3.0527	5.8789
pos_2288	N,N,N',N',N'',N''-Hexakis(methoxymethyl)-1,3,5-triazine-2,4,6-triamine	metab_2122	-	-	-	-	M+H, M+Na	C15H30N6O6	6.0451	-	pos	-	-	-	-	-	-	391.23	0.000326927	66.8	-	-1.03829	-	-	7.0108	7.0673	7.0521	7.1262	6.9884	7.1062	7.015	7.047	6.8813	6.814	6.9789	6.8972	6.835	6.7656	6.908	6.9988	6.958	7.0142	6.9176	6.8997	6.8914	7.0258	7.0516	7.0679	6.4284
pos_2289	(-)-Carvomenthone	metab_2123	-	-	-	HMDB0034969	M+H-H2O, M+ACN+H	C10H18O	6.0451	-	pos	-	-	-	-	Lipids and lipid-like molecules	Prenol lipids	196.17	0.00496028	-	35.3	-0.470968	13163-73-0	Monoterpenoids	4.5207	4.7558	4.5117	4.6122	4.5261	4.696	5.0978	4.6353	4.6592	4.8096	4.4367	4.7393	4.3189	4.8522	4.5619	5.6647	4.8298	5.8389	4.3179	4.3738	4.4266	4.604	4.5195	4.3381	4.0702
pos_2292	PS(15:0/20:2(11Z,14Z))	metab_2127	-	map01100;map00564;map01110;map00260	Metabolic pathways;Glycerophospholipid metabolism;Biosynthesis of secondary metabolites;Glycine, serine and threonine metabolism	LMGP03010152;PW_C060726;HMDB0112328	M+H-H2O, M+H	C41H76NO10P	6.0373	C02737	pos	Lipids	Phospholipids	Metabolism;Metabolism;Metabolism;Metabolism	Global and overview maps;Lipid metabolism;Global and overview maps;Amino acid metabolism	Lipids and lipid-like molecules	Glycerophospholipids	756.522	0.152689	-	41.8	6.29204	-	Glycerophosphoserines	4.0411	4.0526	4.0594	4.026	4.0502	4.0474	4.1307	4.1093	4.2193	4.2554	4.0311	4.3777	4.0277	4.1841	4.207	4.2204	4.2412	4.2875	4.5661	4.4627	3.9192	3.9634	3.9424	3.8696	5.5949
pos_2294	(9Z,12Z)-3-Hydroxyhexadecadienoylcarnitine	metab_2129	-	-	-	LMFA07070026;HMDB0013335;HMDB0240762	M+H-H2O, M+NH4	C23H41NO5	6.0373	-	pos	-	-	-	-	Lipids and lipid-like molecules	Fatty Acyls	429.332	0.0207928	-	35.7	-1.93659	-	Fatty acid esters	5.7419	5.3595	5.6248	5.2469	5.6139	5.6077	5.1783	5.8219	5.9796	6.0361	5.0669	5.9631	6.4017	6.386	6.3205	6.7681	6.1064	7.2341	4.1317	5.5892	5.947	5.8175	6.1507	6.0427	6.5566
pos_230	5-Hydroxyconiferyl alcohol	metab_2136	-	map01110	Biosynthesis of secondary metabolites	HMDB0060398	M+NH4, M+CH3OH+H, M+ACN+H	C10H12O4	3.6508	C12205	pos	-	-	Metabolism	Global and overview maps	Benzenoids	Phenols	214.107	0.00709228	-	36.4	-0.938261	1782-47-4	Methoxyphenols	5.7285	5.7339	5.7479	5.7441	5.7001	5.843	5.9159	5.7856	6.1875	6.3451	5.7352	6.0047	6.2237	6.3804	5.8197	5.8463	5.82	5.9362	5.6301	5.6648	5.6588	5.7904	5.7492	5.7663	5.8709
pos_2300	PA(20:3(6,8,11)-OH(5)/14:1(9Z))	metab_2137	-	-	-	HMDB0263157	M+H-2H2O, M+H	C37H65O9P	6.0293	-	pos	-	-	-	-	Not Available	Not Available	685.439	0.0344948	-	77	-7.41826	-	Not Available	3.2944	3.3059	3.3127	3.2794	4.4253	3.3007	3.657	3.3626	3.4726	3.9589	3.2844	4.1345	3.2811	3.4374	4.307	3.4737	3.4945	3.5408	3.8907	5.8162	4.2347	3.2168	3.1957	3.123	6.5352
pos_2304	Mactraxanthin	metab_2141	-	-	-	HMDB0036928	M+H, M+2Na-H	C40H60O6	6.0054	-	pos	-	-	-	-	Lipids and lipid-like molecules	Prenol lipids	681.407	0.0936381	-	38.3	-4.5733	86105-69-3	Tetraterpenoids	3.2322	3.2437	3.2505	3.2171	3.2413	3.2385	4.2937	3.3004	3.4103	3.4465	3.2222	3.3886	4.768	4.2384	3.398	3.4115	3.4323	3.4785	3.0117	3.1643	3.1104	3.1546	3.1335	3.0608	5.9343
pos_2307	PS(15:0/22:4(7Z,10Z,13Z,16Z))	metab_2144	-	map01100;map00564;map01110;map00260	Metabolic pathways;Glycerophospholipid metabolism;Biosynthesis of secondary metabolites;Glycine, serine and threonine metabolism	LMGP03010159;PW_C060735;HMDB0112336	M+H-2H2O, M+CH3OH+H	C43H76NO10P	6.0054	C02737	pos	Lipids	Phospholipids	Metabolism;Metabolism;Metabolism;Metabolism	Global and overview maps;Lipid metabolism;Global and overview maps;Amino acid metabolism	Lipids and lipid-like molecules	Glycerophospholipids	762.509	0.046055	-	38.8	2.56338	-	Glycerophosphoserines	3.1945	3.206	3.2128	3.1794	3.2036	3.2008	4.7204	3.2627	3.3726	4.8188	3.1845	4.7151	3.1812	4.3837	4.3956	3.3738	3.5148	3.4408	2.974	3.1267	3.0727	3.1169	3.0958	3.0231	6.2492
pos_231	Tyrosylhydroxyproline	metab_2147	-	-	-	HMDB0029106	M+H, M+K, M+Na	C14H18N2O5	3.7066	-	pos	-	-	-	-	Organic acids and derivatives	Carboxylic acids and derivatives	295.128	0.00587003	-	73	-1.30133	936346-34-8	Amino acids, peptides, and analogues	7.6477	7.2825	7.8455	7.4802	7.5086	7.5538	5.7957	7.3201	6.3259	6.3635	7.4078	6.4458	5.6973	6.4513	6.1771	5.5991	6.2025	5.8087	6.9788	6.8512	6.9492	6.9876	6.9525	6.7496	5.2781
pos_2322	Nitrolinoleic acid	metab_2161	-	-	-	HMDB0255653;HMDB0005049	M+H-2H2O, 2M+H	C18H31NO4	5.9817	C13800	pos	-	-	-	-	Lipids and lipid-like molecules	Fatty Acyls	290.211	0.00247993	-	75.6	-1.38795	774603-04-2	Lineolic acids and derivatives	5.1184	4.5465	4.7241	3.5395	4.5968	4.2391	4.9834	5.1741	5.5589	5.5777	4.4363	5.3586	5.3871	5.7418	5.8393	5.5564	5.6645	5.8051	3.334	4.0299	3.6832	3.6987	3.6621	3.3831	6.8468
pos_2329	N-Palmitoyl Tryptophan	metab_2168	-	-	-	LMFA08020095;HMDB0241934	M+Na, M+CH3OH+H	C27H42N2O3	5.9577	-	pos	-	-	-	-	Organic acids and derivatives	Carboxylic acids and derivatives	475.352	0.0701693	-	48.5	-1.52471	-	Amino acids, peptides, and analogues	5.1522	5.0902	5.1193	4.0946	5.125	4.6234	4.91	5.3534	5.4676	5.6442	4.9699	5.5855	4.947	5.6069	6.413	4.8358	5.9298	5.4457	3.6481	4.5708	4.4829	6.5802	6.2452	6.5701	5.2686
pos_233	Threoninyl-Tryptophan	metab_2169	-	-	-	HMDB0304790;HMDB0029072	M+H, 2M+Na, M+CH3OH+H	C15H19N3O4	3.7386	-	pos	-	-	-	-	Organic acids and derivatives	Carboxylic acids and derivatives	306.144	0.00942264	-	32.3	-1.39187	186761-42-2	Amino acids, peptides, and analogues	6.7977	5.9996	6.7016	6.5235	6.2077	6.4041	3.896	6.1552	5.3163	5.4415	6.6072	5.0525	5.1488	5.8404	6.0877	3.7493	6.0176	4.3284	5.0071	4.941	4.7354	5.6393	5.3252	5.3029	6.1309
pos_2340	Xi-2,2,6-Trimethyl-1,4-cyclohexanedione	metab_2180	-	-	-	HMDB0038697	M+H-H2O, M+H	C9H14O2	5.902	-	pos	-	-	-	-	Organic oxygen compounds	Organooxygen compounds	137.096	0.0145248	-	36.5	-0.175225	-	Carbonyl compounds	5.6429	5.5674	5.4895	5.4819	5.5336	5.526	5.901	5.7679	5.9324	5.8375	5.4528	5.6069	5.7046	5.9578	6.1063	6.0439	6.3037	6.1668	5.3123	5.4062	5.4136	5.4763	5.3977	5.4404	6.3507
pos_2344	6-Hydroxynon-3-enoylcarnitine	metab_2184	-	-	-	HMDB0241752	M+H, M+Na	C16H29NO5	5.886	-	pos	-	-	-	-	Lipids and lipid-like molecules	Fatty Acyls	316.211	0.069469	-	46.4	-1.87724	-	Fatty acid esters	4.9022	5.0061	4.8124	5.1283	4.9235	5.0224	5.2464	5.0904	5.266	5.2561	4.8787	5.1804	4.6365	4.9342	4.988	6.5595	5.2523	6.7016	4.7726	4.8209	4.9791	4.9138	4.721	4.8097	5.4466
pos_2347	L-Arginine, L-asparaginylglycyl-	metab_2187	-	-	-	HMDB0253872	M+H, M+Na	C12H23N7O5	5.8702	-	pos	-	-	-	-	Organic acids and derivatives	Carboxylic acids and derivatives	346.186	0.00521967	-	41.8	6.37263	-	Amino acids, peptides, and analogues	2.6639	2.6754	2.6821	2.6488	3.5529	2.6701	4.0577	2.732	6.9173	5.7673	2.6539	5.395	4.9052	6.229	5.7122	2.8429	4.9089	4.7715	2.4438	2.5961	2.5423	2.5864	2.5654	2.4928	4.2996
pos_2348	11-Maleimidoundecanoic acid	metab_2188	-	-	-	HMDB0244365	M+H-H2O, M+H	C15H23NO4	5.8622	-	pos	-	-	-	-	Lipids and lipid-like molecules	Fatty Acyls	282.17	0.00854592	-	36.4	-1.50634	-	Fatty acids and conjugates	3.9776	3.4627	4.2741	3.4362	4.0575	3.4787	4.5097	4.6091	5.5374	5.6203	4.2902	5.1159	5.7381	5.7576	4.9014	5.0261	4.7887	5.2169	3.349	3.4231	3.6889	3.8079	3.3525	3.2798	5.3113
pos_2353	3,4-dimethylideneheptanedioylcarnitine	metab_2194	-	-	-	HMDB0241054	M+H, M+Na	C16H25NO6	5.8542	-	pos	-	-	-	-	Lipids and lipid-like molecules	Fatty Acyls	328.175	0.0248429	-	46.4	-1.6041	-	Fatty acid esters	3.5364	4.3097	3.5547	3.7119	3.7442	3.5426	4.7363	4.1987	6.1372	6.0303	3.5263	5.3501	6.159	6.2201	5.0289	4.5302	4.4592	5.4441	3.3158	3.4685	3.5818	3.4587	3.4377	3.3649	5.2249
pos_2357	Hoduloside VII	metab_2198	-	-	-	HMDB0040659	M+H, M+Na	C47H78O18	5.8222	-	pos	-	-	-	-	Lipids and lipid-like molecules	Prenol lipids	931.524	0.0365407	-	57.4	-2.26262	154971-11-6	Triterpenoids	4.8724	5.0768	3.2206	4.3879	4.7164	4.7174	6.4358	4.6389	6.8695	6.7519	4.9473	6.9499	3.189	4.9988	5.0934	3.3816	4.4261	3.4486	2.9818	3.1345	3.1978	3.1247	3.1036	3.0309	3.2186
pos_2368	8,9-Dihydroxy-1,5,6,10B-tetrahydropyrrolo[2,1-A]isoquinolin-3(2H)-one	metab_2210	-	-	-	HMDB0247472	M+H, M+NH4	C12H13NO3	5.7508	-	pos	-	-	-	-	Organoheterocyclic compounds	Tetrahydroisoquinolines	220.097	0.0123493	-	46.5	-0.999012	-	Not Available	4.7966	4.8971	4.8071	5.0367	4.9831	4.9913	5.2259	5.0341	4.902	6.1292	4.9513	4.9798	4.7709	4.8685	5.0999	6.2435	5.4452	5.2249	5.0021	4.9096	4.8348	5.0783	5.0466	4.9803	4.923
pos_2377	1-[2-[1-(4-fluorophenyl)sulfonylpiperidin-4-yl]ethyl]-3-(2-phenylethyl)urea	metab_2220	-	-	-	-	M+H, M+Na	C22H28FN3O3S	5.6477	-	pos	-	-	-	-	-	-	434.195	0.0067513	34.2	-	9.53845	-	-	2.9898	3.0014	3.0082	2.9748	2.9989	2.9961	3.0794	4.9147	4.5126	4.5468	2.9798	4.282	7.2791	7.0136	5.1726	6.1285	4.0097	6.4339	5.2571	4.6914	4.8448	2.9123	5.1465	6.0123	3.7666
pos_2386	Pentadecylamine	metab_2229	-	-	-	HMDB0243828	M+K, M+ACN+Na	C15H33N	5.5842	-	pos	-	-	-	-	Organic nitrogen compounds	Organonitrogen compounds	291.279	0.0899005	-	34.6	8.84064	-	Amines	4.2253	3.9402	4.7573	3.6222	4.5087	3.5581	3.6414	5.0244	3.73	3.7661	3.5418	3.7083	3.5385	3.6948	3.7177	5.5889	3.7519	6.3374	3.3312	3.4839	3.43	3.4742	3.4531	3.3804	4.7834
pos_2387	28-Glucosyloleanolic acid 3-arabinoside	metab_2230	-	-	-	HMDB0036963	M+H-2H2O, M+Na	C41H66O12	5.5522	-	pos	-	-	-	-	Lipids and lipid-like molecules	Prenol lipids	715.449	0.0145772	-	76	9.95344	93091-75-9	Terpene glycosides	3.8914	3.9029	3.9097	3.8763	3.9005	3.8976	4.3203	3.9596	4.476	4.2743	3.8814	4.1912	3.878	4.1657	4.1234	4.0707	4.0915	4.1378	3.6708	3.8235	3.7695	3.8137	3.7927	3.7199	6.4312
pos_239	Glu Gly Ile	metab_2233	-	-	-	-	M+H-H2O, M+H, M+2Na-H	C13H23N3O6	3.8502	-	pos	-	-	-	-	-	-	318.165	0.00863821	60.4	-	-1.64483	-	-	1.9175	1.9289	1.9356	1.9026	1.9265	4.4859	2.0062	1.985	3.8062	3.5555	1.9076	2.8126	1.9043	4.5304	3.7175	2.0951	4.0027	2.1617	6.2579	5.702	6.2264	5.4425	5.9526	5.7269	1.9337
pos_2393	Enoxacin	metab_2237	-	-	-	HMDB0014610;MJDBOTE0001740	M+H, M+Na	C15H17FN4O3	5.4965	C06979	pos	-	-	-	-	Organoheterocyclic compounds	Diazanaphthalenes	343.117	0.0173595	-	39.4	-2.17257	74011-58-8	Naphthyridines	4.5548	4.8328	5.0413	4.553	5.1196	4.809	4.6542	4.802	4.0314	3.7794	4.6919	4.2498	4.6172	4.1327	4.5965	4.9118	4.8975	5.1363	3.8242	5.0062	4.343	5.0611	4.4202	4.6732	5.0902
pos_2396	Gibberellin A59	metab_2240	-	-	-	HMDB0035051	M+H, M+Na	C19H20O7	5.4965	-	pos	-	-	-	-	Lipids and lipid-like molecules	Prenol lipids	361.128	0.00443734	-	50.9	-1.7908	78333-20-7	Diterpenoids	3.7766	4.2599	3.2047	4.0649	4.1224	3.6553	3.6574	4.2418	5.4953	4.4832	4.1076	4.3987	4.389	5.1416	4.4472	4.3764	4.4022	4.3616	3.0756	2.9586	2.9047	3.9945	3.2857	3.0512	5.6984
pos_2401	Nona-3,7-dienedioylcarnitine	metab_2247	-	-	-	HMDB0241773	M+H, M+Na	C16H25NO6	5.441	-	pos	-	-	-	-	Lipids and lipid-like molecules	Fatty Acyls	328.175	0.00431082	-	48.5	-1.54294	-	Fatty acid esters	1.7301	1.7414	1.7481	1.7153	1.739	1.7362	1.8182	1.7971	6.0131	5.8881	1.7202	5.4042	5.0557	5.373	4.4811	3.8549	3.9795	4.4476	1.5147	1.6635	1.6108	1.654	1.6334	1.5625	4.4426
pos_2405	(2Z)-5-Hydroxydec-2-enedioylcarnitine	metab_2251	-	-	-	HMDB0241092	M+H, M+Na	C17H29NO7	5.4251	-	pos	-	-	-	-	Lipids and lipid-like molecules	Fatty Acyls	382.181	0.0932143	-	50.7	-8.10561	-	Fatty acid esters	3.72	3.7759	3.7151	3.3474	3.8328	3.7886	3.4521	4.1613	4.2834	4.2081	3.3525	3.8567	3.3491	4.0471	4.0052	5.9569	4.2067	6.5608	3.4808	3.8631	4.4476	4.4423	3.2638	3.3627	5.6484
pos_2408	Lumichrome	metab_2254	-	map00740	Riboflavin metabolism	HMDB0254199	M+H, M+Na	C12H10N4O2	5.4171	C01727	pos	-	-	Metabolism	Metabolism of cofactors and vitamins	Organoheterocyclic compounds	Pteridines and derivatives	243.087	0.00158878	65.1	-	-1.03076	1086-80-2	Alloxazines and isoalloxazines	6.1867	6.5616	5.8664	6.2063	6.2995	6.2888	5.813	6.7675	5.7306	5.8907	6.6869	5.7479	5.9209	5.8848	6.04	5.8081	6.0968	5.7411	5.5612	5.8636	5.6042	5.698	5.5687	5.2272	5.3319
pos_2410	3-Hydroxyhept-4-enoylcarnitine	metab_2257	-	-	-	HMDB0241685	M+H-H2O, M+Na	C14H25NO5	5.3931	-	pos	-	-	-	-	Lipids and lipid-like molecules	Fatty Acyls	270.17	0.0212815	-	43	-1.19535	-	Fatty acid esters	5.1982	5.1458	5.1602	4.5261	5.3791	4.8694	4.7648	5.7633	5.2581	5.3395	5.3559	4.9662	5.1902	5.5066	4.5204	5.9354	4.7768	6.0715	0.101	4.5207	3.7808	0.1348	0.1292	4.0036	6.1944
pos_2414	Cyclocalopin F	metab_2261	-	-	-	HMDB0039825	M+NH4, M+CH3OH+H	C15H18O6	5.3136	-	pos	-	-	-	-	Organoheterocyclic compounds	Furopyrans	312.144	0.0292979	-	37.3	0.0729479	-	Not Available	3.9242	3.6656	3.668	5.1204	3.62	3.6172	4.9604	3.9761	6.0078	5.384	3.6009	5.2398	5.6608	5.2943	5.1374	5.0582	4.2615	5.4027	4.6163	5.2071	4.9113	5.227	5.323	4.688	5.0253
pos_2417	Fluvoxamino acid	metab_2264	-	-	-	HMDB0060950	M+H-H2O, M+H	C14H17F3N2O3	5.2898	-	pos	-	-	-	-	Benzenoids	Benzene and substituted derivatives	319.128	0.158056	-	65.8	6.0115	88699-91-6	Trifluoromethylbenzenes	4.6173	4.9618	4.0255	5.0211	4.5183	4.8225	6.0147	4.7643	5.7358	5.6653	4.7745	5.8328	2.6209	4.3036	4.8729	4.4755	3.9817	4.3526	2.4143	4.4607	2.5127	3.9006	2.5358	3.5446	3.5978
pos_2418	N1-trans-Feruloylagmatine	metab_2265	-	map01100;map01110;map00999	Metabolic pathways;Biosynthesis of secondary metabolites;Biosynthesis of various plant secondary metabolites	HMDB0037107	M+H-H2O, M+H	C15H22N4O3	5.2898	C18325	pos	-	-	Metabolism;Metabolism;Metabolism	Global and overview maps;Global and overview maps;Biosynthesis of other secondary metabolites	Phenylpropanoids and polyketides	Cinnamic acids and derivatives	289.164	0.0203973	-	45.2	-5.54188	-	Hydroxycinnamic acids and derivatives	4.4845	3.8112	3.6765	2.7582	3.6126	4.334	3.9489	4.6549	5.6069	4.6529	4.1421	4.481	2.7599	4.9486	4.5128	5.8258	4.2385	6.1558	2.5531	4.5322	4.4724	4.3977	4.0147	2.6021	6.1644
pos_2421	PA(20:5(6E,8Z,11Z,14Z,17Z)-OH(5)/8:0)	metab_2269	-	-	-	HMDB0266654	M+H, M+Na	C31H51O9P	5.266	-	pos	-	-	-	-	Not Available	Not Available	599.339	0.0055714	-	41.2	8.51751	-	Not Available	3.1382	4.5077	3.1565	3.1231	4.2337	4.1852	6.0789	4.6018	6.1415	6.3443	4.5436	6.5818	3.1248	6.5423	6.6741	3.3174	6.4308	4.1891	2.9177	3.1782	3.0164	5.4941	5.2038	5.5006	3.1545
pos_2425	3-Methylazelaic acid	metab_2273	-	-	-	HMDB0059754	M+H-2H2O, M+NH4	C10H18O4	5.2421	-	pos	-	-	-	-	Lipids and lipid-like molecules	Fatty Acyls	167.107	0.0100931	-	33.9	-0.477403	-	Fatty acids and conjugates	5.0945	5.2198	4.9909	4.9849	4.9597	5.1166	5.1419	5.2503	5.1638	5.0413	5.0376	5.0462	4.9113	4.9675	4.9583	5.3201	5.0448	5.5384	4.8558	5.0542	5.0189	5.0316	4.9435	5.035	5.8289
pos_2427	Glutaconylcarnitine	metab_2275	-	-	-	LMFA07070065;HMDB0013129	M+H-2H2O, M+CH3OH+H	C12H19NO6	5.1945	-	pos	-	-	-	-	Lipids and lipid-like molecules	Fatty Acyls	238.107	0.021912	-	48.8	-0.920548	-	Fatty acid esters	5.9569	5.6838	6.0425	5.7727	5.6792	5.7355	5.4579	5.7233	5.814	5.6959	5.9032	5.5772	5.4339	5.4005	5.4859	5.51	5.5216	5.5191	5.4838	5.43	5.5298	5.5685	5.4562	5.5124	5.5939
pos_243	Benzaldehyde	metab_2278	-	map01100	Metabolic pathways	HMDB0006115	M+H-H2O, M+ACN+H, M+H	C7H6O	2.8151	C00261	pos	-	-	Metabolism	Global and overview maps	Benzenoids	Benzene and substituted derivatives	107.049	0.013045	-	31.7	2.98789	100-52-7	Benzoyl derivatives	6.3337	6.485	6.2844	6.3498	6.4258	6.4457	5.733	6.4347	5.8713	5.8746	6.3478	5.9204	5.7979	5.9255	5.9334	5.9687	5.9456	5.9672	5.5537	5.4094	5.4127	6.1128	5.9924	6.1476	5.4004
pos_2439	Delmadinone	metab_2288	-	-	-	HMDB0250971	M+H-H2O, M+2Na-H	C21H25ClO3	5.139	-	pos	-	-	-	-	Lipids and lipid-like molecules	Steroids and steroid derivatives	405.118	0.0105955	-	70.1	-7.75439	-	Pregnane steroids	3.5213	4.5167	3.5396	4.6948	3.5304	4.2554	3.6109	4.8772	3.7062	3.7356	4.184	3.6777	3.5079	4.222	5.119	5.1579	5.3555	4.999	3.3007	4.3634	3.3995	3.4436	3.4226	3.3499	5.5165
pos_244	Riboflavin (Vitamin B2)	metab_2289	-	-	-	-	M+H, M+K, M+Na	C17H20N4O6	3.9537	-	pos	-	-	-	-	-	-	377.145	0.00417843	72.1	-	-1.74772	-	-	6.7825	7.3509	6.3674	7.195	7.3651	7.2619	6.3581	7.8593	6.3711	6.5507	7.2501	6.3671	6.4208	6.6478	6.8573	6.1801	6.8218	6.1211	6.2645	6.9288	6.1956	6.0761	6.2889	5.97	5.9562
pos_2459	PA(20:4(5Z,7E,11Z,14Z)-OH(9)/2:0)	metab_2309	-	-	-	HMDB0266508	M+H-H2O, M+2Na-H	C25H41O9P	5.0118	-	pos	-	-	-	-	Not Available	Not Available	561.221	0.00746023	-	43.3	2.52865	-	Not Available	2.8073	2.8188	2.8256	4.5097	2.8163	2.8135	5.5784	2.8754	5.7372	5.9595	2.7973	5.6199	4.294	5.0626	5.0834	2.9864	4.6735	5.4981	2.5871	4.5232	2.6856	2.7297	2.7087	2.6361	6.3019
pos_246	Oenanthoside A	metab_2310	-	-	-	HMDB0035441	M+Na, M+ACN+Na, M+H	C16H20O8	4.0095	-	pos	-	-	-	-	Organic oxygen compounds	Organooxygen compounds	404.133	0.0189021	-	41.6	5.54732	-	Carbohydrates and carbohydrate conjugates	3.517	3.8712	3.5483	4.4502	4.2524	2.5108	5.0611	2.5726	6.3321	6.6233	2.4946	6.0211	5.7986	6.6076	5.0113	3.748	4.4065	4.1031	2.8173	3.7436	2.8671	2.4272	2.4062	2.3337	6.0015
pos_2466	(+/-)-threo-1-(p-Hydroxyphenyl)propylene glycol 4'-glucoside	metab_2317	-	-	-	HMDB0033068	M+H-H2O, M+NH4	C15H22O8	4.9801	-	pos	-	-	-	-	Organic oxygen compounds	Organooxygen compounds	313.125	0.0455161	-	65.7	-8.39791	-	Carbohydrates and carbohydrate conjugates	3.9759	2.1884	3.9461	2.162	3.9371	4.1468	2.2661	4.5154	4.7015	4.1096	3.9306	3.978	4.5237	3.9544	3.9384	5.4623	2.5057	5.9525	3.4108	3.8516	3.5404	2.0998	2.0789	2.0068	5.5205
pos_2470	N-Acetyl-L-phenylalanine	metab_2322	-	map01100;map00360	Metabolic pathways;Phenylalanine metabolism	HMDB0000512	M+H, M+Na	C11H13NO3	4.9082	C03519	pos	-	-	Metabolism;Metabolism	Global and overview maps;Amino acid metabolism	Organic acids and derivatives	Carboxylic acids and derivatives	208.097	0.00682725	92.6	-	-0.683385	2018-61-3	Amino acids, peptides, and analogues	6.4068	6.6702	6.7007	6.8202	6.8126	6.7386	6.0441	6.9308	6.2897	6.0336	6.4748	6.1118	5.79	5.789	5.7036	6.2058	5.8261	6.2165	5.4781	5.6055	5.4718	6.4139	6.4881	6.0402	5.5918
pos_2477	Cassiaside	metab_2329	-	-	-	HMDB0033913	M+H-H2O, M+H	C20H20O9	4.7969	-	pos	-	-	-	-	Organoheterocyclic compounds	Naphthopyrans	405.117	0.0123171	-	70.5	-1.31165	123914-49-8	Naphthopyranones	4.0026	4.0141	4.0209	3.9875	4.0117	4.0088	4.0922	4.0708	4.1808	4.2169	3.9926	4.1591	3.9892	4.1456	4.1685	4.1819	4.2027	4.249	3.782	3.9347	3.8807	3.9249	3.9039	3.8311	6.3049
pos_2488	2-Hydroxypropyl 2-isopropyl-5-methylcyclohexyl carbonate	metab_2340	-	-	-	HMDB0059946	M+NH4, M+ACN+Na	C14H26O4	4.7571	-	pos	-	-	-	-	Lipids and lipid-like molecules	Prenol lipids	322.201	0.00949066	-	48.2	7.66148	-	Monoterpenoids	0.5633	3.3881	0.5767	0.5524	0.5699	0.5679	0.6303	3.8397	4.7372	5.0152	0.5561	3.9174	5.5508	5.5093	3.7839	5.1676	4.4754	5.6233	0.4149	0.5151	0.4783	0.5083	0.4939	0.4458	6.1499
pos_2498	N-Hydroxy-N'-(4-butyl-2-methylphenyl)formamidine	metab_2350	-	-	-	HMDB0246170	M+CH3OH+H, M+2Na-H	C12H18N2O	4.6937	-	pos	-	-	-	-	Benzenoids	Benzene and substituted derivatives	239.175	0.211127	-	51.6	-1.37589	-	Toluenes	4.0047	4.0163	4.0231	3.9897	4.0138	4.011	4.0944	4.073	4.1829	4.2191	3.9947	4.1612	3.9914	4.1478	4.1707	4.1841	4.2049	4.7996	5.1397	5.0149	5.0659	3.9271	4.4943	3.8333	5.3913
pos_25	DG(16:0/0:0/18:1(12Z)-O(9S,10R))	metab_2352	-	-	-	HMDB0295513	M+H-H2O, M+H, M+Na, M+ACN+H, M+NH4	C37H68O6	7.6141	-	pos	-	-	-	-	Not Available	Not Available	631.49	0.00848348	-	37.2	-1.32368	-	Not Available	6.2596	5.7683	6.2735	5.7286	6.0765	5.8289	5.9232	6.2667	5.6048	5.8902	5.8224	5.517	5.861	5.9586	5.3721	7.0682	5.9561	7.5181	6.3563	6.9512	7.2052	6.4776	6.2401	6.0326	7.3026
pos_2504	Ser Val Arg Glu	metab_2358	-	-	-	-	M+H, M+Na	C19H35N7O8	4.6777	-	pos	-	-	-	-	-	-	490.266	0.0610251	39.9	-	7.37285	-	-	3.3302	3.5077	2.856	4.0754	3.0002	3.3533	6.3532	3.3932	5.2128	6.0604	2.8277	6.5151	5.0984	5.3975	5.4707	5.0424	5.4833	4.5587	4.5857	4.3903	4.5857	3.5392	3.694	4.0604	2.854
pos_2506	PG(LTE4/i-24:0)	metab_2360	-	-	-	HMDB0272226	M+2Na+H, M+2Na	C53H96NO13PS	4.6697	-	pos	-	-	-	-	Not Available	Not Available	531.808	0.0205151	-	44.7	3.2782	-	Not Available	6.7398	7.1464	6.6426	7.4753	6.455	6.7119	4.9049	7.1102	5.2344	5.3699	6.4686	4.9292	0.0109	5.3353	4.9714	2.3385	4.3767	0.0197	7.2203	7.2268	7.2007	6.6528	6.7933	6.9844	2.4928
pos_2513	Butyryl-L-carnitine	metab_2368	-	-	-	HMDB0002013	M+H, M+Na	C11H21NO4	4.6221	C02862	pos	-	-	-	-	Lipids and lipid-like molecules	Fatty Acyls	232.154	0.00408349	45.7	-	-0.94996	25576-40-3	Fatty acid esters	6.0579	5.9507	6.1992	5.7003	6.04	5.9162	5.6329	6.423	5.8781	5.9088	5.937	5.9344	5.7775	6.0328	5.3571	6.5589	5.5314	6.831	5.2624	5.6128	5.3431	5.5019	5.3307	5.1679	6.7693
pos_252	Ile Ile	metab_2375	-	-	-	-	M+H, 2M+H, M+Na	C12H24N2O3	4.113	-	pos	-	-	-	-	-	-	245.186	0.00407059	72.6	-	-1.18417	-	-	5.6029	6.2987	5.4158	6.0232	6.4218	5.8251	6.8305	6.3281	6.6787	6.7531	5.8238	7.0392	5.6874	7.3767	7.4309	6.1217	7.321	6.2741	5.6212	5.5451	5.6984	4.3442	5.0025	3.3008	5.7848
pos_2532	Analogue A	metab_2389	-	-	-	HMDB0248382	M+H, M+NH4	C23H23Cl2N3O3	4.4793	-	pos	-	-	-	-	Organic acids and derivatives	Carboxylic acids and derivatives	460.123	0.0129375	-	48.9	9.29423	-	Amino acids, peptides, and analogues	0.6118	0.6205	2.8214	3.9099	2.3871	0.6165	2.3901	3.1363	0.7527	3.2602	3.4709	2.4046	2.799	0.724	3.2424	2.9201	3.2462	3.0763	3.3844	2.7649	2.8498	3.4719	2.5266	0.4889	2.5445
pos_2540	3-[2-Carboxyprop-1-enyl(ethoxycarbonyl)amino]-2-methylprop-2-enoic acid	metab_2398	-	-	-	HMDB0257806	M+H-2H2O, M+ACN+Na	C11H15NO6	4.4157	-	pos	-	-	-	-	Organic acids and derivatives	Carboxylic acids and derivatives	222.076	0.00522692	-	44.7	-0.974306	-	Dicarboxylic acids and derivatives	3.4631	3.4087	4.0299	3.3821	3.8465	4.2697	4.6884	4.4483	5.2597	4.949	4.1831	4.8714	4.4863	4.669	4.5206	4.3379	4.6354	3.7192	4.3255	4.125	4.3917	4.03	4.4501	4.2471	4.1388
pos_2543	Prostratin	metab_2401	-	-	-	HMDB0256861	M+ACN+H, 2M+Na	C22H30O6	4.3757	C20197	pos	-	-	-	-	Lipids and lipid-like molecules	Prenol lipids	803.401	0.0434003	-	82.5	3.92972	60857-08-1	Diterpenoids	2.5445	2.7224	3.2521	4.3844	2.5536	2.5507	4.8884	2.6126	5.6032	5.5197	3.2469	5.4499	2.5312	5.6666	5.6104	3.7509	5.6305	3.7823	2.3247	2.4768	2.423	3.6077	2.4461	2.3736	5.0701
pos_2545	Isoleucyl-Glutamate	metab_2403	-	-	-	HMDB0028906	M+H-H2O, M+CH3OH+H	C11H20N2O5	4.344	-	pos	-	-	-	-	Organic acids and derivatives	Carboxylic acids and derivatives	243.134	0.00632445	-	38.9	-0.991624	-	Amino acids, peptides, and analogues	5.9171	6.2208	5.9179	5.5237	6.169	5.5899	6.1078	5.9997	6.2288	6.6236	6.15	6.6059	5.06	6.42	6.4299	4.812	6.2812	4.7895	5.4236	5.0626	5.3998	4.7223	5.0718	4.685	5.3674
pos_2553	9-Amino-1,2,3,4-tetrahydroacridin-4-ol	metab_2412	-	-	-	HMDB0247576	M+H, M+NH4	C13H14N2O	4.2962	-	pos	-	-	-	-	Organoheterocyclic compounds	Quinolines and derivatives	232.144	0.0209623	-	53.6	-0.767697	-	Benzoquinolines	4.038	4.4757	4.651	3.8356	4.0445	4.6768	3.6089	4.2916	5.1935	6.339	4.7072	5.5345	0.1431	4.5997	4.3984	5.3997	2.6303	2.6163	3.2982	0.1284	3.3141	3.3586	0.1208	2.6909	5.3396
pos_2557	Niazimicin	metab_2416	-	-	-	HMDB0031944	M+H-H2O, M+H	C16H23NO6S	4.2644	-	pos	-	-	-	-	Organic oxygen compounds	Organooxygen compounds	358.131	0.00264634	-	50.6	-2.04518	147821-49-6	Carbohydrates and carbohydrate conjugates	1.7318	1.7431	3.3441	3.6087	1.7407	1.7379	2.2859	1.7989	5.0978	5.2106	1.722	4.2535	5.4464	5.5537	6.9864	6.152	6.5511	6.2586	1.5164	1.6653	1.6125	1.6557	1.6351	1.5642	5.1232
pos_2558	Gly Val Phe	metab_2417	-	-	-	-	M+H, M+Na	C16H23N3O4	4.2644	-	pos	-	-	-	-	-	-	322.176	0.00412962	70.4	-	-1.22726	-	-	3.533	3.8591	3.6741	3.6701	4.5671	4.2784	6.0623	3.6413	5.9372	6.3979	4.0053	6.4856	5.0839	6.423	6.4222	3.9478	6.3269	4.8959	3.1539	3.3066	3.2526	3.2968	3.2758	3.203	5.1608
pos_2568	N-Acetyltyrosine	metab_2428	-	-	-	HMDB0000866;HMDB0244966	M+H, M+Na	C11H13NO4	4.1848	C01657	pos	-	-	-	-	Organic acids and derivatives	Carboxylic acids and derivatives	224.092	0.015028	-	52.8	-0.806196	537-55-3	Amino acids, peptides, and analogues	5.584	5.694	5.5213	5.4699	5.5329	5.5754	5.8743	5.5104	6.1781	5.8731	5.5174	5.7824	6.2143	6.1023	5.6561	5.8679	5.655	5.8498	5.2713	5.2551	5.2572	5.3606	5.3578	5.1894	5.1931
pos_2571	PC(20:5(6E,8Z,11Z,14Z,17Z)-OH(5)/2:0)	metab_2432	-	-	-	HMDB0288869	M+H, M+Na	C30H50NO9P	4.1608	-	pos	-	-	-	-	Not Available	Not Available	600.335	0.0204339	-	36.1	8.45393	-	Not Available	3.422	3.4335	3.4403	4.5261	3.4311	3.4283	7.2833	3.4902	6.0836	6.4353	3.412	7.2027	3.4087	4.6677	5.5708	4.5815	5.5184	3.6684	3.2015	3.3541	3.3002	3.3444	3.3233	3.2506	4.4414
pos_2583	CDP-DG(18:1(12Z)-2OH(9,10)/i-13:0)	metab_2445	-	-	-	HMDB0293418	M+2H, M+H	C43H77N3O17P2	4.121	-	pos	-	-	-	-	Not Available	Not Available	970.472	0.0117679	-	65.2	-8.70778	-	Not Available	6.8654	7.7496	5.846	6.4038	6.9375	6.9828	4.1521	7.1368	3.5396	5.3137	7.1833	4.0945	3.3834	4.1465	4.1992	3.5408	3.5616	3.6079	3.141	3.2936	3.2397	3.2839	3.2628	3.1901	3.3778
pos_2584	Cyclin D1	metab_2446	-	-	-	HMDB0250628	M+2H, M+H	C43H71N9O11S2	4.121	-	pos	-	-	-	-	Organic acids and derivatives	Carboxylic acids and derivatives	954.477	0.0543242	-	34.4	-1.95827	-	Amino acids, peptides, and analogues	6.7268	7.3276	5.2407	6.0939	6.3988	5.7878	2.8621	6.8293	2.9505	3.0091	6.7274	3.4763	3.9579	2.9154	2.9382	2.9517	3.3679	3.0187	4.934	3.9332	5.1295	2.695	2.674	2.6014	3.3813
pos_2586	[4-(3-Benzyl-4-hydroxybenzyl)-3,5-dimethylphenoxy]acetic acid	metab_2448	-	-	-	HMDB0252652	M+Na, M+ACN+H	C24H24O4	4.121	-	pos	-	-	-	-	Phenylpropanoids and polyketides	Diarylheptanoids	418.2	0.00528776	-	50.5	-3.60094	-	Linear diarylheptanoids	5.3155	5.0505	4.9634	3.9141	5.0486	5.1243	3.972	5.1776	2.4974	2.0632	4.5273	2.0058	3.923	4.2551	4.2027	5.6264	2.0491	5.9371	3.7738	5.0758	5.0262	5.8394	5.0065	4.8855	6.1399
pos_2589	Dexamethasone acetate	metab_2451	-	-	-	HMDB0015364;HMDB0242728	M+H-2H2O, M+K	C24H31FO6	4.113	C15643	pos	-	-	-	-	Lipids and lipid-like molecules	Steroids and steroid derivatives	473.17	0.011978	-	59.9	-8.15091	1950-02-02	Hydroxysteroids	4.5989	4.7626	5.6435	6.6086	4.8523	4.3833	4.1655	4.384	5.1675	5.2551	4.596	5.5975	5.1126	5.6346	6.7158	4.8938	6.2582	4.9454	5.9077	6.3698	5.8916	6.0069	6.1425	6.4742	2.1339
pos_2594	Arachidonoyl Serotonin	metab_2457	-	-	-	LMFA08020141	M+2H, M+H	C30H42N2O2	4.105	-	pos	-	-	-	-	-	-	232.17	0.0036932	54.7	-	-0.308277	-	-	4.437	4.4095	3.5008	3.0684	4.3482	7.6194	3.8861	5.5415	3.7056	3.2977	4.285	3.2398	3.6461	4.0289	3.2493	5.4669	3.2835	5.8197	2.863	4.5665	4.3334	4.0541	3.5108	2.9121	4.9767
pos_26	1-O-Isopentyl-3-O-octadec-2-enoyl glycerol	metab_2463	-	-	-	HMDB0302897	M+H, M+NH4, M+ACN+Na, 2M+Na, 2M+NH4	C26H50O4	7.4792	-	pos	-	-	-	-	Lipids and lipid-like molecules	Glycerolipids	427.378	0.00690751	-	41.9	-1.44761	-	Diradylglycerols	8.9283	9.01	8.9367	9.0421	8.9223	9.0076	8.9699	8.9574	8.8784	8.8711	8.8914	8.928	8.8534	8.814	8.9199	8.911	8.9819	8.8789	8.8547	8.8744	8.8582	8.9932	8.9745	8.9294	8.5024
pos_260	Tetraphyllin B	metab_2464	-	-	-	HMDB0029914	M+H, M+ACN+H, M+H-2H2O	C12H17NO7	2.7844	-	pos	-	-	-	-	Organic oxygen compounds	Organooxygen compounds	288.107	0.00383249	-	57	-1.4226	34323-07-4	Carbohydrates and carbohydrate conjugates	5.6538	5.8015	4.4193	4.512	5.4578	5.1243	7.0761	6.1131	7.8477	8.2155	4.8333	7.8126	6.6239	7.6848	6.8627	5.442	6.3072	6.1317	5.3854	5.3894	5.3477	5.4678	5.5099	5.5197	4.7006
pos_2602	Swertiamarin	metab_2467	-	-	-	HMDB0258644;MJDBOTE0000976	M+H, M+Na	C16H22O10	4.0812	C09800	pos	-	-	-	-	Organic oxygen compounds	Organooxygen compounds	375.129	0.0158124	-	69.6	1.81604	17388-39-5	Carbohydrates and carbohydrate conjugates	5.684	6.223	4.9825	6.0666	6.255	6.1704	5.2489	6.7581	5.0404	5.4215	6.2508	5.4351	5.3638	5.5687	5.7947	5.1603	5.8151	5.0459	5.2533	5.9892	5.3351	5.4653	5.4676	4.9125	5.1464
pos_2618	Panthenol	metab_2484	-	map00770	Pantothenate and CoA biosynthesis	HMDB0304820;HMDB0004231;MJDBOTE0000360	M+K, M+ACN+H	C9H19NO4	3.9537	C05944	pos	-	-	Metabolism	Metabolism of cofactors and vitamins	Lipids and lipid-like molecules	Fatty Acyls	247.165	0.00764649	-	38.7	-1.34898	81-13-0	Fatty amides	4.5206	5.105	4.3632	5.7056	4.7464	4.8692	4.7341	5.0597	5.4925	5.5092	4.2948	4.8065	5.1437	5.013	5.9831	5.6365	5.7239	5.4742	4.414	4.7759	4.4879	4.8315	4.6506	4.2891	4.7744
pos_2624	Leu Ile	metab_2491	-	-	-	-	M+H, M+Na	C12H24N2O3	3.9219	-	pos	-	-	-	-	-	-	245.186	0.00555661	49.4	-	-1.24615	-	-	5.3552	5.9434	4.9649	5.5192	6.1651	5.5488	6.307	5.776	6.3801	6.3712	5.5234	6.6001	5.5369	7.1378	7.3263	5.7197	7.2789	5.7881	6.2822	5.5936	6.2437	4.4681	5.4321	4.2237	5.406
pos_2633	1H-Pyrrole-3-carboxamide, 5-((5-fluoro-1,2-dihydro-2-oxo-3H-indol-3-ylidene)methyl)-N-((2S)-2-hydroxy-3-(4-morpholinyl)propyl)-2,4-dimethyl-	metab_2501	-	-	-	HMDB0258521	M+NH4, M+Na	C23H27FN4O4	3.8979	-	pos	-	-	-	-	Organoheterocyclic compounds	Indoles and derivatives	460.238	0.00768357	-	63.3	5.99722	-	Indolines	6.5428	5.9681	6.5156	4.9626	7.2047	5.7314	5.42	4.7999	5.9375	5.6695	6.0832	5.7105	1.7419	5.5081	5.7578	4.9674	5.6651	4.9294	3.9196	4.7029	1.6357	4.8975	4.4138	4.8681	1.7711
pos_2639	Leu-leu-ome	metab_2507	-	-	-	HMDB0254028	M+H-H2O, M+H	C13H26N2O3	3.89	-	pos	-	-	-	-	Organic acids and derivatives	Carboxylic acids and derivatives	259.201	0.00429671	-	35.9	-1.26465	-	Amino acids, peptides, and analogues	6.2367	6.0682	6.2021	5.5597	5.9	5.8712	5.9346	6.4254	6.6366	6.318	5.6962	6.3074	6.5045	6.7474	6.2474	6.7861	6.3991	6.9564	4.3073	4.9936	4.7642	4.8002	4.5058	4.3479	6.0319
pos_2640	N-Hydroxy-L-tyrosine	metab_2509	-	map00460;map01100;map01110	Cyanoamino acid metabolism;Metabolic pathways;Biosynthesis of secondary metabolites	HMDB0038750	M+H, M+Na	C9H11NO4	3.89	C03004	pos	-	-	Metabolism;Metabolism;Metabolism	Metabolism of other amino acids;Global and overview maps;Global and overview maps	Organic acids and derivatives	Carboxylic acids and derivatives	198.076	0.00702333	-	37.4	-0.633752	64448-49-3	Amino acids, peptides, and analogues	4.8497	4.9463	4.9532	5.0762	4.903	4.9957	5.9093	4.9749	7.0481	6.4347	5.0067	6.0923	5.4373	5.6502	5.1812	4.9319	4.9598	4.883	4.8275	4.8462	4.9568	4.9865	5.0188	5.012	4.9385
pos_2651	N-cyclohexyl-1-(4-phenylpiperazin-1-yl)isoquinoline-7-carboxamide	metab_2521	-	-	-	-	M+H, M+NH4	C26H30N4O	3.8422	-	pos	-	-	-	-	-	-	432.28	0.0121349	51	-	9.61126	-	-	6.4339	6.2142	6.501	6.314	7.0149	5.8242	5.2381	5.8359	5.683	5.2902	5.9895	5.3375	5.0555	5.3197	5.5921	5.3054	5.6586	5.2453	5.0843	5.312	5.0789	5.778	5.5735	5.063	5.2834
pos_2654	(1R,2R,4R)-1,8-Epoxy-p-menthane-2,4-diol	metab_2524	-	-	-	HMDB0041545	M+NH4, M+ACN+H	C10H18O3	3.7784	-	pos	-	-	-	-	Lipids and lipid-like molecules	Prenol lipids	228.159	0.00731718	-	34.7	-1.02089	176896-61-0	Monoterpenoids	4.852	4.875	4.9048	5.0144	4.851	4.7172	4.4439	5.6902	4.4214	5.3421	4.8428	4.5327	5.0786	5.3157	4.4722	6.0839	4.8085	6.1096	4.076	4.277	4.1378	4.5314	4.3768	4.2169	5.885
pos_2659	Leu Lys Ala Val Val	metab_2528	-	-	-	-	M+2H, M+H	C25H48N6O6	3.7625	-	pos	-	-	-	-	-	-	265.189	0.0262351	36.3	-	-1.17291	-	-	0.4332	0.4405	1.9131	3.6821	0.439	0.4372	6.4589	2.1638	6.4386	6.2027	0.4269	6.3486	4.5166	4.5038	4.9808	4.8123	4.8643	4.6069	1.7005	2.6286	0.3604	0.3858	1.2653	1.283	0.4436
pos_2672	MG(20:4(6Z,8E,10E,14Z)-2OH(5S,12R)/0:0/0:0)	metab_2541	-	-	-	HMDB0260481	M+NH4, M+K	C23H38O6	3.643	-	pos	-	-	-	-	Not Available	Not Available	428.302	0.0295762	-	44.3	2.05615	-	Not Available	4.4366	5.03	3.7985	4.4205	4.3002	4.3543	5.618	4.8633	4.0475	5.3691	3.7701	5.1545	3.7668	4.9276	4.8224	3.9595	3.9803	4.0266	5.9403	6.0119	6.2963	3.7025	4.6777	3.6087	3.7965
pos_2673	Cis-Sinapic acid	metab_2542	-	-	-	HMDB0034069	M+H-H2O, M+CH3OH+H	C11H12O5	3.6508	-	pos	-	-	-	-	Phenylpropanoids and polyketides	Cinnamic acids and derivatives	207.065	0.0341455	-	38.4	-1.68717	7361-90-2	Hydroxycinnamic acids and derivatives	4.8841	4.934	4.8499	4.9584	4.915	5.044	4.95	4.9801	4.7307	4.809	5.0053	4.7493	4.7776	4.5787	4.5557	5.5046	4.6073	5.9295	4.6437	4.5598	4.5975	4.7688	4.7696	4.8842	5.3645
pos_268	BRUCINE	metab_2548	-	-	-	HMDB0249406	M+H, M+2Na-H, M+ACN+Na	C23H26N2O4	4.4235	C09084	pos	-	-	-	-	Alkaloids and derivatives	Strychnos alkaloids	458.203	0.0173268	33.8	-	-5.40675	357-57-3	Not Available	3.0495	3.7616	2.19	3.7479	4.1003	5.8297	7.0097	3.1105	5.7459	6.5038	3.4462	6.6263	5.5325	5.0643	6.8871	7.1506	6.9058	7.0466	1.9531	5.2885	3.1316	2.0947	2.0738	2.0017	5.3452
pos_2680	Hydroxyphenyllactic acid	metab_2549	-	-	-	HMDB0000755	M+H-2H2O, M+CH3OH+H	C9H10O4	3.595	C03672	pos	-	-	-	-	Phenylpropanoids and polyketides	Phenylpropanoic acids	147.044	0.015001	-	42	-0.553548	306-23-0	Not Available	5.7062	6.0719	4.5811	4.9963	5.6933	5.2453	4.6826	5.9023	5.1382	4.9526	5.7619	4.8535	4.7968	4.7498	4.6428	4.5884	4.593	4.967	5.208	4.8958	5.2216	5.019	5.105	5.0087	4.4188
pos_2681	Gamma-Glutamylfelinylglycine	metab_2550	-	-	-	HMDB0252619	M+CH3OH+H, M+ACN+H	C15H27N3O7S	3.5711	-	pos	-	-	-	-	Organic acids and derivatives	Carboxylic acids and derivatives	435.191	0.0290889	-	66.7	-0.567536	-	Amino acids, peptides, and analogues	3.6522	3.1101	3.1169	4.1025	3.1077	4.1456	4.1154	3.1668	5.3908	5.6656	3.0886	5.5288	4.4667	5.403	5.5411	3.9528	5.8265	3.3449	2.8782	3.0308	2.9768	3.021	2.9999	2.9273	6.7576
pos_2689	Glu Ala Ile	metab_2558	-	-	-	-	M+H, M+Na	C14H25N3O6	3.5232	-	pos	-	-	-	-	-	-	332.181	0.00225027	70.5	-	-1.93253	-	-	4.7697	4.5118	4.3894	5.1945	5.8252	2.5356	5.1387	4.0578	5.4927	5.8382	4.6115	5.6828	3.9079	6.2949	6.63	3.8218	6.528	3.7565	2.3095	2.4616	2.4079	3.7114	2.4309	3.9925	2.5456
pos_2692	3-oxo-2-propyl-1,4-dihydroisoquinoline-1-carboxylic acid	metab_2562	-	-	-	-	M+H, M+NH4	C13H15NO3	3.5232	-	pos	-	-	-	-	-	-	251.139	0.00740225	54.5	-	-1.25581	-	-	6.4363	7.104	6.7565	6.9476	6.6008	6.7063	4.8732	6.7129	5.6951	5.8896	6.4248	5.8223	5.5584	5.6243	5.9891	5.5406	5.8916	5.579	5.9963	5.9811	5.8659	7.1882	7.0511	6.7838	5.2789
pos_2697	4-Hydroxyhexadecanedioylcarnitine	metab_2567	-	-	-	HMDB0241507	M+2H, M+H	C23H43NO7	3.4833	-	pos	-	-	-	-	Lipids and lipid-like molecules	Fatty Acyls	446.312	0.017095	-	35.1	1.82023	-	Fatty acid esters	6.5477	6.4617	6.3427	6.5233	6.1953	6.3283	3.451	6.2544	3.5395	3.5757	6.3272	3.5178	3.3481	3.5382	3.5273	3.5407	3.5615	3.6078	6.7375	6.7431	6.6024	3.2838	5.9526	3.19	4.6745
pos_270	6-Maleimidocaproic acid	metab_2570	-	-	-	-	M+H, 2M+Na, M+Na	C10H13NO4	4.5587	-	pos	-	-	-	-	-	-	212.092	0.00669489	80	-	-0.750808	-	-	5.5478	5.5328	5.5386	5.5776	5.542	5.6327	5.8475	5.5943	7.1208	6.841	5.5408	6.3364	6.585	6.8047	5.6071	5.5836	5.5932	5.5993	5.1131	5.2856	5.2652	5.4785	5.4804	5.4759	5.3512
pos_2703	Eriojaposide A	metab_2574	-	-	-	HMDB0038028	M+H, 2M+Na	C24H38O11	3.4514	C17888	pos	-	-	-	-	Lipids and lipid-like molecules	Fatty Acyls	503.249	0.00925384	-	32.8	1.34965	290308-51-9	Fatty acyl glycosides	2.9592	2.9707	2.9775	4.0121	2.9683	2.9655	4.9023	3.5231	5.6437	6.2593	2.9492	5.5825	6.794	6.876	7.4253	7.4527	7.5427	7.4063	4.63	3.9796	3.9982	2.8817	3.6083	2.788	2.9755
pos_2705	(2E)-2-[[(Z)-3-Phenylbut-2-enyl]hydrazinylidene]propanoic acid	metab_2576	-	-	-	HMDB0242646	M+H, M+NH4	C13H16N2O2	3.4355	-	pos	-	-	-	-	Benzenoids	Benzene and substituted derivatives	250.155	0.106244	-	34.7	-0.582796	-	Phenylpropenes	3.1822	4.1003	4.1383	2.6257	3.167	2.4763	3.7484	3.5329	4.8052	4.778	2.4601	4.3876	3.7225	3.6004	2.6355	3.2658	3.8039	3.6176	5.788	5.426	5.6252	5.2964	5.372	4.2897	3.9287
pos_2719	Sinapyl alcohol	metab_2591	-	map01100;map01110	Metabolic pathways;Biosynthesis of secondary metabolites	HMDB0013070	M+H-H2O, M+H	C11H14O4	3.3883	C02325	pos	-	-	Metabolism;Metabolism	Global and overview maps;Global and overview maps	Benzenoids	Phenols	193.086	0.00464491	-	45.3	-0.545668	537-33-7	Methoxyphenols	3.8238	3.1734	4.6636	3.7698	3.1709	3.1681	3.2515	3.23	3.5715	3.3761	3.1518	3.3183	3.2921	3.3048	3.3277	3.3411	4.1714	3.7332	2.9544	3.094	3.0401	3.5571	3.1659	3.8291	6.6026
pos_2724	5-(3-Methyl-5-pentylfuran-2-yl)pentanoylcarnitine	metab_2596	-	-	-	HMDB0241846	M+2H, M+H	C22H37NO5	3.3804	-	pos	-	-	-	-	Lipids and lipid-like molecules	Fatty Acyls	396.275	0.0804749	-	34.9	2.3463	-	Fatty acid esters	3.3066	3.3181	3.3249	3.2915	3.3157	3.3128	3.3962	3.3748	3.6299	3.5209	3.2966	3.463	3.2932	3.4496	3.4724	3.5463	3.5067	3.5529	6.0878	6.8547	6.3094	3.8557	6.1331	3.1352	3.3229
pos_2726	Acetyl-L-tyrosine	metab_2598	-	-	-	HMDB0000866;HMDB0244966	M+Na, M+H	C11H13NO4	3.3804	C01657	pos	-	-	-	-	Organic acids and derivatives	Carboxylic acids and derivatives	224.092	0.0400536	86	-	-1.93442	537-55-3	Amino acids, peptides, and analogues	5.3725	5.8509	5.6482	6.137	5.8314	5.8789	6.4023	6.2004	6.8797	6.2661	5.655	6.1825	6.3774	6.2061	6.2682	6.8047	6.3654	6.7872	5.4102	5.47	5.4388	6.1151	6.0774	5.7141	5.4589
pos_2728	SERGLIFLOZIN A	metab_2600	-	-	-	HMDB0258246	M+H-2H2O, M+Na	C20H24O7	3.3725	-	pos	-	-	-	-	Organic oxygen compounds	Organooxygen compounds	399.139	0.0842183	-	52.9	-6.12702	-	Carbohydrates and carbohydrate conjugates	3.5204	3.532	4.126	4.9595	3.5295	4.6378	3.6101	3.5887	4.0474	4.5761	3.5104	3.6769	5.5602	5.2126	5.7358	5.6347	5.6626	5.6243	3.2999	3.4526	3.3986	3.4428	3.4218	3.349	3.5368
pos_273	N(6)-(Octanoyl)lysine	metab_2601	-	-	-	HMDB0011684	M+H-2H2O, M+H-H2O, M+H	C14H28N2O3	4.6537	-	pos	-	-	-	-	Organic acids and derivatives	Carboxylic acids and derivatives	273.217	0.00408896	-	61.9	-1.59917	-	Amino acids, peptides, and analogues	5.9818	5.2191	5.5096	4.5194	4.9984	5.0789	5.685	4.9885	7.6599	6.5896	5.0195	6.5085	6.7068	6.844	6.719	5.7644	6.3082	5.9596	3.5161	3.6688	3.6149	3.659	3.638	3.5652	4.9635
pos_2738	2-Chloroacetophenone	metab_2610	-	-	-	HMDB0246089;HMDB0245061	M+H-H2O, M+H	C8H7ClO	3.3177	-	pos	-	-	-	-	Organic oxygen compounds	Organooxygen compounds	137.015	0.00435689	-	38.8	-0.47125	-	Carbonyl compounds	5.7521	5.7674	5.7932	5.8486	5.7625	5.8038	5.8467	5.8469	5.7237	5.7292	5.7641	5.7541	5.6893	5.5965	5.7714	5.8911	5.8258	5.8765	5.4366	5.566	5.4687	5.8893	5.7233	5.846	5.604
pos_2740	N-Acetylpyrrolidine	metab_2613	-	-	-	-	M+H, 2M+H	C6H11NO	3.3177	-	pos	-	-	-	-	-	-	114.092	0.00371853	56.3	-	2.00553	-	-	5.8425	5.9627	5.8542	5.8941	6.2278	5.9245	6.7428	6.0813	6.4301	6.6084	6.026	6.3915	6.4382	7.6576	7.8571	7.1029	8.07	7.1445	5.517	5.8405	5.4958	6.0288	5.9344	5.7765	6.1628
pos_2747	3-Hydroxyhexadecadienoylcarnitine	metab_2619	-	-	-	HMDB0013335	M+2H, M+H	C23H41NO5	3.2862	-	pos	-	-	-	-	Lipids and lipid-like molecules	Fatty Acyls	412.306	0.00138629	-	31.3	1.37517	-	Fatty acid esters	7.9132	8.3343	7.3766	7.7429	8.028	8.0394	3.8806	7.8435	3.9691	4.0053	7.7581	3.9474	5.4224	5.3991	3.9568	4.9319	3.9911	5.1752	9.1642	9.0956	9.1707	6.7095	8.7933	6.1781	4.2774
pos_2748	Val Lys Leu	metab_2620	-	-	-	-	M+2H, M+H	C17H34N4O4	3.2862	-	pos	-	-	-	-	-	-	359.265	0.0106871	84.5	-	-1.9545	-	-	3.1493	3.1608	3.1676	3.1342	3.1584	3.1556	4.9655	3.2175	5.3912	5.8604	3.1393	5.6543	3.136	6.0661	5.8595	3.3286	6.057	3.3956	2.9289	3.0815	3.0275	3.0717	3.0507	2.978	6.3935
pos_2751	7-Aminonitrazepam	metab_2624	-	-	-	HMDB0041819	M+NH4, M+Na	C15H13N3O	3.2549	-	pos	-	-	-	-	Organoheterocyclic compounds	Benzodiazepines	269.139	0.0553433	-	49.9	-1.41239	4928-02-03	1,4-benzodiazepines	5.6556	5.5425	5.318	5.3895	5.3805	5.3459	4.7498	5.4582	5.2761	5.3266	5.416	4.8762	3.6718	5.4002	4.7048	3.6785	1.8517	1.8974	4.4067	1.5889	4.7784	1.5794	3.8534	1.4883	1.6711
pos_2754	Naematolone	metab_2627	-	-	-	HMDB0035781	M+CH3OH+H, M+ACN+H	C17H22O5	3.247	-	pos	-	-	-	-	Lipids and lipid-like molecules	Prenol lipids	339.181	0.0255973	-	49.4	2.60723	92121-62-5	Sesquiterpenoids	6.4706	6.332	6.0955	6.1438	6.0607	6.1569	5.5697	6.2085	5.7916	6.0972	6.1968	6.0409	4.9967	6.1551	6.2927	4.3875	6.1323	4.5605	5.0759	4.4653	5.343	4.1305	4.1095	4.0367	4.2245
pos_2755	1-Oxo-1H-2-benzopyran-3-carboxaldehyde	metab_2628	-	-	-	HMDB0030577	M+H-2H2O, M+NH4	C10H6O3	3.247	-	pos	-	-	-	-	Phenylpropanoids and polyketides	Isocoumarins and derivatives	192.065	0.0387125	-	33.9	-0.631112	34328-51-3	Not Available	5.6088	5.6333	5.7246	5.7697	5.5999	5.7355	6.1648	5.6959	5.9932	6.0073	5.673	6.0838	5.8636	5.8017	5.9356	5.8886	6.0375	5.8631	5.0676	5.3188	5.2872	5.8124	5.6129	5.7801	5.4541
pos_2757	Indoleacrylic acid	metab_2629	-	-	-	HMDB0000734	M+H, M+H-H2O	C11H9NO2	3.2391	-	pos	-	-	-	-	Organoheterocyclic compounds	Indoles and derivatives	188.07	0.00494422	-	33.4	-0.758318	29953-71-7	Indoles	7.5563	7.7587	7.5255	7.5519	7.859	7.943	6.3574	7.5865	7.0224	6.9178	7.6965	6.9052	7.4854	7.6049	7.4512	7.8418	7.547	7.7598	7.4478	7.7333	7.4975	7.5695	7.5278	7.5373	6.6133
pos_2763	1-(1,2,3,4,5-Pentahydroxypent-1-yl)-1,2,3,4-tetrahydro-beta-carboline-3-carboxylate	metab_2636	-	-	-	HMDB0012492	M+H-H2O, M+H	C17H22N2O7	3.1838	-	pos	-	-	-	-	Organoheterocyclic compounds	Benzopyrans	367.15	0.0220598	-	36.2	-1.2775	-	1-benzopyrans	6.2332	6.3821	6.4071	6.1956	6.3356	6.4609	5.1309	6.0272	5.8369	6.0129	6.304	5.8163	5.4916	6.4829	6.0329	5.2107	6.1812	5.4294	6.1679	6.5623	6.0005	6.6648	6.6597	6.6696	5.137
pos_277	Leu Ile Ser Glu	metab_2642	-	-	-	-	M+H, M+Na, M+ACN+H	C20H36N4O8	4.7491	-	pos	-	-	-	-	-	-	461.26	0.0479873	33.8	-	-1.45018	-	-	5.9315	6.8687	5.1194	5.6127	6.4108	6.7004	5.4053	6.6356	5.7488	5.9096	6.1506	6.0119	5.3524	5.8482	5.696	4.3473	5.085	5.2834	3.43	3.5828	3.5288	3.573	3.5519	3.7449	3.667
pos_2771	1-Acetamidocyclopentanecarboxylic acid	metab_2644	-	-	-	-	M+H, 2M+NH4	C8H13NO3	3.1444	-	pos	-	-	-	-	-	-	172.097	0.0143013	64	-	-0.934153	-	-	5.3232	5.3625	5.4473	5.6524	5.474	5.3672	6.4969	5.4799	6.3126	6.3268	5.3383	6.4675	5.4025	5.9931	6.4594	5.6485	6.442	5.6907	4.7518	4.9385	4.9063	5.4655	5.0671	5.3873	5.3172
pos_2783	Hydroxyprolyl-Proline	metab_2656	-	-	-	HMDB0028871	M+H, M+Na	C10H16N2O4	3.0816	-	pos	-	-	-	-	Organic acids and derivatives	Carboxylic acids and derivatives	229.118	0.0350197	-	40.8	-0.422012	-	Amino acids, peptides, and analogues	4.8477	4.2689	5.2876	5.4371	4.8111	5.4674	6.1795	5.3326	6.2059	5.6627	5.1623	5.4986	4.7353	5.4083	5.7062	4.6625	5.5951	4.8299	3.7912	3.9439	3.89	3.9341	3.9131	4.0291	4.4888
pos_2791	(2E,4Z)-Tetradeca-2,4-dienedioylcarnitine	metab_2664	-	-	-	HMDB0241393	M+2H, M+H	C21H35NO6	3.0579	-	pos	-	-	-	-	Lipids and lipid-like molecules	Fatty Acyls	398.255	0.0982191	-	33	2.75942	-	Fatty acid esters	6.4611	6.2978	6.2669	6.1468	6.3864	6.2091	4.8764	6.4069	4.965	5.0012	6.4205	4.9433	4.7734	4.9298	4.9527	4.9662	4.987	5.0332	4.9976	5.1462	5.1894	4.7091	4.6881	4.6153	4.8031
pos_2792	Thyrotropin-releasing factor	metab_2665	-	-	-	HMDB0060088;HMDB0060080;HMDB0259062	M+H-2H2O, M+NH4	C16H22N6O4	3.0579	C03958	pos	Hormones and transmitters	Peptide hormones	-	-	Organic acids and derivatives	Carboxylic acids and derivatives	380.207	0.0432001	-	47.4	9.11589	-	Amino acids, peptides, and analogues	4.8774	5.6518	4.0049	5.4711	4.959	5.1544	4.7569	5.2963	4.5982	4.5848	4.7604	4.3407	4.3751	4.8752	3.7223	3.7357	4.515	3.8028	5.1165	5.2829	4.905	5.073	5.6974	4.8812	4.6697
pos_2796	Pteroic acid	metab_2669	-	-	-	HMDB0256914	M+H-H2O, M+NH4	C14H12N6O3	3.0421	C07582	pos	-	-	-	-	Organoheterocyclic compounds	Pteridines and derivatives	330.133	0.0988304	-	47.4	6.75282	119-24-4	Pterins and derivatives	3.8013	1.6352	1.6418	1.6092	1.6328	1.6301	5.3532	1.6907	5.2988	5.0798	1.6142	5.0017	1.6109	1.7641	1.7866	1.7998	1.8203	1.8659	1.4101	1.5578	1.5054	1.5483	1.5278	1.4574	4.7949
pos_2802	3-Hydroxytetradeca-4,6,8-trienoylcarnitine	metab_2677	-	-	-	HMDB0241413	M+2H, M+H	C21H35NO5	3.0021	-	pos	-	-	-	-	Lipids and lipid-like molecules	Fatty Acyls	382.26	0.0162568	-	49.3	1.87958	-	Fatty acid esters	5.5683	6.3417	5.1861	5.5729	6.0329	5.958	3.2829	5.3938	3.3714	4.3291	5.3319	3.3497	4.311	4.5428	5.8088	3.5117	5.1272	3.4396	7.3782	7.3359	7.3219	3.1157	7.0395	3.8215	4.3439
pos_2810	Asn Leu	metab_2685	-	-	-	-	M+H-2H2O, M+H	C10H19N3O4	2.9313	-	pos	-	-	-	-	-	-	246.145	0.0229709	93.2	-	-0.968771	-	-	3.8585	4.9908	3.9678	4.826	5.4139	4.7376	6.0923	4.9714	6.0779	6.3732	4.8908	6.4528	4.5524	6.6526	6.8699	4.9871	6.7639	4.8661	5.9009	5.5803	5.9197	2.9892	5.3541	2.1418	2.5017
pos_2822	1,2,3-Benzotriazole	metab_2694	-	-	-	-	M+H-H2O, M+H	C6H5N3	2.8305	-	pos	-	-	-	-	-	-	120.057	0.0128046	40.9	-	8.63135	-	-	5.94	6.0878	5.8644	5.9097	6.0339	6.0538	5.0153	6.03	5.3234	5.2943	5.9578	5.4278	5.1559	5.4671	5.49	5.4359	5.4905	5.5071	5.23	5.2755	5.1338	5.7869	5.6107	5.691	4.9419
pos_2829	N6-Galacturonyl-L-lysine	metab_2701	-	-	-	HMDB0033106	M+H-2H2O, M+Na	C12H22N2O8	2.8151	-	pos	-	-	-	-	Organic oxygen compounds	Organooxygen compounds	287.123	0.197285	-	78.2	-1.23591	220718-57-0	Carbohydrates and carbohydrate conjugates	3.6946	3.7061	3.9819	4.0085	3.7037	3.7009	5.9731	4.9231	7.1783	6.9841	4.089	6.3965	6.7828	6.5216	4.5822	3.8739	3.8947	4.4339	3.474	3.6267	3.5728	3.617	3.5959	3.5232	4.1038
pos_2833	2-Aminobicyclo[3.1.0]hexane-2,6-dicarboxylic acid	metab_2705	-	-	-	HMDB0244794	M+ACN+H, 2M+H	C8H11NO4	2.8151	-	pos	-	-	-	-	Organic acids and derivatives	Carboxylic acids and derivatives	227.102	0.25141	-	63.2	-0.944239	-	Amino acids, peptides, and analogues	5.1904	5.6057	5.1265	5.1871	5.2302	5.2971	6.098	5.2683	6.4897	6.3204	5.3698	6.0981	6.0327	6.0638	5.8617	4.9138	5.7632	5.1102	6.0476	6.1033	5.9666	5.8162	5.9156	5.886	4.2486
pos_2835	Elenolide	metab_2707	-	-	-	HMDB0030018	M+H, M+H-H2O	C11H12O5	2.8151	C09506	pos	-	-	-	-	Organoheterocyclic compounds	Pyrans	225.075	0.0033687	-	71.2	-1.4116	24582-91-0	Pyranones and derivatives	6.7805	6.7139	6.9684	6.6612	6.967	6.9717	4.891	6.6471	4.0291	3.9945	6.9576	4.2873	3.7668	3.9232	4.2641	4.3788	4.8268	4.9983	4.3482	4.3649	4.4373	4.8705	5.2131	4.9856	7.5759
pos_2838	4-Hydroxy-3-methoxycinnamaldehyde	metab_2710	-	map01100;map01110	Metabolic pathways;Biosynthesis of secondary metabolites	HMDB0141782	M+H, M+NH4	C10H10O3	2.8151	C02666	pos	-	-	Metabolism;Metabolism	Global and overview maps;Global and overview maps	Benzenoids	Phenols	179.07	0.00392915	52.5	-	-0.891432	20649-42-7;458-36-6	Methoxyphenols	7.0757	7.0386	7.242	7.0124	7.2564	7.2571	6.2646	6.9892	6.5197	6.2801	7.2461	6.2523	6.0528	6.0945	6.3015	6.2274	6.2861	6.2592	5.7476	5.8536	5.7004	6.8695	6.665	6.5883	7.827
pos_2850	Hydroxy Tyrosol -Acetate	metab_2722	-	-	-	HMDB0253254	M+H-H2O, M+H	C11H15NO4	2.8075	-	pos	-	-	-	-	Benzenoids	Benzene and substituted derivatives	226.107	0.0302614	-	62.9	-0.91668	-	Phenethylamines	5.9723	6.3189	5.9486	6.2279	6.0738	6.0945	6.2421	6.1537	6.3121	6.3614	6.1919	6.3416	6.4729	6.9151	7.322	6.3722	7.1874	6.4397	5.6279	5.5968	5.5732	6.3685	6.1362	6.1645	5.7376
pos_2856	(+-)-Carbovir	metab_2727	-	-	-	HMDB0242235	M+Na, M+ACN+H	C11H13N5O2	2.7996	-	pos	-	-	-	-	Nucleosides, nucleotides, and analogues	Nucleoside and nucleotide analogues	270.097	0.00887334	-	46.7	2.8422	-	Not Available	4.7293	4.2223	4.4082	5.0012	4.2777	4.7756	6.1856	4.233	6.9739	7.3405	4.196	6.9355	5.8132	6.8058	5.9459	4.2489	5.2324	5.0155	3.4905	4.7407	3.5893	5.2496	4.9383	4.8373	3.7274
pos_2867	Clausarinol	metab_2738	-	-	-	HMDB0041407	M+K, M+ACN+H	C24H30O6	2.7605	-	pos	-	-	-	-	Phenylpropanoids and polyketides	Coumarins and derivatives	453.171	0.110736	-	40.8	8.73158	-	Pyranocoumarins	4.3872	4.3987	4.4055	4.3721	4.3962	4.3934	5.1011	4.4554	6.2939	6.5939	4.3771	6.2618	4.3738	6.078	5.4693	4.5665	5.1272	4.6336	4.1665	4.3193	4.2653	4.3095	4.2884	4.2157	4.5455
pos_2873	5-Hydroxy-1-methylpyrrolidin-2-one	metab_2745	-	-	-	HMDB0246801	M+ACN+H, 2M+Na	C5H9NO2	2.7526	-	pos	-	-	-	-	Organoheterocyclic compounds	Pyrrolidines	253.118	0.00923549	-	35.8	9.3167	-	N-alkylpyrrolidines	5.6909	6.007	5.6662	5.9532	5.7571	5.8111	6.4695	5.6834	6.4218	6.6426	5.7708	6.6471	5.5905	6.8254	7.076	5.7215	7.0403	5.7222	5.7039	5.4918	5.819	5.4277	5.4507	5.2556	5.5328
pos_2881	4,5-Dimethoxybenzene-1,2-diamine	metab_2754	-	-	-	HMDB0246610	M+H-2H2O, M+CH3OH+H	C8H12N2O2	2.7207	-	pos	-	-	-	-	Benzenoids	Benzene and substituted derivatives	201.123	0.00744817	-	35.7	-0.663215	-	Methoxybenzenes	3.8318	4.1998	3.8501	4.332	3.8409	3.838	6.5713	3.9	6.4384	6.1129	3.9216	6.1327	6.5488	6.5747	6.5605	6.4594	6.4326	6.5268	4.7194	4.3082	4.6535	4.3555	3.7331	4.7961	4.5338
pos_2884	Cis-Ferulic acid	metab_2757	-	-	-	HMDB0240705	M+H, M+NH4	C10H10O4	2.6813	-	pos	-	-	-	-	Phenylpropanoids and polyketides	Cinnamic acids and derivatives	212.092	0.00360077	-	40	-0.926182	-	Hydroxycinnamic acids and derivatives	6.6587	6.6428	6.7954	6.7307	6.6187	6.5983	6.4293	6.6458	6.4905	6.3553	6.6423	6.3836	6.2938	6.3173	6.4483	6.3878	6.4522	6.4057	5.9712	5.9577	5.9952	6.3013	6.2301	6.3004	6.813
pos_2885	Tyrosyl-Valine	metab_2758	-	-	-	HMDB0029118	M+2H, M+H	C14H20N2O4	2.6733	-	pos	-	-	-	-	Organic acids and derivatives	Carboxylic acids and derivatives	281.149	0.00316112	-	37	-1.29185	-	Amino acids, peptides, and analogues	6.9824	7.2239	6.954	7.7465	6.7959	6.8273	4.3895	7.3911	4.5609	4.6424	6.8804	4.5413	4.4058	4.5515	4.2958	4.0525	4.3555	3.9357	3.2278	3.7109	3.3265	4.1447	3.6574	3.2769	3.6689
pos_2895	Tyrosinamide	metab_2769	-	-	-	HMDB0013319	M+H, M+Na	C9H12N2O2	1.8742	-	pos	-	-	-	-	Organic acids and derivatives	Carboxylic acids and derivatives	181.097	0.00315438	-	35.4	-0.698423	-	Amino acids, peptides, and analogues	3.8488	3.8603	3.8671	3.8337	3.8579	3.855	6.7145	3.917	6.8503	5.9431	3.8746	5.9593	4.4796	4.4438	4.8502	4.9125	4.6739	4.2591	4.2041	4.2693	3.8778	4.2908	4.2356	4.1641	4.4375
pos_2896	L-NIO	metab_2770	-	-	-	HMDB0246210	M+H-H2O, M+H	C7H15N3O2	1.8742	-	pos	-	-	-	-	Organic acids and derivatives	Carboxylic acids and derivatives	174.124	0.0101026	46.1	-	-0.694215	-	Amino acids, peptides, and analogues	5.2954	5.5283	5.7724	6.2408	5.5718	5.8636	6.2702	5.7569	6.5314	6.408	5.6782	6.3511	5.929	5.9032	6.4271	5.7938	6.2739	5.9261	5.3072	5.8141	5.2188	6.3776	6.0465	6.5107	5.6958
pos_2900	Norleucine	metab_2775	-	-	-	HMDB0251526;HMDB0001645	M+H, 2M+H	C6H13NO2	1.8586	C01933	pos	-	-	-	-	Organic acids and derivatives	Carboxylic acids and derivatives	132.102	0.00552576	41.5	-	-0.00682029	327-57-1	Amino acids, peptides, and analogues	8.4154	8.8137	8.2719	8.523	8.8454	8.4617	8.1668	8.7159	8.2809	8.2589	8.4716	8.3946	8.1605	8.4442	8.5992	8.3518	8.533	8.386	7.5465	7.5699	7.45	7.8118	7.7547	7.8626	7.5619
pos_2910	Leu Thr	metab_2785	-	-	-	-	M+H-2H2O, M+H	C10H20N2O4	1.8664	-	pos	-	-	-	-	-	-	233.149	0.00734755	42.4	-	-1.12222	-	-	4.4815	5.2255	3.6527	4.7279	5.0239	4.1145	5.8288	4.682	6.4013	6.3789	4.2018	6.3472	5.6635	6.5983	6.8342	4.6566	6.8032	5.0753	5.8047	4.7988	5.7629	3.5568	4.6015	3.8792	5.192
pos_2918	4-Methylbenzaldehyde	metab_2793	-	map01100	Metabolic pathways	HMDB0029638	M+H, M+NH4	C8H8O	1.7958	C06758	pos	-	-	Metabolism	Global and overview maps	Benzenoids	Benzene and substituted derivatives	121.065	0.00477296	-	32.9	1.46445	104-87-0	Benzoyl derivatives	6.3321	6.6942	6.396	6.658	6.7395	6.6812	6.3449	6.7803	6.2856	6.2786	6.5889	6.3268	6.2868	6.6316	7.273	6.488	7.0801	6.5429	7.0602	7.3442	7.0885	6.7439	7.4324	6.5326	6.0953
pos_2919	PIPEMIDIC ACID	metab_2794	-	-	-	HMDB0041989	M+H, M+K	C14H17N5O3	1.7724	-	pos	-	-	-	-	Organoheterocyclic compounds	Diazinanes	304.139	0.000809323	30.7	-	-5.9004	51940-44-4	Piperazines	7.7263	6.9741	7.9124	7.0064	7.7294	7.3621	5.5536	7.2887	6.0065	6.1023	7.9373	6.0189	5.8699	6.0141	5.1351	1.6813	3.3318	3.6696	1.2947	4.558	1.389	1.4315	1.4112	4.1894	4.4567
pos_2956	Dimethyl Phthalate	metab_2833	-	-	-	HMDB0251388;MJDBOTE0001757	M+H-H2O, M+H	C10H10O4	0.4565	C11233	pos	-	-	-	-	Benzenoids	Benzene and substituted derivatives	195.065	0.053865	73.1	-	-0.67299	131-11-3	Benzoic acids and derivatives	6.022	6.0553	5.9935	6.0582	5.9755	6.0377	6.0758	6.0476	5.9959	6.0144	5.9861	6.0391	5.9108	5.9731	6.0336	6.0508	6.0789	6.0662	5.915	5.9661	5.9278	6.0507	6.0255	6.0402	5.8655
pos_2961	Linolenic Acid	metab_2839	-	map01100;map00592;map01110;map01040	Metabolic pathways;alpha-Linolenic acid metabolism;Biosynthesis of secondary metabolites;Biosynthesis of unsaturated fatty acids	HMDB0001388	M+H, M+NH4	C18H30O2	0.568	C06427	pos	Lipids	Fatty acids	Metabolism;Metabolism;Metabolism;Metabolism	Global and overview maps;Lipid metabolism;Global and overview maps;Lipid metabolism	Lipids and lipid-like molecules	Fatty Acyls	279.231	0.195784	59.5	-	-1.58718	463-40-1	Lineolic acids and derivatives	6.7365	6.5653	6.3746	6.5382	6.3526	6.5282	6.4161	6.901	6.4778	7.3073	7.2502	6.874	6.7904	7.1772	7.2848	6.9989	7.1665	6.9695	7.0117	6.5374	6.4013	6.3568	6.1898	6.1569	5.9883
pos_297	(R)-N1-((S)-3,3-Dimethyl-1-(methylamino)-1-oxobutan-2-yl)-N4-hydroxy-2-isobutylsuccinamide	metab_2848	-	-	-	HMDB0257274	M+H, M+Na, M+H-2H2O	C15H29N3O4	5.3295	-	pos	-	-	-	-	Organic acids and derivatives	Carboxylic acids and derivatives	316.222	0.0623895	-	45.8	-2.153	-	Amino acids, peptides, and analogues	4.5706	3.7078	4.5671	5.4223	4.4547	4.7486	2.4465	4.1184	3.8918	4.669	4.9576	2.5131	3.2315	4.7553	5.7911	4.9982	5.7393	5.0627	2.804	2.2897	4.4608	2.2799	3.6344	3.7042	5.1148
pos_2984	Ethylsulfenate	metab_2864	-	-	-	HMDB0304349	M+H	C2H6OS	0.0979	-	pos	-	-	-	-	Organic acids and derivatives	Organosulfenic acids and derivatives	79.0218	0.246064	-	55.7	6.95228	-	Organosulfenic acids	4.3721	4.4236	4.4043	4.4384	4.2057	4.4045	4.4464	4.4142	4.4224	4.4949	4.5187	4.5929	4.5465	4.5969	4.6559	4.6473	4.678	4.6696	4.5854	4.5761	4.9309	5.3657	5.2989	5.2121	4.9414
pos_300	Benzyl alcohol, 4-(2,4-diamino-5-pyrimidinylmethyl)-2,6-dimethoxy-alpha,alpha-dimethyl-	metab_2883	-	-	-	HMDB0249395	M+H, M+K, M+NH4	C16H22N4O3	5.2978	-	pos	-	-	-	-	Benzenoids	Benzene and substituted derivatives	336.201	0.0164216	-	47.4	-5.85092	-	Methoxybenzenes	3.8823	4.5082	3.9006	4.5649	3.8914	3.8886	4.1709	4.7486	4.2828	4.5272	3.8723	4.1942	4.057	4.2779	4.5262	6.1793	5.2116	6.4187	3.6617	3.8144	3.9144	3.8046	3.7836	3.7108	6.3112
pos_3007	Adrenochrome	metab_2891	-	-	-	HMDB0012884	M+H	C9H9NO3	0.6556	-	pos	-	-	-	-	Organoheterocyclic compounds	Indoles and derivatives	180.065	0.0312219	43.1	-	-0.72262	7506-92-5	Not Available	6.3193	6.4331	6.4218	6.4938	6.378	6.4686	6.4774	6.4461	6.3389	6.3707	6.3184	6.3672	6.266	6.2615	6.3993	6.377	6.4196	6.368	6.2116	6.3042	6.2641	6.4092	6.3346	6.3465	6.1889
pos_3010	Vaccenic acid	metab_2895	-	-	-	HMDB0240219;HMDB0244344;HMDB0003231	M+H	C18H34O2	0.6714	C08367	pos	-	-	-	-	Lipids and lipid-like molecules	Fatty Acyls	283.263	0.0694391	78.6	-	-1.58106	506-17-2;693-72-1	Fatty acids and conjugates	6.263	5.8049	5.8423	6.0144	6.365	6.1353	6.4532	6.2726	6.2639	6.0096	6.8693	6.4317	6.2975	5.8213	5.8868	6.527	6.7451	6.5807	6.6381	6.2331	6.2528	6.1516	5.9426	5.9902	5.5503
pos_3035	Agmatine	metab_2916	-	map01100;map01110;map00330;map00999	Metabolic pathways;Biosynthesis of secondary metabolites;Arginine and proline metabolism;Biosynthesis of various plant secondary metabolites	HMDB0246298;HMDB0001432;MJDBOTE0000469	M+H	C5H14N4	0.7747	C00179	pos	-	-	Metabolism;Metabolism;Metabolism;Metabolism	Global and overview maps;Global and overview maps;Amino acid metabolism;Biosynthesis of other secondary metabolites	Organic nitrogen compounds	Organonitrogen compounds	131.129	0.0030556	71.3	-	0.0138123	306-60-5	Guanidines	3.9619	3.9734	3.9802	4.758	3.971	4.4881	4.0516	4.1762	5.1626	5.1794	3.9519	5.1276	5.1192	5.4597	5.6242	5.2458	5.9477	5.3415	7.6534	7.5133	7.7491	6.5422	7.0517	6.6939	7.098
pos_3043	Glycyl-Gamma-glutamate	metab_2924	-	-	-	HMDB0028855	M+H-2H2O	C7H13N3O4	0.7825	-	pos	-	-	-	-	Organic acids and derivatives	Carboxylic acids and derivatives	168.077	0.00273344	-	37.4	-0.677537	-	Amino acids, peptides, and analogues	6.2944	6.1685	6.2863	5.8206	6.0402	5.815	5.4042	5.7856	6.2326	6.0715	6.0788	6.2823	4.9511	5.2502	5.5589	4.9682	5.138	5.2922	5.2508	4.9764	5.3273	5.2301	5.0753	5.0325	6.3167
pos_3045	Oxazepam	metab_2925	-	-	-	HMDB0014980	M+H	C15H11ClN2O2	0.7825	C07359	pos	-	-	-	-	Organoheterocyclic compounds	Benzodiazepines	287.057	0.0132155	39.7	-	-4.33221	604-75-1	1,4-benzodiazepines	4.8125	5.3908	5.5556	6.2491	5.3979	5.8351	5.9336	5.7904	5.767	6.0183	5.019	5.8935	5.9841	6.0811	6.2072	6.3622	6.2981	6.251	5.0341	5.9227	5.1177	5.8181	5.7143	5.9169	4.1769
pos_3048	S-Hydroxymethylglutathione	metab_2928	-	map00680;map01100	Methane metabolism;Metabolic pathways	HMDB0004662	M+NH4	C11H19N3O7S	0.7825	C14180	pos	-	-	Metabolism;Metabolism	Energy metabolism;Global and overview maps	Organic acids and derivatives	Carboxylic acids and derivatives	355.131	0.0240512	-	45.4	7.06293	32260-87-0	Amino acids, peptides, and analogues	4.1653	4.1768	4.1836	5.3616	4.1744	4.683	4.48	4.2335	5.1224	5.2994	4.1553	5.2638	5.9549	5.8426	5.2947	6.1705	5.5222	6.0474	3.9447	4.0974	4.0434	4.925	4.6503	5.0374	4.1816
pos_305	5(6)-Epoxy Prostaglandin E1	metab_2930	-	-	-	LMFA03020068;HMDB0012110	M+2Na-H, 2M+K, M+H-2H2O	C20H32O6	5.6873	C04741	pos	Lipids	Eicosanoids	-	-	Lipids and lipid-like molecules	Fatty Acyls	775.398	0.00920033	-	47	-7.37242	-	Eicosanoids	5.2536	5.3378	5.155	5.311	5.2095	5.2911	5.9271	5.2758	6.5203	6.8071	5.2303	6.7367	4.9168	6.3482	6.2856	5.7993	6.0275	5.7279	5.2478	5.2761	5.153	5.2274	5.0908	5.2606	4.7156
pos_3068	Glutamyllysine	metab_2949	-	-	-	HMDB0004207	M+NH4	C11H21N3O5	0.8216	-	pos	-	-	-	-	Organic acids and derivatives	Carboxylic acids and derivatives	293.181	0.00684586	-	31.4	-1.96124	5891-53-2	Amino acids, peptides, and analogues	4.3434	5.226	2.6795	2.6462	4.3789	2.6675	3.3985	5.2196	2.8391	2.8752	4.1785	2.8174	2.6479	2.804	2.8268	2.8403	2.861	2.9073	6.8062	6.5835	6.7326	5.6185	6.3329	5.8383	6.066
pos_3069	His Arg	metab_2950	-	-	-	-	M+H	C12H21N7O3	0.8216	-	pos	-	-	-	-	-	-	312.177	0.0111185	84.4	-	-1.86137	-	-	7.2088	6.4171	7.0664	4.3398	6.7806	7.2621	4.4445	6.7236	4.5331	4.5692	7.4825	4.5114	4.3415	4.4979	4.5208	4.5343	4.555	4.6013	4.9405	4.287	4.233	4.2772	5.2153	5.1148	4.3712
pos_307	N-(2-cyclobutyl-[1,2,4]triazolo[1,5-a]pyridin-8-yl)propanamide	metab_2951	-	-	-	-	M+H, M+K, M+Na	C13H16N4O	5.6635	-	pos	-	-	-	-	-	-	267.12	0.00177178	57.2	-	-6.96491	-	-	5.8902	5.8509	5.7821	5.3855	6.0302	5.7054	6.5421	6.3301	6.5249	6.2314	5.8684	5.9936	5.9994	6.2758	5.6762	6.9489	6.1461	7.2357	5.1203	5.6421	5.698	5.1	4.7234	4.7129	7.3472
pos_3083	Guanidinosuccinic acid	metab_2962	-	-	-	HMDB0003157	2M+H	C5H9N3O4	0.8528	C03139	pos	-	-	-	-	Organic acids and derivatives	Carboxylic acids and derivatives	351.124	0.0214658	-	37.8	-4.62519	6133-30-8	Amino acids, peptides, and analogues	5.8153	6.0261	5.7065	5.7799	5.8036	6.1337	4.2756	6.3436	4.3642	4.4003	5.8295	4.3425	4.1726	4.329	5.0857	4.3653	4.3861	4.4721	5.6163	5.909	5.4746	5.887	5.8554	5.9383	4.2023
pos_3085	N-Acetylmuramoyl-Ala	metab_2964	-	-	-	HMDB0060494	M+Na	C14H24N2O9	0.8606	C02999	pos	-	-	-	-	Organic oxygen compounds	Organooxygen compounds	387.134	0.00442906	-	48.3	-8.20247	-	Carbohydrates and carbohydrate conjugates	6.3037	7.0654	6.6977	7.7749	6.8439	7.0314	7.5448	7.3873	6.9378	7.3168	6.5202	7.2862	6.5845	7.2417	7.9531	7.7391	7.9812	7.5659	6.7237	7.5608	6.5844	7.4728	7.3555	7.3956	5.7144
pos_3094	4-Methylpyrimidine	metab_2973	-	-	-	-	M+H	C5H6N2	0.8839	-	pos	-	-	-	-	-	-	95.0608	0.0172382	69.8	-	4.5965	-	-	6.3662	6.188	6.2942	5.8765	6.4626	6.0998	5.1282	6.227	5.7973	5.7508	6.517	5.7494	6.0796	5.9173	5.5327	5.0416	5.1321	5.2368	5.9861	5.7492	6.0277	6.6322	6.494	6.6884	5.5031
pos_3096	N-acetylmuramyl-l-alanine	metab_2975	-	-	-	HMDB0255071	M+H+Na	C14H24N2O9	0.8839	-	pos	-	-	-	-	Organic acids and derivatives	Carboxylic acids and derivatives	194.071	0.00633958	-	34.1	-7.92721	-	Amino acids, peptides, and analogues	6.3209	6.8128	6.5555	7.5405	6.6349	6.8345	7.1626	7.1014	5.8816	6.7547	6.4152	6.7421	6.3642	6.9415	7.8733	7.5845	7.9265	7.4416	6.5498	7.3563	6.4559	7.3426	7.2086	7.3168	6.1109
pos_3097	Taurocyamine	metab_2976	-	map00430	Taurine and hypotaurine metabolism	HMDB0003584	2M+NH4	C3H9N3O3S	0.8918	C01959	pos	-	-	Metabolism	Metabolism of other amino acids	Organic acids and derivatives	Organic sulfonic acids and derivatives	352.108	0.00856582	-	30.8	4.44692	543-18-0	Organosulfonic acids and derivatives	5.7789	6.2081	6.149	6.7982	6.2826	6.3012	7.5355	6.5083	6.7097	7.1674	6.0183	7.2141	5.3958	5.8693	6.2943	6.6478	6.369	6.5026	6.5391	7.0644	6.5216	6.1659	6.4893	5.925	5.4254
pos_3100	Glycerylphosphorylcholine	metab_2981	-	map00565;map00564	Ether lipid metabolism;Glycerophospholipid metabolism	HMDB0252858;HMDB0000086	M+Na	C8H20NO6P	0.8996	C00670	pos	-	-	Metabolism;Metabolism	Lipid metabolism;Lipid metabolism	Lipids and lipid-like molecules	Glycerophospholipids	280.092	0.0208999	-	68.7	-1.40146	28319-77-9	Glycerophosphocholines	2.5166	5.9429	2.5349	4.1071	2.5257	2.5229	7.053	6.268	6.93	4.159	2.5067	2.6727	5.7128	5.8906	2.6822	6.721	4.0042	6.4803	2.6038	4.7027	2.3952	3.9655	2.4182	2.3458	2.5329
pos_3102	Desmethyl Fluvoxamine	metab_2983	-	-	-	HMDB0251053	M+CH3OH+H	C14H19F3N2O2	0.9073	-	pos	-	-	-	-	Benzenoids	Benzene and substituted derivatives	337.171	0.00434742	-	41.4	-7.54947	-	Trifluoromethylbenzenes	6.28	6.3895	6.2888	4.9168	6.1823	6.3009	5.7143	6.0857	6.2595	6.7799	6.3903	6.8917	4.619	6.7417	6.8599	4.8117	6.5249	4.8788	6.7171	6.1014	6.5239	6.8464	7.0526	6.7716	7.1689
pos_3103	2,3-Diaminopyridine	metab_2984	-	-	-	-	M+H	C5H7N3	0.9149	-	pos	-	-	-	-	-	-	110.072	0.00872256	55.2	-	2.77375	-	-	7.4711	7.4132	7.2689	6.97	7.3746	7.4527	5.5117	7.4054	6.3443	6.0135	7.351	6.2546	6.6571	6.6199	6.3208	6.6433	6.385	6.7768	7.5053	7.1643	7.4717	7.2565	7.3805	7.1245	6.4646
pos_3106	Pinostilbenoside	metab_2986	-	-	-	HMDB0039273	M+H-H2O	C21H24O8	0.9224	-	pos	-	-	-	-	Phenylpropanoids and polyketides	Stilbenes	387.146	0.0366811	-	65.5	5.49011	58762-96-2	Stilbene glycosides	0.9917	5.5637	4.4623	6.4697	4.2278	5.1702	7.2383	5.5472	6.8405	7.099	2.4165	7.0545	3.5305	5.1024	6.1006	5.6257	5.9099	5.1108	3.2176	4.8459	3.3975	4.4904	4.5394	4.4619	1.0064
pos_3110	5-Aminopentanamide	metab_2991	-	map01100;map00310	Metabolic pathways;Lysine degradation	HMDB0012176	M+H	C5H12N2O	0.9458	C00990	pos	-	-	Metabolism;Metabolism	Global and overview maps;Amino acid metabolism	Organic acids and derivatives	Carboxylic acids and derivatives	117.102	0.00486745	-	54.9	1.59822	13023-70-6	Amino acids, peptides, and analogues	3.25	3.2615	3.4249	3.8078	3.2591	3.2563	6.4719	3.3182	6.7372	6.669	3.24	6.6328	5.7163	5.3812	5.9717	5.2629	6.2694	5.7381	3.0295	3.1822	3.1282	3.3559	3.3456	3.0786	4.1799
pos_3112	Aspartylglycosamine	metab_2993	-	-	-	HMDB0000489	M+H-H2O	C12H21N3O8	0.9458	C04540	pos	-	-	-	-	Organic oxygen compounds	Organooxygen compounds	318.129	0.00392102	-	68.6	-1.65799	2776-93-4	Carbohydrates and carbohydrate conjugates	7.3985	7.278	7.3782	6.9418	7.1159	7.1766	2.9351	6.9586	4.7408	4.6278	7.226	5.093	4.5349	6.5875	6.5185	5.2013	6.3478	4.627	7.7454	7.3512	7.5608	7.7366	8.0334	7.587	5.9073
pos_3117	Neuraminic acid	metab_2998	-	-	-	HMDB0000830	M+ACN+H	C9H17NO8	0.9614	C06469	pos	Carbohydrates	Monosaccharides	-	-	Lipids and lipid-like molecules	Fatty Acyls	309.129	0.00493762	-	66.8	-2.03401	114-04-5	Fatty acid esters	7.4036	7.3155	7.2851	6.7158	7.0145	7.2652	5.5385	7.0857	5.3696	5.2678	7.1945	4.5204	4.3506	5.1496	5.5705	4.5433	5.4329	4.6104	7.3079	7.0986	7.1134	7.3233	7.5442	7.3224	5.3126
pos_3121	Pyrroline	metab_3002	-	-	-	HMDB0245392;HMDB0035924	M+H	C4H7N	0.9917	C19907	pos	-	-	-	-	Organoheterocyclic compounds	Pyrrolines	70.0657	0.00500552	-	82	7.85986	109-97-7	Not Available	6.547	6.6588	6.6183	6.7155	6.5774	6.7005	6.8298	6.6585	6.6964	6.5832	6.4976	6.595	6.8557	6.8172	6.5113	7.1483	6.4941	7.1383	6.4128	6.5621	6.3855	6.6124	6.56	6.6647	6.3309
pos_3124	Pyroglutamic Acid	metab_3005	-	map01100;map00480	Metabolic pathways;Glutathione metabolism	PW_C000182;HMDB0000267;MJDBOTE0000549	M+H	C5H7NO3	0.9995	C01879	pos	Peptides	Amino acids	Metabolism;Metabolism	Global and overview maps;Metabolism of other amino acids	Organic acids and derivatives	Carboxylic acids and derivatives	130.05	0.0159928	80.6	-	0.299853	98-79-3	Amino acids, peptides, and analogues	7.7443	7.8395	7.5965	7.4471	7.6589	7.8703	7.7111	7.8888	7.4504	7.4993	7.7023	7.6159	6.9104	6.7814	6.9376	7.1508	6.8932	7.1594	7.6252	7.4906	7.5952	7.444	7.5488	7.579	6.8309
pos_3125	Cytidine	metab_3006	-	map00240;map01100;map02010;map01232	Pyrimidine metabolism;Metabolic pathways;ABC transporters;Nucleotide metabolism	HMDB0000089;HMDB0248553;PW_C000061;MJDBOTE0000789	M+H	C9H13N3O5	0.9995	C00475	pos	Nucleic acids	Nucleosides	Metabolism;Metabolism;Environmental Information Processing;Metabolism	Nucleotide metabolism;Global and overview maps;Membrane transport;Global and overview maps	Nucleosides, nucleotides, and analogues	Pyrimidine nucleosides	244.093	0.0248509	50.9	-	-1.1178	65-46-3	Not Available	5.1441	5.0077	3.963	3.9297	4.5136	5.1896	5.6666	4.7354	4.1749	6.4826	3.9347	6.6025	4.327	6.2604	6.9332	4.3657	7.0667	4.8711	3.7241	3.8768	3.8229	3.8671	3.846	3.7733	4.3678
pos_3127	4-O-Methyl-a-D-glucosyl-(1->2)-b-D-xylosyl-(1->4)-D-xylose	metab_3008	-	-	-	HMDB0039742	M+NH4	C17H28O15	0.9995	-	pos	-	-	-	-	Organic oxygen compounds	Organooxygen compounds	490.176	0.00452813	-	43	-1.7174	10365-86-3	Carbohydrates and carbohydrate conjugates	7.8589	7.7583	8.0781	8.0287	7.7856	7.9908	7.7314	7.8869	7.7109	7.5859	7.6601	7.642	6.7944	6.565	5.5776	7.2666	5.6119	7.2489	5.1911	6.9189	5.2898	6.0668	6.6821	7.2997	6.9899
pos_3129	Val Lys	metab_3010	-	-	-	-	M+H	C11H23N3O3	1.0151	-	pos	-	-	-	-	-	-	246.181	0.00716752	44.7	-	-1.33399	-	-	5.0045	5.9275	4.6466	5.6196	5.3986	5.3858	6.4707	6.0603	6.3125	6.269	4.9025	6.5389	5.8714	6.8088	7.0399	5.9699	6.9972	6.1024	6.0096	4.5604	6.061	4.5506	4.5295	4.4567	5.7818
pos_3131	Flocoumafen	metab_3012	-	-	-	HMDB0252308	M+H-H2O	C33H25F3O4	1.0228	C18696	pos	-	-	-	-	Benzenoids	Naphthalenes	525.166	0.0514409	-	38.4	-2.83451	90035-08-8	Phenylnaphthalenes	4.8493	5.5722	6.4468	7.2836	5.6896	6.8437	6.5008	6.9128	6.1736	6.388	4.8393	6.3826	6.9826	6.9917	5.0152	5.8938	5.0495	5.921	4.6287	4.7814	4.7275	4.7716	4.7506	4.6778	4.8656
pos_3133	Miserotoxin	metab_3014	-	-	-	HMDB0254754	M+H-2H2O	C9H17NO8	1.0304	C08507	pos	-	-	-	-	Organic oxygen compounds	Organooxygen compounds	232.081	0.0447235	-	44	-0.95789	24502-76-9	Carbohydrates and carbohydrate conjugates	4.4251	5.0579	3.4833	3.7399	4.6499	4.7952	5.9075	4.9537	6.6314	6.3238	4.2981	5.9669	3.6172	4.9273	4.9314	4.8202	4.5234	5.0239	6.9698	6.8157	6.9578	7.2101	7.1134	7.6054	3.4813
pos_3134	Val Arg	metab_3015	-	-	-	-	M+H	C11H23N5O3	1.0304	-	pos	-	-	-	-	-	-	274.187	0.0111466	37.4	-	-1.78948	-	-	5.3421	4.4462	4.1539	4.1205	4.7571	4.1419	4.2253	4.2038	4.3517	5.5432	5.2124	5.9042	4.1223	6.6921	6.8801	4.315	6.819	4.382	5.3181	4.0677	5.0934	4.0579	4.0369	3.9641	6.4663
pos_3139	6-(alpha-D-Glucosaminyl)-1D-myo-inositol	metab_3020	-	map00563	Glycosylphosphatidylinositol (GPI)-anchor biosynthesis	HMDB0011668	M+H-2H2O	C12H23NO10	1.0615	C15658	pos	-	-	Metabolism	Glycan biosynthesis and metabolism	Organic oxygen compounds	Organooxygen compounds	306.118	0.0419074	-	80.1	-1.67297	-	Carbohydrates and carbohydrate conjugates	3.0192	3.0308	3.0375	3.0042	3.0283	3.0255	3.1088	3.0874	5.5559	5.3365	3.0092	4.7196	5.338	6.7348	5.0463	3.1985	4.0905	3.6849	2.7989	2.9514	2.8975	2.9417	2.9206	2.8479	3.0356
pos_3140	2-Amino-2-methyl-1-propanol	metab_3022	-	-	-	HMDB0244974	M+H-H2O	C4H11NO	1.0769	-	pos	-	-	-	-	Organic nitrogen compounds	Organonitrogen compounds	72.0813	0.0044533	-	69.5	6.29812	-	Amines	7.1958	7.3838	7.1069	7.2281	7.2573	7.2229	7.3637	7.3643	7.3049	7.2446	7.192	7.2908	7.3594	7.2609	7.1046	7.3838	7.3346	7.3642	6.7462	6.9315	6.7387	6.9318	6.7813	6.7476	6.4703
pos_3143	6b-Hydroxy-8a-methoxy-7(11)-eremophilen-12,8-olide	metab_3024	-	-	-	HMDB0036979	M+2Na-H	C16H24O4	1.0842	-	pos	-	-	-	-	Lipids and lipid-like molecules	Prenol lipids	325.136	0.0161969	-	72.6	-8.31543	58848-45-6	Terpene lactones	5.9258	5.6646	6.3479	5.847	6.4057	6.0933	5.7427	6.0274	5.8313	5.8674	6.437	5.8095	5.6397	6.3794	5.819	5.8324	5.8532	5.8995	5.4324	5.5852	5.5312	5.5754	5.5543	5.4816	5.6694
pos_3147	L-Alanine	metab_3027	-	map01100;map00450;map00997;map00430;map00270;map02010;map01230;map00250;map01110;map00470;map00970;map01200;map04122	Metabolic pathways;Selenocompound metabolism;Biosynthesis of various other secondary metabolites;Taurine and hypotaurine metabolism;Cysteine and methionine metabolism;ABC transporters;Biosynthesis of amino acids;Alanine, aspartate and glutamate metabolism;Biosynthesis of secondary metabolites;D-Amino acid metabolism;Aminoacyl-tRNA biosynthesis;Carbon metabolism;Sulfur relay system	PW_C000105;HMDB0000161;HMDB0062251;MJDBAA00000185	M+H	C3H7NO2	1.0996	C00041	pos	Peptides	Amino acids	Metabolism;Metabolism;Metabolism;Metabolism;Metabolism;Environmental Information Processing;Metabolism;Metabolism;Metabolism;Metabolism;Genetic Information Processing;Metabolism;Genetic Information Processing	Global and overview maps;Metabolism of other amino acids;Biosynthesis of other secondary metabolites;Metabolism of other amino acids;Amino acid metabolism;Membrane transport;Global and overview maps;Amino acid metabolism;Global and overview maps;Metabolism of other amino acids;Translation;Global and overview maps;Folding, sorting and degradation	Organic acids and derivatives	Carboxylic acids and derivatives	90.0554	0.0053237	45.2	-	5.38623	56-41-7;302-72-7	Amino acids, peptides, and analogues	7.6044	7.5061	7.3742	7.0334	7.4451	7.3964	6.8676	7.2855	7.2731	7.0164	7.4233	7.0845	7.2454	7.0943	7.0562	7.1767	7.0387	7.2339	7.5218	7.4392	7.5148	7.5439	7.4987	7.4964	6.9497
pos_3148	(2R,3R,4R)-2-Amino-4-hydroxy-3-methylpentanoic acid	metab_3028	-	-	-	HMDB0029449;LMFA01050440	M+H	C6H13NO3	1.0996	-	pos	-	-	-	-	Organic acids and derivatives	Carboxylic acids and derivatives	148.097	0.236087	-	45	-1.28211	-	Amino acids, peptides, and analogues	4.2933	5.352	4.9429	5.7131	5.1762	5.4579	5.057	5.9098	5.1883	5.1766	5.1335	5.3056	4.3048	4.737	5.1194	4.8387	4.2502	4.1496	3.3214	1.5942	1.5417	5.5858	5.1867	5.441	4.488
pos_3165	Aciclovir	metab_3043	-	-	-	HMDB0014925;MJDBOTE0001429	M+ACN+Na	C8H11N5O3	1.2552	C06810	pos	-	-	-	-	Organoheterocyclic compounds	Imidazopyrimidines	289.102	0.0152249	-	52.1	2.36464	59277-89-3	Purines and purine derivatives	1.2153	1.2262	1.2326	1.2012	1.2239	1.2212	1.3	1.2797	4.5464	4.0653	1.2059	4.4128	1.2028	1.3509	4.7707	1.3857	4.0813	1.4502	7.7186	7.286	7.7346	7.642	7.6922	7.6247	3.8796
pos_317	N-cyclopentyl-5-(hydroxymethyl)-2-(4-methylphenyl)triazole-4-carboxamide	metab_3048	-	-	-	-	M+NH4, M+Na, M+H	C16H20N4O2	5.7984	-	pos	-	-	-	-	-	-	323.146	0.0190523	48.8	-	-5.75434	-	-	3.9717	4.4586	4.4401	4.2799	5.0962	4.8388	4.9264	5.5422	5.1169	4.7454	4.8665	4.3114	4.8899	4.7094	4.9429	6.2848	5.423	6.5053	4.78	4.8507	5.3646	5.1763	4.4492	3.8429	6.4936
pos_3170	Glutamylisoleucine	metab_3049	-	-	-	HMDB0028822	M+H-H2O	C11H20N2O5	1.3175	-	pos	-	-	-	-	Organic acids and derivatives	Carboxylic acids and derivatives	243.134	0.00330974	-	72.8	-0.966575	5879-22-1	Amino acids, peptides, and analogues	7.1639	7.2405	7.1033	7.3283	7.0682	6.8163	3.5894	6.9384	3.6464	3.8201	6.9744	3.7459	3.7001	4.2874	5.0026	4.678	4.9863	4.2302	6.3773	6.6376	6.4156	6.8865	6.755	7.0684	3.1193
pos_3175	Isosyringinoside	metab_3053	-	-	-	HMDB0040814	M+2Na-H	C23H34O14	1.3802	-	pos	-	-	-	-	Organic oxygen compounds	Organooxygen compounds	579.161	0.00614858	-	64.7	-9.24302	152686-85-6	Carbohydrates and carbohydrate conjugates	3.2599	5.1974	4.6567	6.7927	3.269	5.2172	6.2446	6.2151	3.438	3.4742	3.2499	4.803	5.1838	5.615	7.5475	7.0396	7.4708	6.8971	5.9313	6.927	5.6633	6.5625	6.4774	6.2145	3.2762
pos_3177	Niacinamide	metab_3055	-	map01100;map00760;map01240	Metabolic pathways;Nicotinate and nicotinamide metabolism;Biosynthesis of cofactors	PW_C001086;HMDB0001406	M+H	C6H6N2O	1.4036	C00153	pos	Vitamins and cofactors	Vitamins	Metabolism;Metabolism;Metabolism	Global and overview maps;Metabolism of cofactors and vitamins;Global and overview maps	Organoheterocyclic compounds	Pyridines and derivatives	123.055	0.0052655	61.9	-	0.962557	98-92-0	Pyridinecarboxylic acids and derivatives	6.4985	6.5318	6.296	6.3012	6.2708	6.4975	6.461	6.3264	6.206	5.951	6.5031	5.9375	6.5864	6.2359	6.0794	6.5204	5.8873	6.5329	5.894	5.6056	5.7722	5.4294	5.8512	5.8103	6.0712
pos_3180	L-Coprine	metab_3058	-	-	-	HMDB0034266	M+ACN+H	C8H14N2O4	1.4114	C08271	pos	-	-	-	-	Organic acids and derivatives	Carboxylic acids and derivatives	244.129	0.00677941	-	49	-0.222771	58919-61-2	Amino acids, peptides, and analogues	4.7309	4.4068	5.2015	3.2208	4.0042	5.4654	5.1778	4.7746	5.3986	5.6216	5.1468	5.6538	5.7663	6.019	6.4577	5.2928	6.4138	5.5576	5.9414	5.9145	5.9383	4.7682	5.1962	5.3228	5.1721
pos_3185	Polyribophosphate	metab_3062	-	-	-	HMDB0256690	M+2Na-H	C10H19O12P	1.4427	-	pos	-	-	-	-	Organic oxygen compounds	Organooxygen compounds	407.03	0.0610424	-	47.8	-7.19378	-	Carbohydrates and carbohydrate conjugates	4.2627	4.2742	4.281	4.5111	4.2718	4.269	4.3524	4.331	4.4409	4.4771	4.2527	4.4192	4.2494	4.4058	6.2771	5.7023	6.3087	5.6971	4.6413	6.0908	4.9669	4.7862	4.8986	4.0912	4.279
pos_3186	3-Methylthiopropanamine	metab_3063	-	-	-	-	M+H	C4H11NS	1.4506	C03354	pos	-	-	-	-	-	-	106.069	0.0334252	58.6	-	3.05281	4104-45-4	-	3.3664	3.3779	3.3847	3.3514	3.3755	3.3727	3.4561	3.4346	3.5446	3.5807	3.3564	3.5229	3.3531	3.5094	3.5323	3.5457	3.5665	3.6128	5.9359	6.3771	5.8452	5.8687	6.0223	5.7913	3.3828
pos_3196	2-Amino-9-(4-amino-2-oxopyrimidin-1-yl)-1H-purin-6-one	metab_3073	-	-	-	HMDB0258125	2M+3H2O+2H	C9H8N8O2	1.4976	-	pos	-	-	-	-	Organoheterocyclic compounds	Imidazopyrimidines	274.09	0.00470771	-	32.8	6.19214	-	Purines and purine derivatives	6.5557	6.766	6.7735	7.3565	6.6742	7.0125	6.7613	7.1108	6.2475	6.8776	6.3814	6.8568	5.8398	5.9817	2.6794	7.1	4.7736	6.9992	6.1104	6.2669	5.9337	6.8757	6.752	7.1179	6.2982
pos_3198	Tyr Lys	metab_3075	-	-	-	-	M+H	C15H23N3O4	1.5053	-	pos	-	-	-	-	-	-	310.176	0.00246243	43.8	-	-1.54169	-	-	3.8818	4.2847	3.9002	3.8668	3.8909	4.205	3.9715	5.0017	5.034	5.7104	3.8718	5.7013	4.506	6.2017	6.4362	4.232	6.2614	4.7442	4.4286	3.814	3.76	5.2524	5.668	4.7087	6.6817
pos_3201	Aspartyl-Arginine	metab_3080	-	-	-	HMDB0028747	M+Na	C10H19N5O5	1.5209	-	pos	-	-	-	-	Organic acids and derivatives	Carboxylic acids and derivatives	312.129	0.00692968	-	30.7	2.34467	-	Amino acids, peptides, and analogues	6.4508	6.3533	6.5018	6.2347	6.3606	6.4047	6.0395	6.319	5.9798	6.1823	6.4769	6.1577	3.1415	3.2978	4.6478	5.1564	4.9341	5.0176	6.1145	5.8267	6.0292	5.9145	6.194	5.8809	6.375
pos_3206	Saccharopine	metab_3085	-	map01100;map00310;map01110;map00300;map01230	Metabolic pathways;Lysine degradation;Biosynthesis of secondary metabolites;Lysine biosynthesis;Biosynthesis of amino acids	PW_C000189;HMDB0000279	M+H-H2O	C11H20N2O6	1.5995	C00449	pos	-	-	Metabolism;Metabolism;Metabolism;Metabolism;Metabolism	Global and overview maps;Amino acid metabolism;Global and overview maps;Amino acid metabolism;Global and overview maps	Organic acids and derivatives	Carboxylic acids and derivatives	259.128	0.00245823	-	68.5	-1.40506	997-68-2	Amino acids, peptides, and analogues	6.4632	6.0801	6.4428	6.1528	5.9601	6.2199	6.9739	5.9586	6.9795	7.0407	6.2154	6.9413	6.751	6.8791	6.9108	6.4984	6.5894	6.5989	6.5681	6.7376	6.621	6.6382	6.605	6.5876	6.4258
pos_3209	Hydroxyvalerylglycine	metab_3088	-	-	-	HMDB0094717	M+ACN+H	C7H13NO4	1.6308	-	pos	-	-	-	-	Organic acids and derivatives	Carboxylic acids and derivatives	217.118	0.106707	-	54.3	-0.914241	-	Amino acids, peptides, and analogues	4.0286	5.0381	4.1416	4.9547	4.4056	4.6977	4.5744	4.5213	4.8195	5.3595	4.1621	5.1738	4.0029	5.6644	6.0991	4.5614	5.7992	4.689	5.7553	5.6203	5.6223	3.8638	4.915	4.4288	3.9182
pos_3214	Cysteinylhydroxyproline	metab_3092	-	-	-	HMDB0028776	M+ACN+H	C8H14N2O4S	1.6467	-	pos	-	-	-	-	Organic acids and derivatives	Carboxylic acids and derivatives	276.101	0.00493144	-	45.4	-1.39065	-	Amino acids, peptides, and analogues	7.062	6.4261	7.2654	6.785	6.7537	6.9529	6.1425	7.193	6.154	5.8903	6.943	5.9632	6.0125	6.117	6.4844	6.6808	6.7506	6.9352	6.6628	6.6879	6.6757	6.5904	6.6722	6.2484	6.4657
pos_3218	N-Methyl-1-deoxynojirimycin	metab_3096	-	-	-	HMDB0035360	M+K	C7H15NO4	1.6937	-	pos	-	-	-	-	Organoheterocyclic compounds	Piperidines	216.063	0.0257863	-	38.4	-1.56884	69567-10-8	Not Available	6.5888	5.8771	6.3148	4.1551	6.3947	6.1179	5.6705	6.211	4.8536	4.3845	6.553	4.3267	5.8293	5.4535	4.991	6.1497	4.6284	6.182	3.9496	4.1023	4.0483	4.0925	4.0715	4.0265	4.1865
pos_3225	4-(Glutamylamino) butanoate	metab_3103	-	map01100;map00330	Metabolic pathways;Arginine and proline metabolism	HMDB0012161	M+H	C9H16N2O5	1.7329	C15767	pos	-	-	Metabolism;Metabolism	Global and overview maps;Amino acid metabolism	Organic acids and derivatives	Carboxylic acids and derivatives	233.113	0.0129656	-	67.9	-1.12007	5105-96-4	Amino acids, peptides, and analogues	6.5515	6.4865	6.5288	6.028	6.2012	6.6563	6.3326	6.6107	6.4001	6.4735	6.5459	6.635	6.0717	6.2401	6.4441	6.6242	6.3424	6.6699	6.5455	6.3333	6.5027	6.0184	6.2853	5.6785	5.5187
pos_3226	Aucubin	metab_3104	-	-	-	HMDB0036562;LMPR0102070006;MJDBOTE0001197	M+NH4	C15H22O9	1.7329	C09771	pos	-	-	-	-	Lipids and lipid-like molecules	Prenol lipids	364.159	0.0077088	-	56.7	-2.05734	479-98-1	Terpene glycosides	5.8616	6.5764	5.7648	6.7444	6.293	6.4515	6.0818	6.5834	6.0341	6.2114	6.0562	6.2535	6.2563	6.476	6.3991	6.7553	6.5691	6.7925	6.7	6.815	6.7284	6.912	6.7688	6.6903	4.3543
pos_3227	Neopterin	metab_3105	-	map00790	Folate biosynthesis	PW_C000673;HMDB0000727;HMDB0000877;HMDB0000845	2M+NH4	C9H11N5O4	1.7329	C05926	pos	-	-	Metabolism	Metabolism of cofactors and vitamins	Organoheterocyclic compounds	Pteridines and derivatives	524.197	0.00689943	-	33.2	1.15545	10162-32-0;2277-42-1;2009-64-5	Pterins and derivatives	7.3434	7.8833	7.3521	7.8682	7.7164	7.8996	6.3812	7.9647	7.1473	6.7564	7.4356	6.8525	7.4871	7.2712	5.6755	7.6395	5.7097	7.6927	6.0753	7.1277	5.6916	7.3357	7.1166	7.6919	6.0959
pos_323	3,4-Methylenesebacic acid	metab_3108	-	-	-	HMDB0059729	M+H, M+Na, M+H-H2O	C12H18O4	6.0133	-	pos	-	-	-	-	Lipids and lipid-like molecules	Fatty Acyls	227.128	0.0201011	-	34.9	-0.902699	-	Fatty acids and conjugates	5.58	5.7704	5.8483	5.4514	5.9064	5.8022	6.1229	6.3976	6.0222	5.9072	5.7623	5.5554	5.6496	5.952	5.5535	6.932	6.03	7.1406	5.3746	6.53	6.3293	5.9596	5.5448	5.3932	6.6621
pos_3238	Didanosine	metab_3116	-	-	-	PW_C009350;HMDB0015037	M+ACN+H	C10H12N4O3	1.8742	C06953	pos	-	-	-	-	Nucleosides, nucleotides, and analogues	Purine nucleosides	278.124	0.00558457	-	72.6	-2.40451	69655-05-6	Purine 2'',3''-dideoxyribonucleosides	6.7787	6.2637	6.5703	5.9715	6.6903	6.9601	5.021	6.2437	4.0862	4.6743	6.865	4.4743	3.8947	4.1206	4.8895	4.0874	4.2287	4.1545	3.9208	4.5433	3.7862	5.2643	5.3264	4.851	4.8124
pos_3239	3-Deazaadenosine	metab_3117	-	-	-	HMDB0245849;HMDB0029956	M+ACN+Na	C11H14N4O4	1.8742	C01736	pos	-	-	-	-	Nucleosides, nucleotides, and analogues	Imidazole[4,5-c]pyridine ribonucleosides and ribonucleotides	330.118	0.0469051	-	50.6	1.88067	550-33-4	Not Available	5.7649	4.2411	5.4073	3.9147	3.9388	3.936	6.3949	3.998	5.8528	5.7317	5.3941	5.9426	5.7077	5.443	6.6554	6.392	6.2964	6.4784	4.754	4.0412	4.7587	3.8521	4.3774	4.8095	5.2621
pos_3254	Pentenedioic acid	metab_3131	-	-	-	HMDB0256281;HMDB0000620	M+H-H2O	C5H6O4	1.9686	C02214	pos	-	-	-	-	Organic acids and derivatives	Carboxylic acids and derivatives	113.024	0.0150561	-	33.3	2.2037	1724-02-3	Dicarboxylic acids and derivatives	5.3418	5.4713	5.526	5.6837	5.2524	5.6286	5.8019	5.604	5.969	5.6122	5.301	5.5805	6.4869	6.388	5.9578	5.6299	5.8027	5.7546	5.3612	5.4226	5.4177	5.5414	5.5024	5.6164	5.529
pos_3265	Furfural	metab_3143	-	map01100	Metabolic pathways	HMDB0032914	M+H	C5H4O2	2.0949	C14279	pos	-	-	Metabolism	Global and overview maps	Organic oxygen compounds	Organooxygen compounds	97.0288	0.0583689	52.5	-	4.43798	1998-01-01	Carbonyl compounds	6.3445	6.387	6.3273	6.4329	6.2915	6.3732	6.3371	6.3894	6.2387	6.2109	6.2042	6.2245	6.0515	6.1758	6.1849	6.2513	6.2938	6.3273	6.009	6.108	6.0868	6.1996	6.1311	6.2887	6.1316
pos_3267	5-Methyl-2-furaldehyde	metab_3145	-	-	-	HMDB0033002	M+H	C6H6O2	2.1028	C11115	pos	-	-	-	-	Organic oxygen compounds	Organooxygen compounds	111.044	0.0143353	68	-	2.46263	620-02-0	Carbonyl compounds	6.5828	6.6291	6.5998	6.7766	6.5591	6.6527	6.6967	6.6868	6.5199	6.5664	6.5835	6.5908	6.4944	6.5655	6.7884	6.7557	6.8109	6.7402	6.4981	6.5782	6.548	6.6993	6.6266	6.7343	6.4004
pos_328	Decadienyl-l-carnitine	metab_3157	-	-	-	HMDB0250913	M+Na, M+CH3OH+H, M+H-2H2O	C17H31NO3	6.0451	-	pos	-	-	-	-	Lipids and lipid-like molecules	Fatty Acyls	330.263	0.0100426	-	34.8	-1.53829	-	Fatty acids and conjugates	6.1434	6.1315	5.8426	5.7084	5.924	5.9264	5.7145	6.4031	5.582	5.4749	5.868	5.5775	4.8897	5.5858	6.19	6.4021	6.12	6.7601	5.5689	5.8085	5.7688	5.7166	5.6332	5.579	6.8507
pos_3289	(S)-2-Aceto-2-hydroxybutanoic acid	metab_3166	-	map01100;map01210;map01110;map01230;map00290	Metabolic pathways;2-Oxocarboxylic acid metabolism;Biosynthesis of secondary metabolites;Biosynthesis of amino acids;Valine, leucine and isoleucine biosynthesis	HMDB0006900	M+ACN+H	C6H10O4	2.3481	C06006	pos	-	-	Metabolism;Metabolism;Metabolism;Metabolism;Metabolism	Global and overview maps;Global and overview maps;Global and overview maps;Global and overview maps;Amino acid metabolism	Organic acids and derivatives	Keto acids and derivatives	188.092	0.026174	-	52.4	-1.08931	113919-07-6	Short-chain keto acids and derivatives	6.096	5.8512	6.0135	5.8975	5.929	5.9628	6.1318	5.839	6.1989	6.0976	6.106	6.0738	5.8888	5.9368	6.0079	5.802	5.9616	5.8244	5.7917	5.9465	5.8376	6.2667	6.0838	6.1775	6.1008
pos_3291	Deoxypyridinoline	metab_3169	-	-	-	HMDB0000569	M+K	C18H28N4O7	2.3481	-	pos	-	-	-	-	Organic acids and derivatives	Carboxylic acids and derivatives	451.16	0.0146101	-	61.9	2.06052	83462-55-9	Amino acids, peptides, and analogues	7.3146	6.7374	7.1322	6.7441	6.8321	6.5811	5.0549	6.6333	5.1435	5.1797	6.9724	5.1218	4.9519	5.1083	5.1312	5.1447	6.2759	5.2117	5.4952	5.6435	4.8434	5.4288	5.902	6.5234	6.882
pos_3296	Gamma-Glutamylaspartic acid	metab_3174	-	-	-	HMDB0030419	M+H	C9H14N2O7	2.3879	-	pos	-	-	-	-	Organic acids and derivatives	Carboxylic acids and derivatives	263.087	0.0263975	-	61.6	-1.60919	16804-55-0	Amino acids, peptides, and analogues	5.5355	3.9548	4.3258	2.8292	4.2636	7.2254	2.9338	3.9018	3.0223	3.0584	4.8559	3.0006	2.8309	2.9871	4.054	3.0234	3.0442	3.0904	5.3736	4.0488	5.4523	4.3895	4.6755	2.6731	2.8606
pos_3330	N-Acetyl-L-aspartic acid	metab_3206	-	map01100;map00250	Metabolic pathways;Alanine, aspartate and glutamate metabolism	PW_C000649;HMDB0000812	M+H-H2O	C6H9NO5	2.6177	C01042	pos	-	-	Metabolism;Metabolism	Global and overview maps;Amino acid metabolism	Organic acids and derivatives	Carboxylic acids and derivatives	158.045	0.0125466	-	41	-0.449341	997-55-7	Amino acids, peptides, and analogues	3.5674	0.024	0.0243	0.0226	0.0238	0.0237	5.8001	0.0272	6.3045	5.3369	0.0228	5.1567	6.4595	6.3116	5.462	1.2929	3.5651	4.7153	0.0142	0.0201	0.0178	0.0196	0.0187	0.8545	3.2905
pos_3332	(9E)-3-Hydroxytetradec-5-enedioylcarnitine	metab_3208	-	-	-	HMDB0241371	M+2H	C21H37NO7	2.6257	-	pos	-	-	-	-	Lipids and lipid-like molecules	Fatty Acyls	208.636	0.0178568	-	54.9	2.3358	-	Fatty acid esters	3.8962	4.7741	4.0715	4.8083	4.599	4.5497	3.7066	4.9071	4.9665	5.6579	4.5105	5.9624	3.4156	5.0237	4.9719	3.6083	4.9296	3.6754	5.8624	5.3397	5.9861	3.3513	4.9877	3.2576	3.4453
pos_3333	Veratrine	metab_3209	-	-	-	HMDB0259783	M+2Na	C32H49NO9	2.6257	-	pos	-	-	-	-	Lipids and lipid-like molecules	Steroids and steroid derivatives	318.662	0.0385071	-	33.3	7.49499	-	Steroidal alkaloids	3.5689	4.5416	3.6003	1.7104	4.3766	4.1051	1.8134	4.4923	5.6634	5.6056	4.6708	5.7662	5.4174	5.0513	5.9427	3.8934	5.6019	4.7338	4.1838	1.6587	1.606	1.6492	1.6286	5.4192	4.9537
pos_3338	Taxiphyllin	metab_3214	-	-	-	HMDB0030704	M+ACN+H	C14H17NO7	2.6415	C01855	pos	-	-	-	-	Organic oxygen compounds	Organooxygen compounds	353.134	0.00486004	-	63.3	-1.85399	21401-21-8	Carbohydrates and carbohydrate conjugates	6.5538	7.1181	6.0758	6.861	6.988	6.9311	4.4861	6.8717	4.7343	5.9269	6.6239	5.8037	4.8527	5.6391	6.6872	3.1291	6.3147	4.3551	5.8967	4.9662	5.8812	2.8724	4.7019	5.644	3.7674
pos_3341	Guanine	metab_3218	-	map01100;map01232;map00230	Metabolic pathways;Nucleotide metabolism;Purine metabolism	PW_C000086;HMDB0000132;MJDBOTE0000457	M+H	C5H5N5O	2.6494	C00242	pos	Nucleic acids	Bases	Metabolism;Metabolism;Metabolism	Global and overview maps;Global and overview maps;Nucleotide metabolism	Organoheterocyclic compounds	Imidazopyrimidines	152.057	0.00682355	93.5	-	-0.738314	73-40-5	Purines and purine derivatives	6.9265	6.6981	6.9827	6.8598	6.9882	6.7195	7.4139	6.6871	7.1769	7.652	6.7803	7.7515	6.8401	7.5183	7.6985	6.757	7.7497	6.7948	6.6809	6.9554	6.7095	7.0065	7.0806	6.8647	6.282
pos_3349	Torvoside G	metab_3226	-	-	-	HMDB0030337	M+H+Na	C34H56O9	2.6733	-	pos	-	-	-	-	Lipids and lipid-like molecules	Glycerolipids	316.192	0.057278	-	65.2	-8.80365	184777-22-8	Triradylcglycerols	3.2498	3.2613	3.2681	3.2347	3.2588	3.256	3.3394	3.318	3.9137	4.3667	3.2397	3.4062	3.2364	4.3134	4.0744	3.429	3.8169	3.4961	4.1107	4.0102	4.1847	3.1721	3.1511	3.0784	4.9536
pos_3351	Carindone	metab_3229	-	-	-	HMDB0038189	M+2H	C31H44O6	2.6813	-	pos	-	-	-	-	Lipids and lipid-like molecules	Prenol lipids	257.166	0.0185667	-	32	7.44464	38045-62-4	Sesquiterpenoids	2.3039	2.3153	2.3221	2.2889	2.3129	3.6819	2.3931	2.3718	2.4813	3.9025	2.2939	3.6251	2.2906	3.8309	3.5802	2.4825	3.5965	2.5494	2.0846	2.2363	2.1827	2.2266	2.2057	2.1334	6.5877
pos_3355	Prulaurasin	metab_3232	-	map00460;map01100;map01110	Cyanoamino acid metabolism;Metabolic pathways;Biosynthesis of secondary metabolites	HMDB0034934;HMDB0035022	M+CH3OH+H	C14H17NO6	2.6813	C00844	pos	-	-	Metabolism;Metabolism;Metabolism	Metabolism of other amino acids;Global and overview maps;Global and overview maps	Organic oxygen compounds	Organooxygen compounds	328.139	0.0879668	-	52.2	-0.831825	138-53-4;99-18-3	Carbohydrates and carbohydrate conjugates	3.475	3.4865	3.4933	4.2899	3.484	3.8788	5.8099	5.0124	6.1115	5.8174	3.465	5.8193	6.6118	5.9987	3.6409	5.6922	3.6751	5.8321	3.2544	3.4071	3.3532	3.3973	3.3763	3.3035	3.4913
pos_3359	(1r,3r)-1-Aminocyclopentane-1,3-dicarboxylic acid	metab_3236	-	-	-	HMDB0242328	M+H-H2O	C7H11NO4	2.6969	-	pos	-	-	-	-	Organic acids and derivatives	Carboxylic acids and derivatives	156.065	0.0347176	-	51.3	-0.616786	-	Amino acids, peptides, and analogues	5.2667	5.3008	5.3265	5.4311	5.264	5.4631	6.1231	5.3445	6.9058	6.627	5.3796	6.3177	5.7744	5.8931	5.5714	5.5144	5.5441	5.5326	5.2224	5.12	5.2658	5.3918	5.3394	5.3631	5.179
pos_3364	N6-(1,2-Dicarboxyethyl)-AMP	metab_3241	-	map01100;map00250;map01232;map00230;map01240	Metabolic pathways;Alanine, aspartate and glutamate metabolism;Nucleotide metabolism;Purine metabolism;Biosynthesis of cofactors	-	M+H	C14H18N5O11P	2.7048	C03794	pos	-	-	Metabolism;Metabolism;Metabolism;Metabolism;Metabolism	Global and overview maps;Amino acid metabolism;Global and overview maps;Nucleotide metabolism;Global and overview maps	-	-	464.081	0.01547	94.8	-	-1.27004	19046-78-7	-	6.7658	6.2944	6.4532	4.942	6.0442	6.4757	6.342	5.6952	6.6991	5.3106	6.3605	5.6687	6.8662	6.344	5.639	7.0271	4.7376	7.0472	5.3467	4.4696	4.4156	4.5305	5.3967	6.1294	4.5538
pos_3366	Eugenol	metab_3243	-	-	-	HMDB0005809;MJDBOTE0000375	M+NH4	C10H12O2	2.7127	C10453	pos	-	-	-	-	Benzenoids	Phenols	182.117	0.0144516	-	46.8	-0.652387	97-53-0	Methoxyphenols	7.6264	7.1128	7.6269	7.4488	7.3553	7.2088	6.2574	6.9588	6.1387	6.0627	7.5153	6.0938	5.999	6.0064	6.0749	6.1493	6.1282	6.2002	5.97	6.0126	5.9984	6.0475	6.0355	6.0297	5.7768
pos_337	5-Doxyl	metab_3247	-	-	-	HMDB0246783	M+H-H2O, M+H, M+H-2H2O	C14H29NO2	6.1647	-	pos	-	-	-	-	Organoheterocyclic compounds	Azolidines	226.216	0.00282181	-	39.6	-0.964966	-	Oxazolidines	5.9579	7.1742	5.4014	6.8426	6.4415	6.7358	6.7202	6.8419	5.8692	6.4712	6.4278	6.8291	3.8871	4.0435	7.1357	6.3633	6.9758	6.3083	5.3085	5.1273	5.0106	4.5146	4.7163	4.533	4.289
pos_3370	3''-deamino-3''-oxonicotianamine	metab_3248	-	map01100;map01110;map00999	Metabolic pathways;Biosynthesis of secondary metabolites;Biosynthesis of various plant secondary metabolites	HMDB0304096	M+CH3OH+H	C12H17N2O7-	2.7127	C15486	pos	-	-	Metabolism;Metabolism;Metabolism	Global and overview maps;Global and overview maps;Biosynthesis of other secondary metabolites	Organic acids and derivatives	Carboxylic acids and derivatives	334.139	0.0186284	-	40	7.28284	-	Amino acids, peptides, and analogues	3.9042	3.9157	3.9801	3.8891	3.9133	3.9104	4.5927	4.1373	6.2357	6.1196	3.9568	5.7422	6.1498	6.3158	5.9639	4.2765	5.8355	4.9942	3.6836	3.8363	3.7823	3.8265	3.8055	3.7327	3.9205
pos_338	Lauryldiethanolamine	metab_3256	-	-	-	-	M+H, M+Na, M+H-H2O	C16H35NO2	6.1806	-	pos	-	-	-	-	-	-	274.274	0.00271	66.9	-	-1.50717	-	-	7.8988	7.9952	8.0172	7.8599	7.8864	7.7798	7.7538	7.7537	7.5693	7.4554	7.766	7.6548	7.5667	7.5962	7.6042	7.4758	7.7529	7.393	7.6627	7.7939	7.6449	7.973	7.8374	7.9357	7.1634
pos_3384	Plazomicin	metab_3261	-	-	-	HMDB0256636	M+2H	C25H48N6O10	2.7367	-	pos	-	-	-	-	Organic acids and derivatives	Carboxylic acids and derivatives	297.179	0.0348299	-	46.6	-0.0263013	-	Amino acids, peptides, and analogues	4.7756	4.6193	5.0187	5.2701	4.107	5.0164	1.1394	4.8872	2.435	2.4273	4.4218	1.2017	2.246	1.4324	4.3133	1.2232	3.8161	1.2865	0.8608	0.9954	1.6276	0.9866	0.9678	0.9035	5.896
pos_3386	Bruceine D	metab_3263	-	-	-	HMDB0249404	M+K	C20H26O9	2.7367	C08752	pos	-	-	-	-	Lipids and lipid-like molecules	Prenol lipids	449.122	0.00735018	-	44.8	1.60843	21499-66-1	Terpene lactones	3.7736	4.4124	4.5244	5.0876	4.3029	4.5761	3.8632	4.4858	3.9518	3.9879	3.7636	3.9301	3.7602	3.9166	4.5281	5.3716	3.9737	4.1486	5.6615	6.1165	5.6734	5.8065	5.8397	7.0681	3.7899
pos_3392	6-methyl-2-(2-morpholin-4-yl-2-oxoethyl)pyridazin-3-one	metab_3270	-	-	-	-	M+H	C11H15N3O3	2.7526	-	pos	-	-	-	-	-	-	238.118	0.124669	45.2	-	-1.33206	-	-	4.9479	5.6091	5.3302	5.4451	5.0206	6.1965	3.4385	5.7924	3.5271	4.6257	5.7067	3.8419	4.0384	4.3107	4.6648	3.5282	4.1362	3.5953	3.6272	3.2811	3.2271	3.2713	3.2503	3.1775	3.3653
pos_3395	CDP-choline	metab_3273	-	map01100;map00564	Metabolic pathways;Glycerophospholipid metabolism	PW_C043034;HMDB0001413;MJDBOTE0001750	M+NH4	C14H26N4O11P2	2.7526	C00307	pos	-	-	Metabolism;Metabolism	Global and overview maps;Lipid metabolism	Organoheterocyclic compounds	Pteridines and derivatives	506.143	0.0157686	33.5	-	4.3506	987-78-0	Pterins and derivatives	4.8005	5.4874	4.2647	4.2313	4.7237	4.2526	4.336	5.1191	4.4246	4.4607	4.2363	4.4029	4.233	4.3894	4.4123	4.4257	4.4465	4.4928	5.9417	5.7164	5.889	6.3543	6.3089	7.3546	4.2627
pos_3406	Citreoviridin D	metab_3284	-	-	-	HMDB0030522	M+H+Na	C24H32O6	2.7684	-	pos	-	-	-	-	Organoheterocyclic compounds	Pyrans	220.107	0.169389	-	42.3	-4.17615	74145-79-2	Pyranones and derivatives	5.5045	5.3036	5.4385	5.7782	4.8914	4.8631	2.6531	5.0004	4.5638	2.7776	4.793	2.7198	3.624	2.7064	2.7292	4.0466	2.7634	4.2734	2.3438	4.1342	4.0309	4.0638	3.5642	2.3927	2.58
pos_3420	Acetyllycopsamine	metab_3295	-	-	-	HMDB0302357	2M+3H2O+2H	C17H27NO6	2.7844	C16751	pos	-	-	-	-	Alkaloids and derivatives	Not Available	355.197	0.0195818	-	51.8	4.51697	73544-48-6	Not Available	1.7547	1.7661	1.7727	1.7399	1.7637	1.7609	4.489	1.8219	5.072	5.4726	1.7449	5.0632	1.7416	5.1866	4.9749	1.9315	5.596	1.9979	3.0267	3.2886	2.9334	1.6786	1.658	1.5869	6.9362
pos_3423	N-(4-Aminobenzoyl)-L-glutamic acid	metab_3298	-	-	-	HMDB0255007	M+H	C12H14N2O5	2.7921	-	pos	-	-	-	-	Organic acids and derivatives	Carboxylic acids and derivatives	267.097	0.077694	-	46	-1.59296	-	Amino acids, peptides, and analogues	3.6588	3.6703	3.6771	3.6437	3.6679	3.8273	5.3829	3.727	6.2722	5.9953	4.4932	5.523	6.7659	6.6867	5.5385	4.2727	4.4969	5.1178	3.4382	3.5909	3.537	3.5811	3.5601	3.4873	3.6751
pos_3424	3-(2-(N-(1-Carboxy-3-phenylpropyl)amino)propionyl)-1-methyl-2-oxoimidazolidine-4-carboxylic acid	metab_3299	-	-	-	HMDB0244459;HMDB0041908	M+H	C18H23N3O6	2.7921	-	pos	-	-	-	-	Organic acids and derivatives	Carboxylic acids and derivatives	378.165	0.023847	-	55.8	-1.56425	89371-44-8	Amino acids, peptides, and analogues	5.9073	6.1846	6.2078	7.0562	6.0185	5.8357	1.3192	6.0454	3.0036	2.8848	5.9338	2.0851	4.5277	3.9049	4.0663	4.413	1.425	3.8886	5.372	4.738	5.4575	1.1615	4.0283	1.0749	4.1491
pos_3430	2,3-Dinor-6,15-dioxo-13,14-dihydroprostaglandin F1alpha	metab_3304	-	-	-	HMDB0245383	M+Na	C18H30O6	2.7996	-	pos	-	-	-	-	Lipids and lipid-like molecules	Fatty Acyls	365.191	0.0736952	-	48.5	-5.93887	-	Eicosanoids	5.0872	4.2266	5.3144	4.9711	4.7541	4.6983	5.6701	4.092	4.9606	5.7889	5.0636	5.9524	4.0105	6.4866	6.0176	4.2032	6.1669	4.2702	5.0077	4.3752	4.3169	5.5342	5.6965	3.8523	4.0401
pos_3439	2-Aminohexanedioic Acid	metab_3310	-	map01100;map00310;map00311;map00300;map01210;map01230;map01110	Metabolic pathways;Lysine degradation;Penicillin and cephalosporin biosynthesis;Lysine biosynthesis;2-Oxocarboxylic acid metabolism;Biosynthesis of amino acids;Biosynthesis of secondary metabolites	HMDB0302754;HMDB0000510	M+H-H2O	C6H11NO4	2.8151	C00956	pos	-	-	Metabolism;Metabolism;Metabolism;Metabolism;Metabolism;Metabolism;Metabolism	Global and overview maps;Amino acid metabolism;Biosynthesis of other secondary metabolites;Amino acid metabolism;Global and overview maps;Global and overview maps;Global and overview maps	Organic acids and derivatives	Carboxylic acids and derivatives	144.065	0.00273694	71.4	-	-0.460909	1118-90-7	Amino acids, peptides, and analogues	6.1017	6.0804	6.1586	6.0646	6.1637	6.0556	7.2312	6.1134	7.9685	7.8352	6.3054	7.4772	7.6627	7.5697	6.813	6.551	6.6093	6.7734	6.1989	6.0844	6.1363	6.2237	6.1737	6.1498	5.922
pos_3443	PE(20:5(7Z,9Z,11E,13E,17Z)-3OH(5,6,15)/15:0)	metab_3315	-	-	-	HMDB0260849	M+2Na	C40H70NO11P	2.8151	-	pos	-	-	-	-	Not Available	Not Available	408.721	0.0538155	-	42.1	-6.57851	-	Not Available	1.0739	1.0844	1.0907	1.0601	1.0822	1.0796	1.1566	1.1367	2.0588	2.9298	1.0647	3.4152	1.0616	4.7725	1.228	1.2406	2.8536	1.3041	0.8768	1.0121	0.9637	1.0033	0.9844	0.9197	6.2673
pos_3444	(5E)-Tetradec-5-enedioylcarnitine	metab_3316	-	-	-	HMDB0241369	M+CH3OH+H	C21H37NO6	2.8151	-	pos	-	-	-	-	Lipids and lipid-like molecules	Fatty Acyls	432.296	0.017312	-	35.4	2.29389	-	Fatty acid esters	6.3086	6.3612	6.0909	6.4611	6.1523	6.3047	3.899	6.0462	4.4573	4.7977	6.0128	4.8388	3.796	4.781	4.7311	3.9887	4.4695	4.0558	6.8982	6.7016	6.8601	3.7317	6.3613	3.6379	3.8257
pos_3445	Miproxifene phosphate	metab_3317	-	-	-	HMDB0254746	M+H	C29H36NO5P	2.8151	-	pos	-	-	-	-	Phenylpropanoids and polyketides	Stilbenes	510.237	0.0428896	-	41.5	-5.93751	-	Not Available	4.6065	3.3055	5.0344	4.8886	5.7913	3.3003	3.7331	5.063	3.4722	5.1176	5.449	5.387	3.2807	3.437	5.0405	5.3316	4.7595	5.1603	7.4089	7.1113	7.4396	3.2164	6.489	3.1226	3.3103
pos_3446	DG(8:0/0:0/20:5(7Z,9Z,11E,13E,17Z)-3OH(5,6,15))	metab_3318	-	-	-	HMDB0297205	M+2Na-H	C31H50O8	2.8151	-	pos	-	-	-	-	Not Available	Not Available	595.327	0.0137091	-	31.9	9.82535	-	Not Available	4.7842	3.8691	3.8759	3.8425	3.8666	3.8638	3.9472	3.9258	4.0357	4.0719	3.8475	4.5312	5.367	4.0006	4.6873	4.0369	4.6582	4.104	3.6369	4.4994	4.9666	3.7799	3.7588	3.6861	6.7444
pos_3447	Trans-1,2-Dihydrobenzene-1,2-diol	metab_3319	-	-	-	HMDB0001164	M+H-H2O	C6H8O2	2.8228	C04221	pos	-	-	-	-	Organic oxygen compounds	Organooxygen compounds	95.0496	0.0102109	-	39.6	3.933	103302-38-1	Alcohols and polyols	6.2611	6.391	6.2216	6.2725	6.297	6.3877	5.6661	6.3112	5.77	5.8124	6.2939	5.8477	5.7275	5.8642	5.9015	5.9044	5.9049	5.9363	5.5043	5.9061	5.3299	6.1257	5.9569	6.0793	5.593
pos_345	(3R,5Z)-5-Octene-1,3-diol	metab_3322	-	-	-	HMDB0030368;LMFA05000556	M+H-2H2O, 2M+Na, M+H-H2O	C8H16O2	6.2363	-	pos	-	-	-	-	Lipids and lipid-like molecules	Fatty Acyls	311.221	0.0162748	-	56.5	6.75955	130272-38-7	Fatty alcohols	6.7949	6.5983	6.7857	6.4764	6.8472	6.544	6.6313	7.0014	7.1054	7.1084	6.6769	6.836	7.1486	7.2421	7.0253	7.0686	7.0625	7.2723	6.2563	6.5397	6.399	6.3444	6.2291	6.2947	7.2361
pos_3452	Dihydromaleimide beta-D-glucoside	metab_3325	-	-	-	HMDB0030277	M+H	C10H15NO7	2.8305	-	pos	-	-	-	-	Organic oxygen compounds	Organooxygen compounds	262.092	0.0659224	-	69.4	-1.05887	26696-59-3	Carbohydrates and carbohydrate conjugates	4.0563	4.0678	4.0746	4.0412	4.0653	4.0625	5.9718	4.1245	6.4843	6.3111	4.0462	5.9248	4.2485	4.3669	4.2222	4.2356	4.2564	4.3027	3.8356	3.9884	3.9344	3.9786	3.9575	3.8848	4.0726
pos_3453	PA(15:0/18:4(6Z,9Z,12Z,15Z))	metab_3326	-	map01100;map00564;map01110;map00561;map04070	Metabolic pathways;Glycerophospholipid metabolism;Biosynthesis of secondary metabolites;Glycerolipid metabolism;Phosphatidylinositol signaling system	PW_C062235;HMDB0114818;LMGP10010146	M+K	C36H63O8P	2.8305	C00416	pos	Lipids	Phospholipids	Metabolism;Metabolism;Metabolism;Metabolism;Environmental Information Processing	Global and overview maps;Lipid metabolism;Global and overview maps;Lipid metabolism;Signal transduction	Lipids and lipid-like molecules	Glycerophospholipids	693.391	0.0957462	-	50.7	3.379	-	Glycerophosphates	2.8671	2.8786	2.8854	2.852	2.8762	2.8733	2.9566	2.9352	3.0451	3.0812	2.8571	3.0234	2.8537	3.01	3.0328	3.0463	3.067	3.1133	2.6468	2.7993	2.7454	2.7895	2.7685	2.6959	5.1428
pos_3455	3-Methoxytyramine	metab_3328	-	map01100;map00350	Metabolic pathways;Tyrosine metabolism	PW_C000015;HMDB0259535;HMDB0000022	M+ACN+H	C9H13NO2	2.8382	C05587	pos	-	-	Metabolism;Metabolism	Global and overview maps;Amino acid metabolism	Benzenoids	Phenols	209.128	0.00779636	-	39.2	-1.40959	554-52-9	Benzenediols	5.6506	5.66	5.6785	5.5239	5.5598	5.6056	5.4996	5.4037	5.9793	6.049	5.5319	6.0313	5.438	5.6435	5.768	5.5124	5.6443	5.581	4.073	4.4404	4.04	5.5086	5.3528	5.0084	5.74
pos_3458	8-Hydroxymianserin	metab_3331	-	-	-	HMDB0247442	2M+NH4	C18H20N2O	2.8459	-	pos	-	-	-	-	Organoheterocyclic compounds	Benzazepines	578.354	0.0693174	-	30.1	8.76423	-	Dibenzazepines	4.1062	5.0538	4.1245	4.0911	4.1153	4.1125	4.1959	4.1744	4.2844	4.3206	4.0962	4.2627	4.0929	4.2493	4.2721	4.2856	4.3064	4.3527	6.0171	6.211	5.7619	4.0286	5.9632	3.9347	5.0757
pos_3459	METHYLANABASINE	metab_3332	-	-	-	-	M+H	C11H16N2	2.8534	-	pos	-	-	-	-	-	-	177.139	0.179346	49.9	-	-0.34902	-	-	4.8028	4.9242	5.1129	5.1059	4.7371	5.0495	5.1234	4.8224	5.2709	5.9041	4.7599	5.6421	5.0028	4.6859	5.2842	4.9618	5.0528	4.9796	3.439	3.4587	3.2912	4.5885	4.0762	4.5871	4.5004
pos_3462	5-Hydroxy-L-tryptophan	metab_3336	-	map01100;map00380	Metabolic pathways;Tryptophan metabolism	PW_C000358;HMDB0000472	M+H	C11H12N2O3	2.8688	C00643	pos	-	-	Metabolism;Metabolism	Global and overview maps;Amino acid metabolism	Organoheterocyclic compounds	Indoles and derivatives	221.092	0.0236794	-	73.1	-0.958024	4350-09-08	Tryptamines and derivatives	5.1051	5.5061	5.2599	5.4051	5.5036	5.5486	6.4354	5.4887	6.5879	6.131	5.3105	6.451	4.9067	5.0652	5.2839	5.7765	5.3839	5.6565	5.692	5.9701	5.7912	5.7697	5.5794	5.5299	4.8446
pos_3472	2-Phenyl-1,3-propanediol monocarbamate	metab_3347	-	-	-	PW_C040528;HMDB0060351	M+ACN+H	C10H13NO3	2.8844	C16586	pos	-	-	-	-	Benzenoids	Benzene and substituted derivatives	237.123	0.164713	-	34.8	-1.46957	25451-53-0	Not Available	5.533	5.6992	5.5009	5.38	5.5092	5.3162	5.8762	5.4792	5.77	5.9734	5.5503	6.1798	5.2221	6.3861	6.4683	5.2031	6.5194	5.1631	5.2721	4.9586	5.357	4.5945	5.0081	4.7258	3.8457
pos_3479	17-Hydroxyandrostane-3-glucuronide	metab_3353	-	map01100;map00040;map00053;map01240	Metabolic pathways;Pentose and glucuronate interconversions;Ascorbate and aldarate metabolism;Biosynthesis of cofactors	HMDB0010359;LMST05010059;LMST05010036	M+H-2H2O	C25H40O8	2.9003	C03033	pos	-	-	Metabolism;Metabolism;Metabolism;Metabolism	Global and overview maps;Carbohydrate metabolism;Carbohydrate metabolism;Global and overview maps	Lipids and lipid-like molecules	Steroids and steroid derivatives	433.255	0.010411	-	70.9	-7.23162	65535-18-4	Steroidal glycosides	3.8044	3.8159	3.8227	3.7893	3.8134	3.8106	3.894	3.8726	3.9825	4.0187	3.7944	4.0922	3.791	4.3612	3.9703	3.9837	4.0045	4.0508	3.5838	3.7365	3.6825	3.7267	3.7057	3.6329	5.8281
pos_3486	Muricoreacin	metab_3357	-	-	-	HMDB0032086	M+2Na	C35H64O9	2.9313	-	pos	-	-	-	-	Lipids and lipid-like molecules	Fatty Acyls	337.215	0.00432039	-	49	-5.02169	-	Fatty alcohols	2.6635	2.675	2.6818	2.6485	2.6726	2.6698	4.5253	3.2456	4.4814	4.9569	2.6535	3.7885	5.0838	5.2341	4.5654	5.0027	4.3065	5.0809	2.4435	2.5958	2.542	2.586	2.565	2.4925	6.0692
pos_3487	Imazamox	metab_3358	-	-	-	HMDB0253404	M+CH3OH+H	C15H19N3O4	2.9313	C18598	pos	-	-	-	-	Organic acids and derivatives	Carboxylic acids and derivatives	338.17	0.028003	-	37.2	-2.14977	114311-32-9	Amino acids, peptides, and analogues	4.837	4.6689	4.1137	4.5969	4.3662	4.7116	4.4136	5.0244	5.7334	5.2492	4.1474	5.2839	6.6744	6.2427	4.7392	4.6962	4.5451	5.1493	3.8748	4.0275	3.9735	4.0177	3.9967	3.9239	4.1117
pos_3489	Pyrinuron	metab_3359	-	-	-	HMDB0256982	2M+ACN+H	C13H12N4O3	2.9313	-	pos	-	-	-	-	Benzenoids	Benzene and substituted derivatives	586.217	0.0156931	-	33.7	2.72523	-	N-phenylureas	5.9918	6.0033	6.0101	5.9767	6.0008	5.998	6.255	6.06	6.6027	6.9801	5.9817	6.9093	7.1255	7.1511	6.6579	6.8625	6.5537	6.8395	5.7711	5.9239	5.8699	5.9141	5.893	5.8203	6.0081
pos_3491	((2R,3S)-3-Amino-2-hydroxy-2-(1H-imidazol-4-ylmethyl)-5-methyl)-5-methylhexanoic Acid	metab_3361	-	-	-	HMDB0242228	M+H	C11H19N3O3	2.9393	-	pos	-	-	-	-	Organic acids and derivatives	Carboxylic acids and derivatives	242.15	0.093244	-	43.5	-0.953368	-	Amino acids, peptides, and analogues	5.057	5.5595	4.461	4.6339	5.6232	5.2237	5.5988	5.5224	5.6055	5.7321	5.2722	5.8651	3.7752	6.0659	6.2329	3.9679	6.1621	4.3604	4.8112	3.7207	5.0181	3.7109	4.0829	3.6171	3.8049
pos_3492	1-Pyrrolidinecarboxaldehyde, 3-(1,3-benzodioxol-5-ylmethylene)-2-oxo-	metab_3362	-	-	-	HMDB0253812	M+NH4	C13H11NO4	2.9393	-	pos	-	-	-	-	Organoheterocyclic compounds	Benzodioxoles	263.102	0.044349	-	45.1	-1.22533	-	Not Available	3.8015	3.813	3.8198	3.7864	3.8106	3.8077	5.5662	3.8697	6.0536	5.9657	3.7915	5.8983	6.4558	6.3703	5.9215	5.9823	5.8575	5.979	3.5809	3.7336	3.6796	3.7238	3.7028	3.63	4.1343
pos_3494	L-Proline, 1-(1-L-leucyl-L-prolyl)-	metab_3364	-	-	-	HMDB0253022	M+H	C16H27N3O4	2.9393	-	pos	-	-	-	-	Organic acids and derivatives	Carboxylic acids and derivatives	326.207	0.0107495	-	64.9	-1.97317	-	Amino acids, peptides, and analogues	5.8275	6.5479	6.3525	7.4116	6.015	6.6007	5.739	6.6041	5.7761	6.1628	6.3207	6.1548	6.6419	6.6744	6.6737	6.0733	6.7352	6.4413	6.6279	6.5355	6.5313	4.7331	6.0697	4.8461	5.2014
pos_3498	Glucosyl (E)-2,6-Dimethyl-2,5-heptadienoate	metab_3368	-	-	-	HMDB0035136	M+H-H2O	C15H24O7	2.9471	-	pos	-	-	-	-	Organic oxygen compounds	Organooxygen compounds	299.15	0.0267138	-	36.6	3.2522	261949-43-3	Carbohydrates and carbohydrate conjugates	5.7802	5.9568	5.4023	5.7666	5.7229	5.9262	4.432	5.7812	4.9689	4.8068	5.5583	4.6442	3.8693	3.4024	4.3493	3.4387	3.7005	4.0351	5.7138	5.408	5.7986	3.1818	4.6881	3.088	5.1134
pos_350	(Z)-7-[(1R,3S,4S,5R)-3-[(E,3R)-3-Hydroxyoct-1-enyl]-6-thiabicyclo[3.1.1]heptan-4-yl]hept-5-enoic acid	metab_3371	-	-	-	HMDB0258476	M+2Na-H, 2M+ACN+Na, M+H-2H2O	C21H34O3S	6.2922	-	pos	-	-	-	-	Lipids and lipid-like molecules	Fatty Acyls	796.457	0.0223292	-	30.9	-6.78102	-	Fatty acids and conjugates	4.364	4.3756	4.3824	4.349	4.3731	5.5994	6.3479	4.4323	4.5422	5.6635	4.354	4.6738	5.1426	4.5071	4.53	5.5538	4.5642	5.566	4.2429	4.2961	4.2422	4.434	4.2653	4.3099	6.564
pos_3503	Hexazinone	metab_3373	-	-	-	HMDB0253153	M+CH3OH+H	C12H20N4O2	2.9549	C10926	pos	-	-	-	-	Organic nitrogen compounds	Organonitrogen compounds	285.191	0.138467	31.7	-	-2.6147	51235-04-2	Amines	4.581	4.5925	4.5993	4.5659	4.59	4.5872	4.6706	4.6492	4.7592	4.7953	4.5709	4.7375	4.5676	4.724	4.7469	4.7603	4.7811	4.8274	4.3603	4.5131	4.4591	4.5033	4.4822	4.4095	5.0378
pos_3506	Tyr Arg Val	metab_3375	-	-	-	-	M+H	C20H32N6O5	2.9549	-	pos	-	-	-	-	-	-	437.25	0.0386729	74.8	-	-1.52981	-	-	4.71	4.7215	4.7283	4.6949	4.7191	4.7162	4.7996	4.7782	4.8882	4.9243	4.7	4.8665	4.6966	4.853	4.8759	4.8893	4.9101	4.9564	4.4893	4.6421	4.5881	4.6323	4.6112	4.5385	6.2025
pos_3510	3-Hydroxytetradeca-5,8,11-trienoylcarnitine	metab_3379	-	-	-	HMDB0241412	M+CH3OH+H	C21H35NO5	2.9629	-	pos	-	-	-	-	Lipids and lipid-like molecules	Fatty Acyls	414.286	0.015647	-	60	1.94874	-	Fatty acid esters	6.9026	7.1458	6.6887	7.0017	6.8797	6.9475	4.8785	6.9877	5.1986	5.7416	6.6749	5.3539	4.7755	5.6275	5.4383	4.9682	5.0261	5.0353	6.9331	6.9415	7.0459	4.7112	6.5445	4.6174	4.8052
pos_3522	2-Polyprenyl-6-methoxy-1,4-benzoquinone	metab_3389	-	-	-	HMDB0060354	2M+H	C17H22O3	2.9865	C17560	pos	-	-	-	-	Lipids and lipid-like molecules	Prenol lipids	549.326	0.0389919	-	52.4	9.52946	-	Quinone and hydroquinone lipids	2.9694	2.9809	2.9877	2.9543	2.9784	2.9756	3.0589	3.0375	3.1474	3.1836	2.9594	3.1257	2.956	3.1123	3.1352	3.1486	3.1694	3.2156	2.749	2.9016	2.8477	2.8918	2.8708	2.7981	4.6499
pos_3523	Lysylasparagine	metab_3390	-	-	-	HMDB0028946	M+H-2H2O	C10H20N4O4	2.9944	-	pos	-	-	-	-	Organic acids and derivatives	Carboxylic acids and derivatives	225.134	0.110587	-	34.3	-0.930566	19908-06-6	Amino acids, peptides, and analogues	2.3378	2.3493	3.5352	2.3228	2.3468	2.344	3.5583	2.6524	5.9176	5.4607	2.3278	5.2324	4.021	4.8933	4.4952	2.636	4.5014	4.1936	2.1185	2.2702	3.9016	2.2605	2.2396	2.1673	2.354
pos_3524	(-)-Slaframine	metab_3391	-	map01110	Biosynthesis of secondary metabolites	HMDB0243523	M+CH3OH+H	C10H18N2O2	2.9944	C06185	pos	-	-	Metabolism	Global and overview maps	Organoheterocyclic compounds	Indolizidines	231.17	0.0050843	-	34.5	-1.21038	20084-93-9	Not Available	5.3767	5.9231	4.8806	5.1842	5.9747	5.4842	6.0046	5.7745	5.9761	6.29	5.4982	6.3357	5.4763	6.8247	6.9883	5.4514	6.9785	5.5494	6.297	5.6475	6.2429	4.1088	5.6214	4.2402	5.2408
pos_3525	12-Hydroxy-12-octadecanoylcarnitine	metab_3392	-	-	-	LMFA07070028;HMDB0013154	M+H+Na	C25H49NO5	2.9944	-	pos	-	-	-	-	Lipids and lipid-like molecules	Fatty Acyls	233.678	0.0720618	-	46	-1.74037	-	Fatty acid esters	5.1645	5.176	5.1828	5.1494	5.1736	5.1707	5.2541	5.2327	5.3427	5.3788	5.1545	5.321	5.1511	5.3075	5.3304	5.3439	5.3646	5.4109	4.9438	5.0966	5.0426	5.0868	5.0658	4.993	5.1808
pos_3528	Methoxamine	metab_3394	-	-	-	HMDB0014861	M+CH3OH+H	C11H17NO3	3.0101	C07513	pos	-	-	-	-	Benzenoids	Benzene and substituted derivatives	244.154	0.00537526	-	46.4	-1.06967	390-28-3	Methoxybenzenes	6.7182	6.0788	6.1311	5.3861	6.9227	6.4475	7.7532	6.3531	8.159	7.4995	6.981	7.4684	8.0234	7.9368	7.4179	7.4176	7.1877	7.4961	2.4648	3.5767	1.7181	4.4988	4.3267	5.327	5.1994
pos_3531	Pirimicarb	metab_3398	-	-	-	HMDB0256598	M+NH4	C11H18N4O2	3.0181	C11079	pos	-	-	-	-	Organic nitrogen compounds	Organonitrogen compounds	256.176	0.198613	70.3	-	-1.55069	23103-98-2	Amines	5.0839	4.4622	5.322	4.9091	5.6923	4.1954	3.86	4.4508	4.482	4.1255	4.7257	3.9538	3.882	3.5144	3.5372	4.2272	4.1144	4.386	3.1508	3.3035	3.2495	4.4774	3.8351	3.5162	4.3651
pos_3534	2-Hydroxynevirapine	metab_3401	-	-	-	PW_C008647;HMDB0013912	M+CH3OH+H	C15H14N4O2	3.0261	C16608	pos	-	-	-	-	Benzenoids	Benzene and substituted derivatives	315.145	0.0513474	-	47.9	-1.96597	-	Phenylbutylamines	2.0382	2.0496	2.917	2.0233	2.0472	2.0444	2.1271	2.1059	4.5412	4.3669	2.0283	4.0497	3.4332	3.9454	3.462	2.2162	3.5931	2.416	5.8982	6.0303	6.0557	1.9613	5.5819	1.8686	2.0544
pos_3535	Arginyl-glycyl-glutamyl-serine	metab_3402	-	-	-	HMDB0248575	M+H-H2O	C16H29N7O8	3.0261	-	pos	-	-	-	-	Organic acids and derivatives	Carboxylic acids and derivatives	430.2	0.0464661	-	68.9	-9.75815	-	Amino acids, peptides, and analogues	2.1921	4.7364	4.9829	5.038	4.148	2.1984	4.2786	5.1211	5.2998	5.334	4.4377	5.7472	7.3325	7.0066	5.2076	5.8651	5.4091	6.1099	1.9733	2.1247	2.0712	2.115	2.0941	2.022	2.2084
pos_3537	Sanguisorbin B	metab_3403	-	-	-	HMDB0040524	M+2Na	C35H56O7	3.0341	-	pos	-	-	-	-	Lipids and lipid-like molecules	Prenol lipids	317.188	0.105479	-	36.5	-6.97667	32180-34-0	Triterpenoids	4.0446	4.0561	4.0629	4.0295	4.0536	4.0508	4.2259	4.1128	4.2228	4.9091	4.0346	4.626	4.0312	4.5823	4.9962	4.2239	5.0167	4.291	3.8239	3.9767	3.9227	3.9669	3.9458	3.8731	5.031
pos_3538	(2S)-2-[[(2S)-2-Aminopropanoyl]-naphthalen-2-ylamino]pentanedioic acid	metab_3404	-	-	-	HMDB0260140	M+ACN+H	C18H20N2O5	3.0341	-	pos	-	-	-	-	Organic acids and derivatives	Carboxylic acids and derivatives	386.174	0.11864	-	62.7	8.24972	-	Amino acids, peptides, and analogues	3.8631	3.0384	5.1867	3.3417	4.1244	2.1877	2.2706	2.2493	3.9758	2.3948	4.2893	2.3371	5.8693	5.7688	2.3465	5.7526	2.3806	6.0693	1.9628	2.1141	2.0606	2.1044	2.0835	2.0114	5.6154
pos_3541	Nedocromil	metab_3407	-	-	-	HMDB0014854	M+NH4	C19H17NO7	3.0421	C07255	pos	-	-	-	-	Organoheterocyclic compounds	Benzopyrans	389.134	0.012361	-	45.1	-1.42091	69049-73-6	1-benzopyrans	0.4896	4.0421	4.374	4.9598	4.0182	0.4938	4.0046	0.5369	2.3302	1.7673	0.4828	2.829	0.4806	0.5912	0.6084	0.6185	0.6344	0.6704	5.6627	6.1881	5.9273	5.7103	5.7622	5.5329	0.5007
pos_3547	5-hydroxy saxagliptin	metab_3413	-	-	-	HMDB0061099	2M+3H2O+2H	C18H25N3O3	3.0499	-	pos	-	-	-	-	Organic acids and derivatives	Carboxylic acids and derivatives	345.202	0.0440463	-	44.1	3.31646	-	Amino acids, peptides, and analogues	2.2924	2.3038	2.3106	3.5133	3.0758	2.2986	4.7808	2.3603	4.8522	5.2068	2.2824	4.9647	4.5357	4.7675	5.0154	4.0164	5.0766	3.7218	2.0732	2.2249	2.1712	3.2854	2.1942	2.122	5.9285
pos_3556	PA(16:1(9Z)/18:3(9Z,12Z,15Z))	metab_3422	-	map01100;map00564;map01110;map00561;map04070	Metabolic pathways;Glycerophospholipid metabolism;Biosynthesis of secondary metabolites;Glycerolipid metabolism;Phosphatidylinositol signaling system	PW_C062276;HMDB0114858;LMGP10010211	M+K	C37H65O8P	3.0579	C00416	pos	Lipids	Phospholipids	Metabolism;Metabolism;Metabolism;Metabolism;Environmental Information Processing	Global and overview maps;Lipid metabolism;Global and overview maps;Lipid metabolism;Signal transduction	Lipids and lipid-like molecules	Glycerophospholipids	707.407	0.01762	-	60	3.9249	-	Glycerophosphates	5.0587	5.0702	5.077	5.0436	5.0677	5.0649	5.1483	5.1269	5.2369	5.273	5.0486	5.2152	5.0453	5.2017	5.2246	5.238	5.2588	5.3051	4.838	4.9908	4.9368	4.981	4.9599	4.8872	5.075
pos_356	PE(18:0/22:6(5Z,7Z,10Z,13Z,16Z,19Z)-OH(4))	metab_3426	-	-	-	HMDB0261166	M+NH4, M+2Na-H, M+Na	C45H78NO9P	6.3557	-	pos	-	-	-	-	Not Available	Not Available	830.537	0.0162768	-	32.5	8.01144	-	Not Available	4.1988	5.3181	4.7681	4.1837	4.2079	5.1621	4.2884	5.5828	4.377	6.2912	4.1888	6.3795	4.1854	4.3418	6.3385	4.3781	5.0815	4.4452	3.9781	4.1309	4.0769	4.1211	4.1001	4.0273	7.0616
pos_3560	Isopropyl beta-D-glucoside	metab_3427	-	-	-	HMDB0032705	M+ACN+Na	C9H18O6	3.0659	-	pos	-	-	-	-	Organic oxygen compounds	Organooxygen compounds	286.128	0.160302	-	77.1	8.981	5391-17-3	Carbohydrates and carbohydrate conjugates	5.5143	4.7862	5.8773	4.5969	5.5957	4.9588	3.808	5.091	3.7108	4.1608	5.8071	3.6573	2.4633	4.1151	2.642	2.6554	2.6762	3.5226	2.2569	2.4089	2.3552	2.3992	2.3782	2.3058	2.4928
pos_3561	Zizybeoside II	metab_3428	-	-	-	HMDB0034955	M+H-2H2O	C25H38O16	3.0659	C17565	pos	-	-	-	-	Organic oxygen compounds	Organooxygen compounds	559.206	0.0425541	-	53.1	6.97704	81417-79-0	Carbohydrates and carbohydrate conjugates	4.7587	4.7702	4.777	4.7436	4.7678	4.765	6.0057	4.8269	6.4506	6.0035	4.7487	5.858	6.937	6.8915	6.2619	6.5012	6.0622	6.5269	4.5381	4.6908	4.6368	4.681	4.66	4.5872	4.775
pos_3565	Acetylsoyasaponin A3	metab_3431	-	-	-	HMDB0039479	M+2H	C60H92O27	3.0738	-	pos	-	-	-	-	Lipids and lipid-like molecules	Prenol lipids	623.299	0.00408924	-	58.3	1.28052	117210-16-9	Terpene glycosides	5.9545	6.5904	5.9942	7.0915	6.4885	6.3737	4.2749	7.042	4.3634	4.3996	6.1291	4.3776	4.1719	4.3283	4.3647	4.3646	4.3854	4.4317	3.9646	4.1173	4.0634	4.1075	4.0865	4.0137	6.6375
pos_3568	Acetaminophen	metab_3434	-	-	-	HMDB0001859;PW_C001233	M+NH4	C8H9NO2	3.0896	C06804	pos	-	-	-	-	Benzenoids	Phenols	169.097	0.0231703	53.4	-	-0.518859	103-90-2	1-hydroxy-2-unsubstituted benzenoids	4.2182	3.4552	4.6778	3.6623	4.1554	3.9118	5.8801	5.0954	6.0252	5.0914	4.4432	5.1114	3.4303	4.5237	4.849	4.9152	4.8622	5.0049	3.2231	3.3758	3.3218	4.6974	4.2803	4.5894	4.4483
pos_3574	Ret-P-man	metab_3440	-	-	-	HMDB0257168	M+2Na-H	C26H41O9P	3.0974	-	pos	-	-	-	-	Lipids and lipid-like molecules	Prenol lipids	573.222	0.0133536	-	57.1	3.46208	-	Retinoids	4.6625	4.674	4.6808	4.6474	4.6716	4.6688	6.7707	4.7307	7.2055	7.0264	4.6525	6.7471	7.9639	7.9861	7.3417	7.5	7.1632	7.5192	4.4419	4.5946	4.5407	4.5848	4.5638	4.491	4.6788
pos_3575	Coumatetralyl	metab_3441	-	-	-	HMDB0250496	2M+ACN+H	C19H16O3	3.0974	C16806	pos	-	-	-	-	Phenylpropanoids and polyketides	Coumarins and derivatives	626.248	0.180431	-	43.1	-9.24253	5836-29-3	Hydroxycoumarins	3.8133	3.8248	3.8316	3.7982	3.8224	3.8195	4.0648	3.8815	3.9915	4.0276	3.8033	4.0633	4.3537	5.5252	7.0013	6.9234	6.5459	6.8517	3.5927	3.7454	3.6914	3.7356	3.7146	3.6418	3.8296
pos_358	12(13)Ep-9-KODE	metab_3445	-	-	-	HMDB0013623	M+NH4, M+K, M+Na	C18H30O4	6.3796	-	pos	-	-	-	-	Lipids and lipid-like molecules	Fatty Acyls	333.203	0.00498371	-	30.3	-1.077	-	Fatty acids and conjugates	6.5984	6.6109	6.7194	6.6005	6.8295	6.4823	7.1644	7.0417	7.2534	7.1902	6.7001	6.8378	7.5057	7.5521	7.4803	7.4212	7.6446	7.5354	5.9818	6.5822	6.3408	6.1595	6.0407	5.9974	6.6821
pos_3582	(2S,3S,4R,5R)-5-(6-Aminopurin-9-yl)-N-cyclopropyl-3,4-dihydroxyoxolane-2-carboxamide	metab_3448	-	-	-	HMDB0242669	M+ACN+H	C13H16N6O4	3.1206	-	pos	-	-	-	-	Nucleosides, nucleotides, and analogues	Purine nucleosides	362.156	0.0972943	-	62.4	-4.06772	-	Not Available	6.3374	5.5025	6.2948	5.4609	6.033	6.4046	5.1688	5.8571	5.5219	5.2662	6.6183	5.0768	4.6185	4.5117	4.876	4.8227	4.8328	4.3077	2.1828	2.3347	2.281	2.325	2.304	4.6337	4.3234
pos_359	12-oxo-PDA	metab_3453	-	map01100;map00592;map01110	Metabolic pathways;alpha-Linolenic acid metabolism;Biosynthesis of secondary metabolites	LMFA02010001;HMDB0302724;HMDB0301804	M+H-H2O, M+NH4, M+H-2H2O	C18H28O3	6.3796	C01226	pos	-	-	Metabolism;Metabolism;Metabolism	Global and overview maps;Lipid metabolism;Global and overview maps	Lipids and lipid-like molecules	Fatty Acyls	275.2	0.00333432	-	73	-1.50659	85551-10-6	Eicosanoids	6.2579	6.1523	6.184	5.8075	6.3074	5.9103	6.9992	6.4056	7.0737	7.0003	6.108	6.5957	7.4007	7.459	7.4649	7.1057	7.4405	7.0922	5.5429	6.0032	6.0828	5.7879	5.469	5.4232	6.5282
pos_3593	Salidroside	metab_3456	-	map01100;map00350	Metabolic pathways;Tyrosine metabolism	HMDB0257463;MJDBOTE0000899	M+NH4	C14H20O7	3.1601	C06046	pos	-	-	Metabolism;Metabolism	Global and overview maps;Amino acid metabolism	Organic oxygen compounds	Organooxygen compounds	318.155	0.211691	-	54.7	0.10018	10338-51-9	Carbohydrates and carbohydrate conjugates	2.0098	2.0212	2.0279	2.0795	4.0556	2.016	4.9992	2.0774	5.7821	6.216	3.781	5.5027	4.3337	4.8114	4.9747	3.9445	4.9924	3.9459	1.7919	1.9426	1.8893	1.9329	1.9121	1.8403	4.8094
pos_3594	2-Guanidinobutanoic acid	metab_3457	-	-	-	HMDB0245137	2M+ACN+Na	C5H11N3O2	3.1601	-	pos	-	-	-	-	Organic acids and derivatives	Carboxylic acids and derivatives	354.184	0.0669982	-	34.1	-6.80492	-	Amino acids, peptides, and analogues	5.1359	5.1474	5.0053	5.1521	4.6325	5.1364	4.8512	5.0986	6.4234	5.8381	4.8139	5.6114	7.3801	6.961	5.1693	5.5067	4.8444	5.9982	4.3427	4.0085	4.5613	3.3978	3.3767	3.304	3.8789
pos_3597	Genipic acid	metab_3459	-	-	-	HMDB0036072	M+NH4	C9H12O4	3.1681	-	pos	-	-	-	-	Organoheterocyclic compounds	Dihydrofurans	202.107	0.0823853	-	52.6	-0.668635	6902-76-7	Not Available	5.1476	4.8105	4.8098	4.9792	4.764	4.9027	5.2678	5.0104	5.5141	5.3442	4.7395	5.2497	4.8719	5.1931	5.8695	5.1948	5.7145	5.1759	3.5529	4.1477	4.0043	5.1212	4.7191	5.0694	4.9874
pos_3600	4-hydroxy ketorolac	metab_3464	-	-	-	HMDB0060647	2M+ACN+H	C15H13NO4	3.1681	-	pos	-	-	-	-	Organic oxygen compounds	Organooxygen compounds	584.205	0.056872	-	46.9	3.39231	-	Carbonyl compounds	6.0717	6.0091	5.805	5.3542	6.0172	6.2561	4.841	6.4346	4.9296	4.9657	6.0289	4.9078	6.4119	6.0966	5.5881	5.3822	5.6186	5.5754	4.5307	5.1281	4.6295	4.6737	4.6526	6.019	5.6044
pos_3605	3,7-Dihydroxytetradecanoylcarnitine	metab_3469	-	-	-	HMDB0241350	M+Na	C21H41NO6	3.1838	-	pos	-	-	-	-	Lipids and lipid-like molecules	Fatty Acyls	426.286	0.0121012	-	39.4	7.45564	-	Fatty acid esters	7.2765	7.3294	7.1383	7.4677	7.14	7.26	4.8752	7.3023	4.9638	5	7.2396	4.9421	4.7722	4.9286	4.9515	4.965	4.9857	5.032	5.1576	4.7177	5.1671	4.7079	4.6869	4.6141	4.8019
pos_3607	(-)-trans-3,4-Dihydro-4,8-dihydroxy-3-methyl-1H-2-benzopyran-1-one	metab_3471	-	-	-	HMDB0030765	M+NH4	C10H10O4	3.1917	-	pos	-	-	-	-	Organoheterocyclic compounds	Benzopyrans	212.092	0.0268162	-	67.9	-0.718966	70287-70-6	2-benzopyrans	5.2599	5.3329	5.2848	5.4115	5.2538	5.2881	5.576	5.3177	5.798	5.6023	5.2433	5.5138	5.268	5.344	5.3479	5.3691	5.3378	5.3101	4.9427	4.812	4.4996	5.3462	4.9469	5.3229	5.9388
pos_361	Paxilline	metab_3474	-	map00403;map01110	Indole diterpene alkaloid biosynthesis;Biosynthesis of secondary metabolites	HMDB0030323	M+H, M+NH4, M+Na	C27H33NO4	6.4275	C13782	pos	-	-	Metabolism;Metabolism	Biosynthesis of other secondary metabolites;Global and overview maps	Organoheterocyclic compounds	Naphthopyrans	436.248	0.0266348	-	59.6	-1.17413	57186-25-1	Not Available	4.7322	5.3441	4.6981	4.5793	5.4536	4.3034	6.4033	5.278	5.2227	5.905	0.3393	6.0255	5.0271	5.3589	5.6815	5.513	5.4863	5.3971	6.9971	7.0319	6.8545	4.935	6.5586	4.9765	5.3263
pos_3610	Cyclohexyladenosine	metab_3475	-	-	-	HMDB0250660	M+NH4	C16H23N5O4	3.1917	-	pos	-	-	-	-	Nucleosides, nucleotides, and analogues	Purine nucleosides	367.212	0.108267	-	54.5	9.75322	-	Not Available	6.1008	6.0959	5.8886	6.2758	5.8644	6.0281	3.1906	6.1207	3.2791	4.2524	5.9789	3.9061	3.0876	3.2439	4.1366	3.3256	4.7834	3.3473	2.8806	3.0332	2.9792	3.0234	3.0023	3.4244	3.1173
pos_3616	PA(PGJ2/i-17:0)	metab_3478	-	-	-	HMDB0267864	M+2Na	C40H69O10P	3.1996	-	pos	-	-	-	-	Not Available	Not Available	393.223	0.0723403	-	41.3	6.59765	-	Not Available	4.0166	4.7855	4.0349	4.0015	4.0257	4.0229	6.2808	4.0849	5.7651	6.1604	4.0066	6.5674	4.0033	6.5512	6.1874	5.4972	6.2227	5.1405	5.1607	3.9487	4.9149	3.939	4.1916	3.8451	4.0329
pos_3625	Leucyl-leucine	metab_3487	-	-	-	HMDB0254039;HMDB0028933	M+H	C12H24N2O3	3.2154	C11332	pos	-	-	-	-	Organic acids and derivatives	Carboxylic acids and derivatives	245.186	0.0059664	-	51.5	-1.02092	3303-31-9;2883-36-5	Amino acids, peptides, and analogues	4.4555	4.4439	4.6552	5.0889	3.7511	4.8434	5.1962	5.8232	6.2016	6.1111	3.7721	5.9256	5.8927	5.8113	5.4769	6.4472	5.4752	6.6319	3.5214	3.8009	4.2675	5.3335	3.8648	4.736	5.5291
pos_3626	Rishitin	metab_3488	-	-	-	HMDB0035593;HMDB0302980	M+K	C14H22O2	3.2154	C09715	pos	-	-	-	-	Organic oxygen compounds	Organooxygen compounds	261.123	0.160209	-	68.1	-9.8638	18178-54-6	Alcohols and polyols	3.6623	3.9454	3.6806	3.6472	3.6714	3.6686	3.7519	3.7305	3.8405	4.1048	3.6523	3.8188	3.649	4.9913	5.513	3.8416	5.5136	3.9087	3.4417	3.5944	3.5405	3.9909	3.5636	3.4909	5.6381
pos_3628	6-Hydroxynon-6-enoylcarnitine	metab_3490	-	-	-	HMDB0241755	M+NH4	C16H29NO5	3.2154	-	pos	-	-	-	-	Lipids and lipid-like molecules	Fatty Acyls	333.238	0.245168	-	59	-1.80592	-	Fatty acid esters	3.9062	3.9177	3.9245	3.8911	3.9153	3.9125	4.149	5.08	4.5394	4.3672	3.8962	4.0627	4.6509	5.2723	4.2748	5.821	4.7871	5.9912	3.6856	3.8383	3.7844	5.7541	4.8317	3.7347	3.9225
pos_363	PS(20:4(6E,8Z,11Z,13E)-2OH(5S,15S)/18:0)	metab_3492	-	-	-	HMDB0281391	M+H, M+Na, M+NH4	C44H78NO12P	6.4992	-	pos	-	-	-	-	Not Available	Not Available	844.532	0.0136675	-	41	-1.50756	-	Not Available	4.7669	5.0623	4.5666	4.6572	4.5573	4.5545	4.8325	5.0406	4.7264	4.7626	4.6214	4.7047	4.5349	4.6913	4.7142	5.2487	4.7484	4.7947	4.3276	4.4804	4.4264	4.4706	4.4495	4.3767	6.7293
pos_3631	7-N-(2-((2-(gamma-L-Glutamylamino)ethyl)dithio)ethyl)mitomycin C	metab_3494	-	-	-	HMDB0253828	M+CH3OH+H	C24H34N6O8S2	3.2154	-	pos	-	-	-	-	Organoheterocyclic compounds	Indoles and derivatives	631.227	0.0108108	-	63	9.72064	-	Indolequinones	4.1797	4.1912	4.198	4.1646	4.1888	4.1859	6.7342	4.2479	6.7965	6.7172	4.1697	6.4534	6.5874	6.4351	5.8796	6.0562	5.7666	6.2039	3.9591	4.1118	4.0578	4.102	4.081	4.0082	4.196
pos_3633	4-(Methylnitrosamino)-1-(3-pyridyl)-1-butanol glucuronide	metab_3496	-	-	-	HMDB0060383	M+H-2H2O	C16H23N3O8	3.2232	C19605	pos	-	-	-	-	Lipids and lipid-like molecules	Fatty Acyls	350.134	0.0126666	-	30.6	-1.57311	131119-04-5	Fatty acyl glycosides	2.8322	2.8437	2.8505	2.8172	3.9577	3.7377	6.3233	3.9232	5.8027	6.0486	3.8648	6.1958	5.344	5.4557	6.2336	6.2054	6.2366	6.154	2.612	4.2928	2.7106	4.6279	4.4152	4.8198	2.8485
pos_3638	{4-[4-(6-Carbamoyl-3,5-dimethylpyrazin-2-yl)phenyl]cyclohexyl}acetic acid	metab_3500	-	-	-	HMDB0248788	M+NH4	C21H25N3O3	3.2312	-	pos	-	-	-	-	Organoheterocyclic compounds	Diazines	385.223	0.0661075	-	38.4	-1.76464	-	Pyrazines	1.6299	1.6412	1.6478	1.6152	1.6388	1.636	1.7177	1.6967	1.8047	1.8403	1.6201	1.7833	2.8887	2.5619	1.7926	2.0927	1.8263	1.8719	6.0995	6.176	6.1916	1.5542	5.365	3.5847	1.6459
pos_3642	1,2,3,4-Tetrahydro-1-naphthylamine	metab_3504	-	-	-	HMDB0244116	M+NH4	C10H13N	3.2391	-	pos	-	-	-	-	Benzenoids	Tetralins	165.139	0.0238367	-	34.2	-0.546457	-	Not Available	4.6373	4.5929	4.893	4.0869	3.8632	4.9055	4.5587	4.5186	5.4129	5.8029	4.7084	5.5327	5.3813	5.3886	5.6529	4.9678	5.1762	5.2472	3.4485	3.6012	3.5472	3.5914	3.5704	3.4976	4.7034
pos_3664	Lactacystin	metab_3520	-	-	-	HMDB0253941	M+NH4	C15H24N2O7S	3.2788	-	pos	-	-	-	-	Organic acids and derivatives	Carboxylic acids and derivatives	394.164	0.0525501	-	42.1	-1.57102	-	Amino acids, peptides, and analogues	3.9869	3.9984	4.0052	3.9718	3.9959	3.9931	4.7114	4.0551	4.9094	5.3175	3.9768	5.2469	6.879	6.5359	4.1528	6.4455	4.187	6.3777	3.7662	3.919	3.865	3.9092	3.8881	3.8154	4.0032
pos_3665	Asn-Arg-Ala-Ile	metab_3521	-	-	-	HMDB0304797	M+K	C19H36N8O6	3.2788	-	pos	-	-	-	-	Organic acids and derivatives	Carboxylic acids and derivatives	511.239	0.0418507	-	69.4	0.531998	-	Amino acids, peptides, and analogues	2.4984	2.5099	2.5167	2.4834	2.5075	2.5047	7.273	2.5665	7.4639	7.5443	2.4885	7.6849	4.6153	5.2488	5.0605	4.4082	4.8424	4.7115	2.6445	2.4308	2.377	2.421	2.4001	3.5198	2.5147
pos_3666	Histidinyl-Leucine	metab_3522	-	-	-	HMDB0028889;HMDB0253179	2M+NH4	C12H20N4O3	3.2788	C05010	pos	-	-	-	-	Organic acids and derivatives	Carboxylic acids and derivatives	554.34	0.017183	-	31	-1.18239	7763-65-7	Amino acids, peptides, and analogues	4.2741	4.2856	4.2924	4.259	4.2832	4.2804	4.3638	4.3423	4.4523	4.4885	4.2641	4.4306	4.2607	4.4172	4.44	4.4535	4.4743	4.5205	4.0535	4.2062	4.1523	4.1964	4.1754	4.1026	5.5669
pos_3667	Indole-3-Carbinol	metab_3523	-	-	-	HMDB0005785	M+H-H2O	C9H9NO	3.2862	-	pos	-	-	-	-	Organoheterocyclic compounds	Indoles and derivatives	130.065	0.0255122	32.8	-	-0.107005	700-06-1	Indoles	6.2549	6.4704	6.1244	6.219	6.2739	6.3164	5.9911	6.2189	5.8548	5.8226	6.112	5.7973	5.8205	5.8345	5.8589	6.038	5.9332	5.9689	7.2041	7.1275	7.2065	5.9155	6.7619	5.8821	5.4333
pos_3668	6,15-Diketo-13,14-dihydro-PGF1alpha	metab_3524	-	-	-	HMDB0247162	M+H-H2O	C20H34O6	3.2941	-	pos	-	-	-	-	Lipids and lipid-like molecules	Fatty Acyls	353.233	0.0133822	-	39.6	1.58281	-	Eicosanoids	6.3901	6.8244	5.9642	6.1635	6.6395	6.5247	3.7679	6.4782	3.8564	3.8926	6.2412	3.8831	3.8086	3.8213	3.8442	3.8576	3.8784	3.9247	7.5571	7.5026	7.5755	5.946	7.2438	5.199	3.6946
pos_3675	4-Chlorobenzaldehyde	metab_3531	-	-	-	HMDB0246392	M+H	C7H5ClO	3.3177	C06648	pos	-	-	-	-	Benzenoids	Benzene and substituted derivatives	141.01	0.0149719	-	30.3	-0.990371	104-88-1	Benzoyl derivatives	6.0265	6.0229	6.0609	6.0978	6.0429	6.0857	6.1432	6.0885	6.0022	5.9943	5.997	6.0063	5.9391	5.8497	6.0266	6.1555	6.0757	6.1177	5.7964	5.8703	5.7832	6.1392	6.0214	6.0805	5.8261
pos_3681	Cerulenin	metab_3538	-	-	-	HMDB0015168;LMFA08010013	M+H	C12H17NO3	3.3256	C12058	pos	-	-	-	-	Organoheterocyclic compounds	Epoxides	224.128	0.134101	-	57.8	-1.39462	17397-89-6	Oxirane carboxylic acids and derivatives	3.3017	3.3132	3.9389	3.2866	3.6876	3.308	3.5664	3.3699	3.5315	3.8712	3.2917	3.4581	3.6493	3.4447	4.5288	3.8891	6.2188	4.588	3.0812	3.2339	3.1799	3.2241	3.203	3.1303	4.4896
pos_3682	Lenticin	metab_3539	-	-	-	HMDB0061115	M+H	C14H18N2O2	3.3256	C09213	pos	-	-	-	-	Organic acids and derivatives	Carboxylic acids and derivatives	247.144	0.0387583	88.5	-	-1.34998	487-58-1	Amino acids, peptides, and analogues	6.7153	6.2268	4.1768	4.2656	6.0332	7.6839	4.0309	6.4061	1.4383	4.464	7.342	1.4175	5.1177	1.4045	4.2273	3.8908	3.8848	1.5043	1.0627	1.2042	1.1538	3.8621	1.1753	4.0666	4.1633
pos_3686	8-Epiloganic acid	metab_3542	-	-	-	HMDB0247433	M+ACN+H	C16H24O10	3.3334	-	pos	-	-	-	-	Lipids and lipid-like molecules	Prenol lipids	418.17	0.0444479	-	77.3	-1.72934	-	Terpene glycosides	5.4989	5.5104	5.5172	5.4838	5.508	5.5051	5.5885	5.5671	5.6771	5.7132	5.4889	5.6554	5.4855	5.6419	5.6648	5.6782	5.699	5.7453	5.2782	5.431	5.377	5.4212	5.4002	5.3274	5.7474
pos_3688	Geldanamycin	metab_3544	-	-	-	HMDB0252665	M+ACN+Na	C29H40N2O9	3.3411	C11222	pos	Antibiotics	Polyketides and nonribosomal peptides	-	-	Phenylpropanoids and polyketides	Macrolactams	624.288	0.0487817	-	81.8	-1.30707	30562-34-6	Not Available	5.7621	6.1725	6.126	6.7887	6.0816	6.1288	4.7153	6.7666	6.6632	6.9343	5.8968	6.2879	6.994	7.0443	3.3506	3.3641	3.3848	3.4311	2.9643	3.1169	3.063	3.1072	3.0861	3.0134	5.1077
pos_369	Cis-Linoleic acid	metab_3546	-	-	-	HMDB0250290	M+H-H2O, M+NH4, M+H-2H2O	C17H30O2	6.6023	-	pos	-	-	-	-	Lipids and lipid-like molecules	Fatty Acyls	249.221	0.0167421	-	39.9	-1.23704	-	Fatty acids and conjugates	6.5295	6.3855	6.7018	6.4263	6.666	6.2296	5.7064	6.3492	6.0024	5.6995	6.5923	5.4783	5.6172	5.888	6.0376	6.1859	6.1825	6.394	5.6814	6.2909	6.1536	5.9651	5.7293	6.0393	5.8694
pos_3691	Aspartyl-Lysine	metab_3548	-	-	-	HMDB0004987;HMDB0028758	2M+H	C10H19N3O5	3.3489	-	pos	-	-	-	-	Organic acids and derivatives	Carboxylic acids and derivatives	523.275	0.0291488	-	41.9	6.22663	5891-51-0	Amino acids, peptides, and analogues	3.5356	3.5472	3.554	3.5206	3.5447	3.5419	3.6871	3.6039	3.8018	4.0492	3.5256	3.6921	3.5223	3.6787	5.2684	4.8589	3.7358	3.782	3.3151	3.4678	3.4138	3.458	3.437	3.3642	6.4087
pos_3694	Lys Gly Ile	metab_3551	-	-	-	-	M+H	C14H28N4O4	3.3568	-	pos	-	-	-	-	-	-	317.218	0.0917219	36.5	-	-2.42104	-	-	3.5843	3.3875	3.6191	3.3609	4.2309	3.3823	3.7804	3.4442	3.5541	4.396	3.366	4.4503	3.8692	5.3488	4.6657	4.5889	4.5694	4.6444	3.1555	3.3081	3.2542	3.2984	3.2773	3.6397	6.5766
pos_3698	PIP(TXB2/20:4(5Z,8Z,11Z,14Z))	metab_3554	-	-	-	HMDB0280011	M+H+Na	C49H82O20P2	3.3568	-	pos	-	-	-	-	Not Available	Not Available	538.246	0.038219	-	57	6.91205	-	Not Available	6.2489	6.8739	6.5381	7.6114	6.7436	6.913	5.1033	7.1581	6.1234	6.2764	6.4848	6.2723	5.593	6.0041	5.4927	5.193	5.4668	5.2601	4.793	4.9457	4.8917	4.9359	4.9149	4.8421	5.0299
pos_370	N-Linoleoyl Tyrosine	metab_3557	-	-	-	HMDB0241987	M+H-H2O, M+ACN+H, M+Na	C27H41NO4	6.5624	-	pos	-	-	-	-	Organic acids and derivatives	Carboxylic acids and derivatives	426.3	0.139495	-	60.1	-0.136501	-	Amino acids, peptides, and analogues	7.0288	6.7087	7.3004	7.0236	6.9923	6.5997	5.6647	6.5158	6.0251	5.2658	6.9849	5.4314	5.9512	5.8886	5.7315	5.4208	5.8637	5.6889	5.6313	5.9609	5.8201	5.9974	5.6803	5.3837	4.8102
pos_3702	(3b,16a,20R)-25-Acetoxy-3,16,20,22-tetrahydroxy-5-cucurbiten-11-one 3-glucoside	metab_3560	-	-	-	HMDB0035346	M+2Na	C38H62O12	3.3646	-	pos	-	-	-	-	Lipids and lipid-like molecules	Steroids and steroid derivatives	378.202	0.0503895	-	58.4	1.00194	178062-95-8	Steroidal glycosides	5.8792	6.3797	5.5151	6.3698	5.8969	6.1498	4.0528	6.0912	4.1413	4.8074	5.7406	5.1337	3.9498	4.7477	4.1291	4.1425	4.5725	4.2096	6.9288	6.7236	6.8041	4.2931	6.2584	3.7917	4.1003
pos_3709	Zingerone	metab_3564	-	-	-	HMDB0032590	M+H	C11H14O3	3.3883	C17497	pos	-	-	-	-	Benzenoids	Phenols	195.101	0.0109503	-	45.3	-0.595874	122-48-5	Methoxyphenols	4.9407	5.0413	5.2347	5.2957	4.8219	4.9099	5.0856	4.8981	4.9678	4.8999	4.8476	5.0135	4.9845	4.8052	4.9298	5.0212	4.6958	5.0767	4.862	5.0407	4.8502	5.1398	4.7803	5.1036	5.4126
pos_3711	Tavulin	metab_3566	-	-	-	HMDB0036773	2M+NH4	C15H20O4	3.3883	-	pos	-	-	-	-	Lipids and lipid-like molecules	Prenol lipids	546.303	0.0345925	-	36.7	-5.76709	71030-09-6	Terpene lactones	3.0725	3.084	3.0908	3.0575	3.0816	3.0788	4.2059	3.1407	3.2506	4.5696	3.0625	4.0566	3.0592	3.3386	3.4307	3.2518	5.1413	3.3188	2.8521	3.0047	2.9508	2.9949	2.9739	2.9012	6.618
pos_3716	Heliotrine	metab_3569	-	-	-	HMDB0253072	M+NH4	C16H27NO5	3.396	C10324	pos	-	-	-	-	Alkaloids and derivatives	Not Available	331.222	0.0351506	66.6	-	-1.76125	303-33-3	Not Available	2.4325	2.4439	2.4507	2.4174	2.4415	2.4387	4.2653	5.3968	4.8716	4.6307	2.4225	2.5885	5.2436	5.5127	4.1791	6.1588	4.0505	6.3746	2.2129	2.3648	2.3111	2.3551	2.3341	2.2617	5.4958
pos_3720	Jacarandic acid	metab_3574	-	-	-	HMDB0036651;HMDB0253726	M+Na	C30H48O5	3.404	C17890	pos	-	-	-	-	Lipids and lipid-like molecules	Prenol lipids	511.335	0.0716772	-	39	-9.59016	53155-25-2	Triterpenoids	5.0204	5.0319	5.0387	5.0053	5.0295	5.0267	5.11	5.0886	5.1986	5.2348	5.0104	5.1769	5.007	5.1634	5.1863	5.1998	5.2206	5.2668	4.7997	4.9525	4.8985	4.9427	4.9217	4.8489	5.7123
pos_3722	Tryptophyl-Histidine	metab_3575	-	-	-	HMDB0029085	M+H-H2O	C17H19N5O3	3.4119	-	pos	-	-	-	-	Organic acids and derivatives	Carboxylic acids and derivatives	324.147	0.0417225	-	46.9	5.6457	-	Amino acids, peptides, and analogues	3.1608	2.3739	2.9527	4.6484	3.7544	2.9967	5.4772	2.4304	6.1056	5.891	2.709	6.0086	4.6961	5.5989	5.4549	4.9553	5.6311	4.8674	2.1431	4.8228	2.2412	3.8027	2.2642	4.1576	4.7662
pos_3726	N-(2-Oxooxolan-3-yl)hexanamide	metab_3578	-	-	-	-	M+NH4	C10H17NO3	3.4355	-	pos	-	-	-	-	-	-	217.154	0.00359674	73.9	-	-1.49289	-	-	5.6898	6.5634	6.0886	6.0154	6.1635	5.799	4.3517	6.1818	5.3931	5.6329	5.8047	5.6122	5.3545	5.5478	5.9875	5.3229	5.786	5.323	4.8575	5.0686	4.5927	6.0072	5.7314	5.6127	5.14
pos_3727	Zilascorb	metab_3579	-	-	-	HMDB0260006	M+NH4	C13H12O6	3.4355	-	pos	-	-	-	-	Organoheterocyclic compounds	Dihydrofurans	282.097	0.00394645	-	35.5	-2.13317	-	Furanones	4.313	5.2866	4.4791	5.4654	5.126	5.3399	5.307	5.3029	5.5759	5.9709	4.9104	5.7017	3.7543	4.1379	5.046	4.677	5.3801	4.6106	5.4272	4.8608	5.2785	5.4882	5.1537	5.2228	3.9032
pos_3730	Isovalerylcarnitine	metab_3583	-	-	-	HMDB0000688;LMFA07070076	M+H	C12H23NO4	3.4434	C20826	pos	-	-	-	-	Lipids and lipid-like molecules	Fatty Acyls	246.17	0.010373	-	32.1	-1.10938	31023-24-2	Fatty acid esters	6.8473	6.3237	6.0728	5.1119	6.8946	6.6028	7.942	6.4297	7.5096	6.6278	6.6874	6.4756	7.2704	7.037	6.6277	6.8332	6.8225	6.8851	5.1164	5.5846	5.0144	5.688	5.6183	6.7784	5.2201
pos_3733	3-Indolebutyric acid	metab_3586	-	-	-	HMDB0002096	M+CH3OH+H	C12H13NO2	3.4514	C11284	pos	-	-	-	-	Organoheterocyclic compounds	Indoles and derivatives	236.128	0.0938082	-	56.9	-1.19449	133-32-4	Indoles	3.7391	4.7031	3.9692	4.2044	3.4269	4.3619	4.3375	4.8767	4.1549	5.2002	4.3261	4.2699	4.774	5.1137	4.7775	5.2763	5.2035	5.6803	3.6445	4.8791	4.3336	4.4947	4.3018	4.4027	4.0921
pos_3736	N-[(3s)-2-Oxotetrahydrofuran-3-Yl]butanamide	metab_3589	-	-	-	HMDB0247190	2M+ACN+Na	C8H13NO3	3.4514	-	pos	-	-	-	-	Organic acids and derivatives	Carboxylic acids and derivatives	406.197	0.0817846	-	58.1	5.39879	-	Amino acids, peptides, and analogues	2.4989	2.5103	2.5171	2.4838	2.5079	2.5051	3.6397	2.5669	2.6766	5.1004	2.4889	2.6549	5.5798	5.7083	6.2212	6.2857	6.3806	6.234	2.2791	2.4312	2.3774	2.4215	2.4005	4.0037	2.5151
pos_3744	8-Hydroxydesmethylclomipramine	metab_3598	-	-	-	HMDB0060803	2M+NH4	C18H21ClN2O	3.4594	-	pos	-	-	-	-	Organoheterocyclic compounds	Benzazepines	650.303	0.0927619	-	35.3	0.473949	-	Not Available	3.3525	3.3641	3.3709	3.3375	3.3616	3.3588	3.4422	5.0734	6.4673	5.6706	3.3425	5.2564	6.8057	6.7034	4.466	3.5319	4.5649	3.5989	3.132	3.2847	3.2308	3.2749	3.2539	3.1811	5.414
pos_3752	L-beta-aspartyl-L-phenylalanine	metab_3606	-	-	-	HMDB0011167	M+H-H2O	C13H16N2O5	3.4754	-	pos	-	-	-	-	Organic acids and derivatives	Peptidomimetics	263.102	0.0431985	-	63.3	-2.32452	-	Hybrid peptides	1.2416	1.2525	1.2589	1.2274	3.7651	1.2475	5.6431	1.7659	6.0269	5.6736	1.2322	5.9126	5.9578	5.99	5.9633	5.7922	5.7968	5.8165	1.0371	3.6503	1.1277	1.1688	1.1492	1.082	4.0268
pos_3755	Cinncassiol D2	metab_3609	-	-	-	HMDB0034678	M+2Na-H	C20H32O6	3.4754	C17653	pos	-	-	-	-	Lipids and lipid-like molecules	Prenol lipids	413.191	0.00957894	-	34.2	0.643533	77751-33-8	Sesquiterpenoids	4.343	5.3853	5.3483	4.9951	4.0925	4.4837	2.5402	2.5189	3.8783	4.329	3.3298	2.6069	4.9432	4.7569	2.6163	2.6297	2.6504	4.8708	4.8404	4.507	2.3295	6.4943	6.5615	6.1455	2.4671
pos_3756	2-piperidin-1-ylpyridine-3-carboxylic acid	metab_3610	-	-	-	-	M+H	C11H14N2O2	3.4833	-	pos	-	-	-	-	-	-	207.113	0.00586043	35.6	-	-0.702491	-	-	5.753	6.163	5.6847	6.0352	5.6687	5.6267	4.9768	5.8735	4.9065	4.9829	5.5889	5.0476	4.8368	4.7179	4.8664	4.8773	4.9908	4.6738	4.8453	5.3898	5.0492	5.8154	5.5263	5.6764	4.8423
pos_3760	4-Hydroxy-3-methyl-2-(2-propynyl)-2-cyclopentene-1-one	metab_3614	-	-	-	HMDB0246651	M+CH3OH+H	C9H10O2	3.4913	-	pos	-	-	-	-	Organic oxygen compounds	Organooxygen compounds	183.102	0.00168061	-	59.2	-0.386216	-	Alcohols and polyols	5.335	5.3909	5.3115	5.0298	5.3507	5.146	5.3526	5.5535	5.4354	5.2051	5.3874	5.0448	5.0487	5.1653	5.0519	5.3413	5.0564	5.5354	4.802	5.1449	4.9895	5.0181	4.9501	4.9306	6.4124
pos_3763	Rifametane	metab_3617	-	-	-	HMDB0257224	M+2H	C44H60N4O12	3.4913	-	pos	-	-	-	-	Phenylpropanoids and polyketides	Macrolactams	419.221	0.134189	-	79.4	7.85542	-	Not Available	3.5217	3.774	3.54	3.5066	3.5308	3.528	5.8465	3.5899	6.2047	6.1817	3.5117	6.0561	3.5084	4.9554	5.1705	3.701	5.0693	3.7681	5.1845	3.4538	4.901	3.4441	4.9678	3.3503	4.5124
pos_3769	Imipenem	metab_3622	-	-	-	HMDB0015536	M+ACN+Na	C12H17N3O4S	3.4993	C06665	pos	Antibiotics	beta-Lactams	-	-	Organoheterocyclic compounds	Lactams	363.111	0.223723	-	63.7	5.44567	74431-23-5;64221-86-9	Beta lactams	6.0362	5.1437	6.3239	4.3737	5.8589	5.1028	3.7978	5.5307	4.7701	4.5224	6.3724	3.8647	3.6948	4.1543	3.8741	3.8875	3.9083	3.9546	4.1025	3.6403	4.5171	3.6305	3.6095	4.3743	3.7245
pos_377	Farnesyl acetone	metab_3623	-	-	-	-	M+H, M+NH4, M+H-H2O	C18H30O	6.8421	-	pos	-	-	-	-	-	-	280.263	0.0103781	78.4	-	-1.61737	-	-	7.3937	7.4767	7.4585	7.4326	7.4866	7.5306	7.3783	7.4108	7.3033	7.2365	7.4505	7.2675	7.6165	7.3883	7.2082	7.269	7.3867	7.1386	7.4261	7.4453	7.3366	7.4466	7.5764	7.6396	6.9764
pos_3770	Estriol 3-sulfate	metab_3624	-	-	-	HMDB0251977	M+NH4	C18H24O6S	3.4993	-	pos	-	-	-	-	Lipids and lipid-like molecules	Steroids and steroid derivatives	386.164	0.0833072	-	34.8	1.87818	-	Sulfated steroids	1.817	1.8283	3.9653	1.8021	3.4748	1.8231	1.9054	6.6921	5.2892	5.7326	3.5239	4.8964	3.4469	4.0251	3.8974	1.9941	2.0147	3.4405	1.6007	1.7502	3.1414	5.9106	5.6869	5.5113	4.8319
pos_3773	Cholylarginine	metab_3627	-	-	-	HMDB0242375	M+H+Na	C30H52N4O6	3.5073	-	pos	-	-	-	-	Lipids and lipid-like molecules	Steroids and steroid derivatives	294.192	0.222499	-	39.8	-2.14122	-	Bile acids, alcohols and derivatives	1.6085	4.1914	2.0653	1.6839	4.4088	1.6146	1.6962	3.575	3.8104	3.2772	3.6354	3.3061	1.5955	3.5117	1.771	1.7842	3.5771	1.8503	1.3949	1.5424	1.4901	3.9506	1.5125	4.3429	5.6996
pos_3777	(R)-Higenamine	metab_3631	-	-	-	HMDB0033103	M+ACN+H	C16H17NO3	3.5152	C06346	pos	-	-	-	-	Organoheterocyclic compounds	Isoquinolines and derivatives	313.154	0.035461	-	44.1	-1.39022	106032-53-5	Benzylisoquinolines	4.8642	4.9018	5.1526	4.7933	4.9958	5.1274	2.7673	4.3454	4.4095	4.4896	5.538	0.4213	4.9585	4.6874	0.4271	0.4356	0.4489	3.9964	4.6732	4.5469	4.4924	5.0269	5.0853	4.755	4.98
pos_3780	PI(5-iso PGF2VI/18:3(9Z,12Z,15Z))	metab_3635	-	-	-	HMDB0276904	M+2Na	C45H75O16P	3.5232	-	pos	-	-	-	-	Not Available	Not Available	474.227	0.0293535	-	30.8	-4.96635	-	Not Available	3.9905	4.0021	4.0089	3.9755	3.9996	3.9968	4.0802	4.0588	4.1687	4.2049	3.9805	4.147	4.067	4.1336	4.1565	5.5766	4.1907	6.0889	3.7699	3.9227	3.8687	3.9129	3.8918	3.8191	4.1682
pos_3781	Glutamylvaline	metab_3636	-	-	-	HMDB0028832	M+H-2H2O	C10H18N2O5	3.5312	-	pos	-	-	-	-	Organic acids and derivatives	Carboxylic acids and derivatives	211.108	0.0159766	-	54.5	-0.688597	5879-06-01	Amino acids, peptides, and analogues	5.541	5.4512	5.5637	5.0217	5.219	5.2842	5.0638	5.1893	5.5278	5.5224	5.3889	5.4804	4.9519	5.1284	4.7719	4.7666	4.6229	4.944	4.1358	4.7194	4.5085	5.0335	4.9708	4.8056	5.7234
pos_3782	Leucyl-Lysine	metab_3637	-	-	-	HMDB0028934	M+ACN+H	C12H25N3O3	3.5312	-	pos	-	-	-	-	Organic acids and derivatives	Carboxylic acids and derivatives	301.223	0.0542778	-	44.1	-1.50081	-	Amino acids, peptides, and analogues	4.0384	4.1985	4.2098	4.2302	4.1343	3.6486	4.1491	4.0625	3.6348	3.5956	3.4144	3.4198	3.2285	3.6011	3.5415	2.3077	3.9245	3.3436	3.542	4.4976	4.2438	3.9911	2.0316	3.7666	5.9614
pos_3797	3,4-dihydroxyphenylacetic Acid	metab_3653	-	map01100;map00350	Metabolic pathways;Tyrosine metabolism	HMDB0001336;MJDBSJD0000081	M+H	C8H8O4	3.5631	C01161	pos	-	-	Metabolism;Metabolism	Global and overview maps;Amino acid metabolism	Benzenoids	Phenols	169.049	0.0317553	63.7	-	-0.772191	102-32-9	Benzenediols	4.4952	4.7022	4.5276	4.7574	4.6746	4.6938	4.8698	4.8044	4.8302	4.648	4.5823	4.6468	4.3929	4.1823	4.1316	4.6117	4.4317	4.5269	3.9212	4.2615	4.2636	4.5955	4.4914	4.7302	5.418
pos_380	DG(PGE1/10:0/0:0)	metab_3657	-	-	-	HMDB0294590	M+H-H2O, M+NH4, M+H	C33H58O8	6.8979	-	pos	-	-	-	-	Not Available	Not Available	600.446	0.0135144	-	33.6	-1.24527	-	Not Available	5.1129	4.811	5.7824	5.7951	4.8046	4.4205	4.5039	5.2991	5.9571	5.5528	5.2719	4.5707	5.2021	5.8478	5.1983	6.0561	5.5443	6.3815	4.3796	5.1819	5.3678	5.5965	5.5054	4.5222	6.6232
pos_3803	PA(8:0/6 keto-PGF1alpha)	metab_3661	-	-	-	HMDB0266615	M+2H	C31H55O12P	3.5711	-	pos	-	-	-	-	Not Available	Not Available	326.18	0.0243595	-	40.8	3.83049	-	Not Available	3.1227	3.8887	3.9436	3.8326	4.754	4.1374	3.2123	4.8327	4.9522	4.3326	4.2789	4.617	3.1094	3.2657	3.2886	4.4425	3.3228	5.0387	3.2401	4.2191	4.4967	3.998	3.0241	2.9514	4.841
pos_3808	N6-phenylisopropyladenosine	metab_3664	-	-	-	HMDB0255302	M+ACN+H	C19H23N5O4	3.5791	-	pos	-	-	-	-	Nucleosides, nucleotides, and analogues	Purine nucleosides	427.207	0.00642269	-	85	-4.69036	-	Not Available	4.0292	5.1518	3.2005	4.1167	5.0213	4.9694	5.5676	4.0101	5.2499	5.6857	4.604	5.5712	3.9145	6.4706	5.5872	3.3615	5.8276	3.4285	5.4548	3.9871	5.1456	3.1046	4.7849	3.0109	4.5875
pos_3809	Xi-Linalool 3-[rhamnosyl-(1->6)-glucoside]	metab_3665	-	-	-	HMDB0030422	M+ACN+H	C22H38O10	3.5791	-	pos	-	-	-	-	Lipids and lipid-like molecules	Fatty Acyls	504.281	0.0329379	-	70.3	1.56644	84534-33-8	Fatty acyl glycosides	1.9002	1.9116	1.9183	4.4927	1.9092	1.9064	2.3568	1.9677	3.0082	4.0808	1.8904	2.0551	4.458	2.0418	3.8477	2.0778	3.8894	3.0084	1.6832	5.2191	1.7802	1.8236	3.4688	1.7314	6.0721
pos_3816	Testosterone sulfate	metab_3673	-	map01100	Metabolic pathways	HMDB0000234;LMST05020032;HMDB0002833	M+H-2H2O	C19H28O5S	3.603	C00535	pos	Steroids;Hormones and transmitters	19-Carbon atoms;Steroid hormones	Metabolism	Global and overview maps	Lipids and lipid-like molecules	Steroids and steroid derivatives	333.155	0.0176739	-	35.4	9.13293	651-45-6;58-22-0	Androstane steroids	4.4726	4.8844	4.0594	4.1174	4.8997	5.0252	1.5851	4.3986	1.6716	2.8029	4.7738	1.6504	2.9157	5.6354	5.89	1.6728	5.9407	1.7385	3.9136	4.3207	4.3936	1.4231	1.4029	1.3332	2.3853
pos_3819	Diaminopimelic acid	metab_3676	-	map01100;map01110;map00470;map01230;map00300	Metabolic pathways;Biosynthesis of secondary metabolites;D-Amino acid metabolism;Biosynthesis of amino acids;Lysine biosynthesis	HMDB0242532;HMDB0001370	M+H-2H2O	C7H14N2O4	3.611	C00666	pos	-	-	Metabolism;Metabolism;Metabolism;Metabolism;Metabolism	Global and overview maps;Global and overview maps;Metabolism of other amino acids;Global and overview maps;Amino acid metabolism	Organic acids and derivatives	Carboxylic acids and derivatives	155.081	0.0155436	-	31.4	-0.435845	583-93-7	Amino acids, peptides, and analogues	4.0496	3.8699	4.1752	4.2584	4.1398	4.3597	5.4812	4.3381	5.7874	5.5443	4.2802	5.6173	4.3288	4.4302	4.7333	4.566	4.7967	4.4057	4.1014	4.177	4.3606	4.408	4.4532	4.5314	4.4891
pos_3821	Cnidilide	metab_3678	-	-	-	HMDB0302259	M+2Na-H	C12H18O2	3.611	C16937	pos	-	-	-	-	Organoheterocyclic compounds	Isobenzofurans	239.102	0.0646578	-	47.7	3.2296	3674-03-01	Not Available	3.4711	0.1606	0.1627	0.1526	3.4252	3.9171	3.5603	3.4857	4.5929	4.4814	0.1541	4.2696	4.6295	5.5407	4.5736	0.2198	4.4255	0.2476	0.1011	0.1376	0.1236	0.135	3.3474	3.4335	0.9315
pos_3829	Alanylphenylalanine	metab_3685	-	-	-	HMDB0028694	M+NH4	C12H16N2O3	3.619	-	pos	-	-	-	-	Organic acids and derivatives	Carboxylic acids and derivatives	254.15	0.00912895	-	33.1	-1.26561	3061-90-3	Amino acids, peptides, and analogues	5.7446	5.7765	5.9386	5.8615	5.7491	6.1017	3.2773	6.4296	4.3406	4.0303	5.8582	4.1298	4.6212	5.2636	3.5991	5.2209	3.3878	5.6748	5.2473	5.8172	6.0293	5.3969	5.1334	4.2568	6.1325
pos_3831	5-Hexyl-2-furanoctanoic acid	metab_3688	-	-	-	HMDB0112099	M+Na	C18H30O3	3.619	C13798	pos	-	-	-	-	Lipids and lipid-like molecules	Fatty Acyls	317.207	0.0103526	-	37.9	-7.00951	-	Fatty acids and conjugates	5.053	5.207	4.7168	4.9084	5.2684	5.4813	5.0463	6.2465	4.9864	5.2885	4.7371	5.184	4.0159	5.1231	5.0065	6.3221	5.0011	6.8271	3.5756	4.474	4.3511	5.2829	4.2364	4.2609	5.7313
pos_3836	Dipivefrin	metab_3693	-	-	-	HMDB0014592	M+2Na-H	C19H29NO5	3.627	C06963	pos	-	-	-	-	Benzenoids	Phenol esters	396.176	0.0431843	-	53.2	1.63873	52365-63-6	Not Available	5.0284	4.6679	4.7033	4.2481	4.7179	4.6399	2.351	2.3297	5.2501	4.8477	4.7532	5.0686	6.1359	5.77	5.0458	2.4403	4.5424	3.9329	2.0427	2.1943	2.1407	2.1846	2.1637	4.3219	2.278
pos_3837	Cilastatin	metab_3694	-	-	-	HMDB0247784;HMDB0015535;MJDBOTE0001591	M+ACN+H	C16H26N2O5S	3.627	C01675	pos	-	-	-	-	Organic acids and derivatives	Carboxylic acids and derivatives	400.19	0.00950797	-	47.6	-1.26684	82009-34-5	Amino acids, peptides, and analogues	6.1962	5.4256	6.5711	4.9845	6.2869	5.5932	3.1593	6.0553	3.2478	5.0942	6.0612	4.6637	6.747	6.827	5.6622	6.7083	5.694	6.9901	3.9054	5.5408	5.593	5.8099	4.8231	4.971	6.5967
pos_3838	N-Docosahexaenoyl Glycine	metab_3695	-	-	-	HMDB0242014	M+2Na-H	C24H35NO3	3.627	-	pos	-	-	-	-	Organic acids and derivatives	Carboxylic acids and derivatives	430.229	0.0756153	-	56.6	-9.46767	-	Amino acids, peptides, and analogues	1.9111	1.9225	1.9292	4.0276	4.3809	1.9173	4.5367	1.9786	4.7034	5.0347	1.9012	5.0114	1.8979	5.275	6.1274	2.0887	5.98	2.1553	1.694	1.8441	1.791	1.8345	1.8138	1.7422	3.4384
pos_384	PA(18:3(9Z,12Z,15Z)/18:1(11Z))	metab_3697	-	map01100;map00564;map01110;map00561;map04070	Metabolic pathways;Glycerophospholipid metabolism;Biosynthesis of secondary metabolites;Glycerolipid metabolism;Phosphatidylinositol signaling system	PW_C062424;HMDB0115006	M+NH4, M+Na, M+H-2H2O	C39H69O8P	7.01	C00416	pos	Lipids	Phospholipids	Metabolism;Metabolism;Metabolism;Metabolism;Environmental Information Processing	Global and overview maps;Lipid metabolism;Global and overview maps;Lipid metabolism;Signal transduction	Lipids and lipid-like molecules	Glycerophospholipids	714.513	0.044914	-	40.1	9.09568	-	Glycerophosphates	4.0701	5.1093	5.458	5.8407	5.3111	4.9297	6.2604	6.3682	4.3798	4.796	4.2848	4.2266	5.2073	5.2947	4.236	6.8976	6.2783	7.2788	5.0476	5.6884	5.4479	5.5995	5.2559	5.8552	6.6672
pos_3843	Serylproline	metab_3701	-	-	-	HMDB0029047	M+H-2H2O	C8H14N2O4	3.635	-	pos	-	-	-	-	Organic acids and derivatives	Carboxylic acids and derivatives	167.081	0.0039588	-	47.5	-0.412735	23827-93-2	Amino acids, peptides, and analogues	5.3481	5.0944	5.9559	5.6023	5.6471	5.4456	5.397	5.243	5.6505	5.5678	5.7708	5.4928	4.7036	4.835	5.2339	4.7443	5.0176	4.7227	4.1508	4.5377	4.3838	4.7937	4.6318	4.7017	5.087
pos_3844	Phenylalanyl-Gamma-glutamate	metab_3702	-	-	-	HMDB0029009	M+H-H2O	C14H19N3O4	3.635	-	pos	-	-	-	-	Organic acids and derivatives	Carboxylic acids and derivatives	276.134	0.0236485	-	77.4	-0.830328	-	Amino acids, peptides, and analogues	4.5992	5.2583	4.6932	4.9481	5.1204	4.8083	4.1313	4.8514	5.2553	5.6247	4.9321	5.2925	4.8135	6.3066	6.356	4.9519	6.4054	4.7605	4.8045	4.6328	4.8004	1.4028	4.3395	0.1347	4.8103
pos_3849	P-Cttlvc-T	metab_3706	-	-	-	HMDB0257121	M+2H	C50H67N11O10S2	3.643	-	pos	-	-	-	-	Organic acids and derivatives	Carboxylic acids and derivatives	523.737	0.0337737	-	86.6	8.60332	-	Amino acids, peptides, and analogues	5.431	6.1185	5.7978	6.8425	5.7649	5.8357	0.016	0.0152	4.3729	4.1276	5.1484	0.0186	4.0902	3.3207	3.8792	3.6184	4.2411	3.5619	0.0079	0.0112	0.0099	0.0109	0.0104	0.0088	0.0135
pos_3850	7-Methoxy tropisetron	metab_3708	-	-	-	HMDB0259513	M+NH4	C18H22N2O3	3.6508	-	pos	-	-	-	-	Organoheterocyclic compounds	Indoles and derivatives	332.196	0.00596396	-	30.7	-1.72487	-	Indolecarboxylic acids and derivatives	4.0492	4.6753	3.7697	4.051	3.7059	3.784	3.8879	3.3786	5.0537	3.7705	3.3004	4.0416	3.297	3.4534	4.075	4.7118	3.5104	5.3206	6.4054	6.1267	6.4189	4.1094	5.6326	3.717	4.2823
pos_3853	Arg Phe Val	metab_3711	-	-	-	-	M+H	C20H32N6O4	3.6588	-	pos	-	-	-	-	-	-	421.255	0.0150347	67.5	-	-1.82962	-	-	1.4184	1.4295	1.4361	4.9921	1.4272	1.4244	4.4111	4.1396	3.8476	3.0821	1.4088	5.2984	4.0116	5.0246	3.983	1.5921	1.6124	1.6576	1.2086	1.3533	1.3019	1.344	1.3239	1.2549	5.339
pos_3857	(2S,4S,6S)-2-[2-(4-Hydroxy-3-meyhoxyphenyl)ethyl]tetrahydro-6-(4,5-dihydroxy-3-methoxyphenyl)-2H-pyran-4-ol	metab_3714	-	-	-	HMDB0030502	M+Na	C21H26O7	3.6668	-	pos	-	-	-	-	Phenylpropanoids and polyketides	Diarylheptanoids	413.155	0.0417926	-	33.4	-5.48964	182227-93-6	Linear diarylheptanoids	2.0472	2.0586	2.0654	2.0323	2.0562	2.0534	2.1361	2.1149	2.2241	2.2601	2.0373	2.2025	3.8218	2.1892	2.2119	2.2253	2.2459	2.292	1.8291	1.98	1.9266	4.6793	3.4028	3.983	2.0634
pos_3858	Glutaminylthreonine	metab_3715	-	-	-	HMDB0028807	2M+H	C9H17N3O5	3.6668	-	pos	-	-	-	-	Organic acids and derivatives	Carboxylic acids and derivatives	495.244	0.0384323	-	47.6	6.77107	74408-69-8	Amino acids, peptides, and analogues	3.9065	3.918	3.9248	4.1486	3.9156	3.9128	6.4663	4.1906	5.6911	5.8847	3.8965	6.0265	5.6354	5.7585	5.9755	5.8358	5.7348	5.7775	4.376	4.0551	4.5797	3.8288	3.8078	3.735	3.9228
pos_3862	1-Deoxynojirimycin	metab_3719	-	-	-	HMDB0035359	2M+ACN+Na	C6H13NO4	3.6748	C16843	pos	-	-	-	-	Organoheterocyclic compounds	Piperidines	390.187	0.0886955	-	50.7	5.75922	19130-96-2	Not Available	5.757	4.9347	6.0874	5.1684	5.4778	5.2437	3.4925	3.4711	3.581	4.2414	5.2684	4.3936	3.3895	4.2354	5.3351	3.5822	5.2473	3.6492	3.1823	3.335	3.281	3.3252	3.3042	3.2314	3.4192
pos_387	DG(PGF1alpha/16:0/0:0)	metab_3727	-	-	-	HMDB0295592	M+H, M+NH4, M+H-H2O	C39H72O8	7.05	-	pos	-	-	-	-	Not Available	Not Available	669.53	0.0131248	-	42.3	0.00842307	-	Not Available	4.9274	5.1505	5.6293	5.9199	5.8499	5.3673	5.1352	6.1893	4.3427	5.8109	5.4613	4.4947	4.1162	5.1529	5.9977	6.2639	5.793	6.7884	5.7599	6.5565	6.6527	6.1199	7.8042	8.0434	7.0566
pos_3871	Amperozide	metab_3729	-	-	-	HMDB0248358	M+H	C23H29F2N3O	3.6908	-	pos	-	-	-	-	Benzenoids	Benzene and substituted derivatives	402.233	0.0500273	-	42.3	-5.62305	-	Diphenylmethanes	6.1732	5.3768	6.2459	5.3915	6.204	5.3946	2.149	4.8837	5.1856	4.5533	5.4249	3.0748	4.0433	4.6888	4.7506	4.9911	4.1184	4.6646	4.8885	5.4331	4.6955	5.6008	5.3234	5.4726	3.5759
pos_3875	Cohumulone	metab_3733	-	-	-	HMDB0033981	M+CH3OH+H	C20H28O5	3.6988	-	pos	-	-	-	-	Organic oxygen compounds	Organooxygen compounds	381.228	0.00639951	-	53.7	1.84821	511-25-1	Alcohols and polyols	6.448	6.5349	6.4054	6.794	6.4341	6.4678	4.6984	6.52	4.8656	5.2635	6.4533	5.2818	4.9473	5.2862	5.3506	4.1951	5.4117	4.4239	4.5864	3.5916	4.2694	3.5819	3.5608	3.4881	3.6758
pos_3884	11-keto Fluprostenol	metab_3741	-	-	-	-	M+H	C23H27F3O6	3.7066	-	pos	-	-	-	-	-	-	457.181	0.0583662	67.9	-	-5.10108	-	-	6.0423	5.3905	6.4535	5.6995	5.4927	5.6561	3.5932	5.1149	3.6818	4.1803	5.4391	4.5286	3.4903	4.3568	3.6695	3.6829	3.7037	3.9105	5.5217	5.2993	5.297	5.805	5.9167	5.5377	3.5199
pos_3885	Beta-Phenylethanol beta-D-rutinoside	metab_3742	-	-	-	HMDB0303058	M+CH3OH+H	C20H30O10	3.7066	-	pos	-	-	-	-	Organic oxygen compounds	Organooxygen compounds	463.221	0.180286	-	67.1	8.74496	-	Carbohydrates and carbohydrate conjugates	2.0269	2.0383	2.0451	2.012	2.0359	2.0331	4.0445	2.0945	5.4077	5.0774	2.017	5.2429	4.8731	5.1562	4.7065	2.2049	4.808	2.2716	5.8263	5.3715	5.8364	5.684	5.993	6.404	5.3433
pos_3887	2,4-Dimethyladipic acid	metab_3744	-	-	-	HMDB0059727	M+H-2H2O	C8H14O4	3.7146	-	pos	-	-	-	-	Lipids and lipid-like molecules	Fatty Acyls	139.075	0.00571159	-	38.7	-0.352821	-	Fatty acids and conjugates	5.1034	5.0826	5.166	5.1364	5.0968	5.0873	5.2356	5.1894	5.2568	5.2115	5.0614	5.0471	5.0531	5.0155	5.0177	5.4864	5.204	5.8169	4.9761	5.0897	4.9875	5.1213	5.0783	5.1039	6.2706
pos_3890	Didesmethylsibutramine	metab_3746	-	-	-	HMDB0251062;HMDB0015237;HMDB0247516	M+CH3OH+H	C15H22ClN	3.7226	C07247	pos	-	-	-	-	Benzenoids	Benzene and substituted derivatives	284.179	0.0157646	-	34.4	4.26435	106650-56-0	Halobenzenes	3.6737	1.2652	5.1642	2.8409	5.0013	1.2602	4.2371	1.6613	4.7597	5.4965	4.5832	4.9534	5.3242	5.5132	6.387	6.137	6.0185	6.4995	3.8807	5.0972	5.0844	5.3122	1.1617	4.1811	6.1499
pos_3891	(2Z)-6-Hydroxynon-2-enoylcarnitine	metab_3747	-	-	-	HMDB0241750	M+NH4	C16H29NO5	3.7226	-	pos	-	-	-	-	Lipids and lipid-like molecules	Fatty Acyls	333.238	0.00577248	-	47.4	-1.81543	-	Fatty acid esters	3.5859	3.5974	3.6042	3.5708	3.595	3.5922	3.6755	4.2846	3.7641	3.8002	3.5759	3.7424	4.1913	4.391	4.1518	6.1521	4.6457	6.3466	3.3653	3.518	3.4641	4.8933	3.6695	3.4145	4.8642
pos_3895	Deguelin	metab_3751	-	-	-	HMDB0302647;HMDB0250941;MJDBOTE0001618	M+Na	C23H22O6	3.7306	C10417	pos	-	-	-	-	Phenylpropanoids and polyketides	Isoflavonoids	417.132	0.0057739	-	48.1	3.10748	522-17-8	Rotenoids	4.0455	3.2036	3.2104	3.177	3.2012	3.1983	3.2817	3.2603	3.3702	3.4063	3.1821	3.3485	3.1787	3.3351	4.4203	3.3714	3.8362	3.4384	5.444	5.4664	5.3271	3.1145	4.8762	3.0207	3.8997
pos_3898	Phenylalanylglutamine	metab_3754	-	-	-	HMDB0028993	M+H	C14H19N3O4	3.7386	-	pos	-	-	-	-	Organic acids and derivatives	Carboxylic acids and derivatives	294.144	0.0452478	-	57.2	-2.78287	39537-24-1	Amino acids, peptides, and analogues	5.0727	1.9807	4.6827	1.8722	4.9752	4.8819	1.9757	3.8227	4.3012	4.7127	5.2156	4.1938	1.8739	4.994	4.249	2.0645	2.0851	2.5871	3.799	3.4671	3.5382	4.7844	4.8606	4.9499	5.7518
pos_3900	Disofenin	metab_3758	-	-	-	HMDB0251479	M+NH4	C18H26N2O5	3.7386	-	pos	-	-	-	-	Organic acids and derivatives	Carboxylic acids and derivatives	368.217	0.00708284	-	44.6	-2.0104	-	Amino acids, peptides, and analogues	5.6757	5.4624	5.4852	4.9437	5.9765	5.3612	3.7084	6.2731	4.5373	3.8331	5.6013	3.7753	5.7503	4.7154	4.5981	5.443	3.9788	5.9725	3.3982	4.703	4.8232	5.9979	5.2465	4.9226	6.3904
pos_3903	Hovenidulcigenin B	metab_3759	-	-	-	HMDB0041547	M+Na	C32H50O7	3.7386	-	pos	-	-	-	-	Lipids and lipid-like molecules	Prenol lipids	569.34	0.0478446	-	61.4	-8.9808	182173-50-8	Terpene lactones	2.8508	2.8624	2.8691	2.8358	2.8599	2.8571	2.9404	2.919	3.0288	4.5775	2.8408	3.0072	2.8375	2.9937	3.0166	3.03	3.0508	3.097	2.6306	2.7831	2.7292	2.7733	2.7523	2.6796	5.8109
pos_3904	2,6-Dimethyl-4-hydroxybenzaldehyde	metab_3760	-	-	-	-	M+H	C9H10O2	3.7466	-	pos	-	-	-	-	-	-	151.075	0.0145065	39.2	-	-0.428181	-	-	5.3665	5.2094	5.2817	4.8149	5.5409	5.3057	4.6387	5.467	4.6167	4.4896	5.747	4.5344	4.543	4.4429	4.6308	4.7945	4.7958	4.9009	4.562	4.5476	4.4495	4.6399	4.5826	4.5957	4.7627
pos_3905	Homo-L-arginine	metab_3761	-	-	-	HMDB0000670	M+K	C7H16N4O2	3.7466	C01924	pos	-	-	-	-	Organic acids and derivatives	Carboxylic acids and derivatives	227.089	0.0641954	-	39.6	-9.11527	156-86-5	Amino acids, peptides, and analogues	5.1058	4.9467	4.9821	4.7896	5.3985	5.1525	3.8102	5.3383	3.6194	3.5518	5.579	3.5858	3.3852	3.4223	3.5537	4.2105	3.6145	3.965	4.0874	4.2857	3.5895	3.5471	3.4836	3.7728	4.3428
pos_3909	3-Feruloylquinic acid	metab_3765	-	-	-	HMDB0030669	M+ACN+Na	C17H20O9	3.7466	C02572	pos	-	-	-	-	Organic oxygen compounds	Organooxygen compounds	432.128	0.0354597	-	50.1	5.12623	62929-69-5	Alcohols and polyols	4.1927	4.2042	4.211	4.1776	4.2018	4.1989	4.2823	4.2609	4.3709	4.407	4.1827	4.3492	4.1793	4.3357	4.3586	4.372	4.3928	4.4391	3.972	4.1248	4.0708	4.115	4.0939	4.0212	4.209
pos_3913	Actein	metab_3770	-	-	-	HMDB0247977	M+2Na-H	C37H56O11	3.7466	-	pos	-	-	-	-	Lipids and lipid-like molecules	Steroids and steroid derivatives	721.351	0.00422715	-	66.7	-4.04704	-	Cycloartanols and derivatives	3.5963	3.6079	3.6147	3.5813	3.6054	3.6026	3.686	3.6646	3.7745	3.9529	3.5863	4.2988	3.583	4.2825	3.7622	3.7757	3.7965	3.8428	3.3758	3.5285	3.4745	3.5187	3.4976	3.4249	6.5269
pos_3914	Amrinone	metab_3771	-	-	-	HMDB0015496	2M+ACN+H	C10H9N3O	3.7546	C13594	pos	-	-	-	-	Organoheterocyclic compounds	Pyridines and derivatives	416.181	0.0594989	-	31.7	-4.92804	60719-84-8	Bipyridines and oligopyridines	4.8209	5.4048	5.5613	4.7524	5.8472	5.4575	5.3717	4.9286	6.0624	4.7179	5.8064	5.0896	3.6831	4.2692	5.4717	4.2996	5.2159	4.6837	3.4759	3.6286	3.9492	4.2978	3.5977	4.76	4.0883
pos_392	GPCho(14:0/20:1)	metab_3776	-	map01100;map00564;map01110;map00590;map00591;map00592	Metabolic pathways;Glycerophospholipid metabolism;Biosynthesis of secondary metabolites;Arachidonic acid metabolism;Linoleic acid metabolism;alpha-Linolenic acid metabolism	HMDB0007879	M+Na, M+ACN+H, M+2Na-H	C42H82NO8P	7.1456	C00157	pos	Lipids	Phospholipids	Metabolism;Metabolism;Metabolism;Metabolism;Metabolism;Metabolism	Global and overview maps;Lipid metabolism;Global and overview maps;Lipid metabolism;Lipid metabolism;Lipid metabolism	Lipids and lipid-like molecules	Glycerophospholipids	782.567	0.0444347	92	-	0.55569	-	Glycerophosphocholines	6.4006	6.7514	6.7449	6.8695	6.3703	6.909	7.1706	6.8138	7.0953	6.3499	6.2565	6.9082	6.3898	6.015	5.8804	6.4237	6.3313	6.6532	4.827	5.5298	5.1816	5.0754	6.4613	6.6407	7.2625
pos_3920	Erinapyrone C	metab_3777	-	-	-	HMDB0041026	M+H-2H2O	C8H10O5	3.7705	-	pos	-	-	-	-	Organoheterocyclic compounds	Pyrans	151.039	0.0607934	-	32.1	-2.24978	157207-53-9	Pyranones and derivatives	4.6506	4.5895	5.8197	6.6107	4.5326	4.667	4.6526	4.7443	4.5724	4.4021	4.2793	4.4372	4.4587	4.2435	4.4002	4.342	4.3991	4.4157	5.1062	5.1537	4.9961	5.1391	5.3105	5.1964	3.8174
pos_3927	Nalidixic Acid	metab_3783	-	-	-	HMDB0014917;MJDBOTE0001474	M+H-H2O	C12H12N2O3	3.7864	C05079	pos	Antibiotics	Quinolones	-	-	Organoheterocyclic compounds	Diazanaphthalenes	215.081	0.00616238	-	39.3	-0.793304	389-08-2	Naphthyridines	3.8238	4.853	4.0885	4.5497	4.5196	4.7115	4.3112	5.1474	4.4597	4.7377	4.6192	4.6771	4.1866	4.363	4.8401	4.6831	4.7916	4.7753	5.2661	5.3269	5.6019	4.7392	4.6569	4.1639	3.8468
pos_3929	Asp Trp	metab_3785	-	-	-	-	M+H	C15H17N3O5	3.7864	-	pos	-	-	-	-	-	-	320.124	0.0419332	76.1	-	-1.40228	-	-	4.7087	4.6485	4.6489	3.6834	4.3971	4.0461	5.1667	3.7139	4.5969	5.4083	4.3804	5.2486	3.8568	5.8787	6.1004	4.8631	6.0872	4.7542	5.5151	5.0628	5.477	5.1545	5.1269	4.7321	3.6049
pos_3930	Feruloyl-2-hydroxyputrescine	metab_3787	-	-	-	HMDB0033465	M+ACN+H	C14H20N2O4	3.7864	-	pos	-	-	-	-	Phenylpropanoids and polyketides	Cinnamic acids and derivatives	322.176	0.0263972	-	45.2	-1.68635	-	Hydroxycinnamic acids and derivatives	3.8573	4.3372	2.6378	4.2401	4.389	4.0027	3.0321	4.2087	3.9774	3.9346	2.6095	3.8464	3.7205	2.7623	2.7851	2.7985	3.893	3.4663	2.3995	2.5518	3.3411	2.542	2.521	2.4485	5.5984
pos_394	PC(15:0/18:3(9Z,12Z,15Z))	metab_3797	-	map01100;map00564;map01110;map00590;map00591;map00592	Metabolic pathways;Glycerophospholipid metabolism;Biosynthesis of secondary metabolites;Arachidonic acid metabolism;Linoleic acid metabolism;alpha-Linolenic acid metabolism	HMDB0007942;PW_C003992;LMGP01011417	M+H-H2O, M+Na, M+H	C41H76NO8P	7.2096	C00157	pos	Lipids	Phospholipids	Metabolism;Metabolism;Metabolism;Metabolism;Metabolism;Metabolism	Global and overview maps;Lipid metabolism;Global and overview maps;Lipid metabolism;Lipid metabolism;Lipid metabolism	Lipids and lipid-like molecules	Glycerophospholipids	724.534	0.0180275	-	38.4	8.85599	-	Glycerophosphocholines	6.1014	6.1859	5.8456	6.0316	5.812	5.9883	4.7909	6.2149	5.4327	5.9444	6.0665	4.9552	4.9108	5.3514	6.137	4.8928	5.3728	5.2639	6.1644	6.2677	6.2844	6.1898	5.8474	5.7443	5.0021
pos_3940	Leucylleucine	metab_3798	-	-	-	HMDB0254039;HMDB0028933	M+H	C12H24N2O3	3.8104	C11332	pos	-	-	-	-	Organic acids and derivatives	Carboxylic acids and derivatives	245.186	0.0107889	-	54.7	-1.15415	3303-31-9	Amino acids, peptides, and analogues	5.7363	6.1835	5.6258	5.6872	6.2241	6.0119	5.6054	6.3815	5.7452	6.0001	5.9114	6.2135	5.4631	6.9657	7.0869	5.9379	6.923	6.113	5.9241	5.4003	5.9159	4.9045	5.018	3.5105	5.5945
pos_3943	Methionine sulfoxide	metab_3800	-	map01100;map00270	Metabolic pathways;Cysteine and methionine metabolism	HMDB0002005;PW_C001342	2M+ACN+Na	C5H11NO3S	3.8104	C02989	pos	-	-	Metabolism;Metabolism	Global and overview maps;Amino acid metabolism	Organic acids and derivatives	Carboxylic acids and derivatives	394.106	0.0179803	-	49.2	-4.34106	62697-73-8;3226-65-1	Amino acids, peptides, and analogues	2.6689	2.6804	3.8882	2.6539	3.8969	2.6751	3.5201	2.737	2.8468	2.8829	2.6589	2.8251	2.6556	2.8117	2.8345	2.8479	2.8687	2.9149	2.4489	2.6012	2.5473	2.5914	2.5704	2.4978	4.8401
pos_3949	Diethyltoluamide	metab_3805	-	-	-	HMDB0250930	M+NH4	C12H17NO	3.8262	C10935	pos	-	-	-	-	Benzenoids	Benzene and substituted derivatives	209.165	0.25919	68.8	-	-0.959262	134-62-3	Toluenes	2.9827	2.9942	3.001	2.9676	2.9918	2.989	3.0723	3.0509	3.1985	3.5766	3.1619	3.1391	5.0977	4.8592	3.1485	5.1365	4.3907	5.2091	2.7624	2.9149	2.861	2.9051	2.8841	2.8114	3.2012
pos_395	7a-Hydroxy-cholestene-3-one	metab_3806	-	map01100	Metabolic pathways	PW_C001336;HMDB0001993	M+H-H2O, M+CH3OH+H, M+H-2H2O	C27H44O2	7.2653	C05455	pos	-	-	Metabolism	Global and overview maps	Lipids and lipid-like molecules	Steroids and steroid derivatives	383.33	0.054419	-	40.8	-1.49354	3862-25-7	Cholestane steroids	5.1037	6.264	4.7675	5.7118	5.6224	5.511	5.1329	6.4726	5.223	4.7099	5.5673	4.7334	4.9654	5.0994	5.5804	5.2993	5.7266	5.0777	5.1525	5.5552	5.466	4.8149	4.0518	4.7466	5.833
pos_3950	Isoleucyl-Valine	metab_3807	-	-	-	HMDB0028920	M+Na	C11H22N2O3	3.8262	-	pos	-	-	-	-	Organic acids and derivatives	Carboxylic acids and derivatives	253.154	0.100889	-	45.2	8.7462	-	Amino acids, peptides, and analogues	2.9298	2.9413	3.7852	2.9147	2.9389	2.936	3.7227	4.1792	4.2682	4.5401	2.9198	3.6799	5.67	5.495	3.9922	5.6682	4.3671	5.8176	2.7095	2.862	2.8081	2.8522	2.8312	2.7585	4.7311
pos_3955	1-Isopropyl-N-((6-methyl-2-oxo-4-propyl-1,2-dihydropyridin-3-yl)methyl)-6-(2-(4-methylpiperazin-1-yl)pyridin-4-yl)-1H-indazole-4-carboxamide	metab_3811	-	-	-	HMDB0252956	M+CH3OH+H	C31H39N7O2	3.8342	-	pos	-	-	-	-	Organoheterocyclic compounds	Diazinanes	574.345	0.00970785	-	41.8	-8.90701	-	Piperazines	5.002	5.0135	5.0203	4.9869	5.0111	5.0083	5.2493	5.0702	5.1962	5.2789	4.992	5.1585	4.9886	5.145	5.1679	5.1814	5.2021	5.2484	4.7813	4.9341	4.8801	4.9243	4.9033	4.8305	5.2336
pos_3956	Benzoylmesaconine	metab_3812	-	-	-	HMDB0249053	M+CH3OH+H	C31H43NO10	3.8342	-	pos	-	-	-	-	Lipids and lipid-like molecules	Prenol lipids	622.319	0.19039	-	32.2	-5.71878	-	Diterpenoids	3.798	3.8095	3.8163	5.0067	3.8071	3.8043	6.0753	4.4243	5.4427	5.8978	3.788	6.3642	3.7847	3.9411	3.9639	3.9774	4.1578	4.0444	3.5774	3.7301	3.6762	3.7204	3.6993	3.6265	5.1813
pos_3958	DG(PGE2/0:0/8:0)	metab_3814	-	-	-	HMDB0297114	M+H+Na	C31H52O8	3.8422	-	pos	-	-	-	-	Not Available	Not Available	288.18	0.00799826	-	37.2	-5.97396	-	Not Available	3.5204	3.8005	3.9856	3.7145	3.9978	3.6118	4.3054	4.1598	4.9488	5.2959	3.5018	3.654	5.4254	4.4677	4.0009	5.4926	2.9985	5.7956	3.6847	4.665	4.0447	4.8954	4.0717	4.3072	5.2848
pos_3961	3-Hydroxyvalerylcarnitine	metab_3817	-	-	-	HMDB0241654	M+H	C12H23NO5	3.8502	-	pos	-	-	-	-	Lipids and lipid-like molecules	Fatty Acyls	262.165	0.0119122	-	45.2	-1.36209	-	Fatty acid esters	4.9202	5.0589	4.8284	4.2642	5.1713	5.0939	5.1022	5.8445	5.4248	4.827	4.8622	4.2831	4.3142	4.9067	4.2957	5.6635	5.0653	6.1149	3.6262	3.892	3.7938	4.7178	4.2687	3.6753	6.5864
pos_3962	Pamatolol	metab_3818	-	-	-	HMDB0256104	M+H-H2O	C16H26N2O4	3.8502	-	pos	-	-	-	-	Benzenoids	Phenol ethers	293.185	0.00524466	-	45.2	-1.6388	-	Not Available	6.1538	6.3382	5.7239	6.4396	5.9385	5.8375	2.7362	6.0214	4.3733	4.8581	6.0716	5.0499	3.9832	4.1557	4.651	2.8257	4.475	3.8803	7.0642	6.5688	7.0475	2.5692	6.4442	2.4757	3.9598
pos_3966	N-[4-(7-methylimidazo[1,2-a]pyrimidin-2-yl)phenyl]-3-nitrobenzamide	metab_3821	-	-	-	-	M+H	C20H15N5O3	3.8582	-	pos	-	-	-	-	-	-	374.126	0.0229108	70.6	-	3.80963	-	-	3.7287	3.7403	3.7471	3.7137	3.7378	3.735	5.7817	3.8211	5.9274	6.3173	3.7187	6.2037	3.7154	3.8718	5.448	4.5893	4.3836	5.0009	3.5082	3.6609	3.6069	3.6511	3.63	3.5573	3.7451
pos_3967	Normetanephrine	metab_3822	-	map01100;map00350	Metabolic pathways;Tyrosine metabolism	HMDB0000819;PW_C000654	2M+ACN+H	C9H13NO3	3.8582	C05589	pos	-	-	Metabolism;Metabolism	Global and overview maps;Amino acid metabolism	Benzenoids	Phenols	408.212	0.037069	-	70.9	-1.65275	97-31-4	Methoxyphenols	5.5612	6.0187	5.7875	6.3504	5.8608	5.6438	3.7396	5.652	4.6518	4.6534	5.3243	4.607	3.5793	4.8347	4.4562	3.772	3.7928	3.839	3.3721	4.0148	3.4708	3.7664	3.4939	3.4212	3.609
pos_3968	Leucodopachrome	metab_3823	-	map01100;map00350	Metabolic pathways;Tyrosine metabolism	PW_C002044;HMDB0004067	M+H-H2O	C9H9NO4	3.8662	C05604	pos	-	-	Metabolism;Metabolism	Global and overview maps;Amino acid metabolism	Organoheterocyclic compounds	Indoles and derivatives	178.05	0.0371474	-	45.5	-0.538026	18766-67-1	Indolecarboxylic acids and derivatives	4.0346	4.4046	4.4051	3.3171	4.2198	4.304	4.4723	5.1286	4.7804	4.3874	4.5596	4.3967	4.3486	4.5211	3.6972	3.7047	3.406	3.4522	3.5283	3.6156	3.0841	3.335	4.1502	4.1085	4.9419
pos_397	Deoxycholylisoleucine	metab_3825	-	-	-	HMDB0242416	M+Na, M+2Na-H, M+K	C30H51NO5	7.1456	-	pos	-	-	-	-	Not Available	Not Available	544.339	0.129099	-	70.9	-1.77537	-	Not Available	3.3532	3.3648	3.3716	3.3382	3.8603	3.3595	6.5386	4.942	5.9976	5.9285	3.3432	5.3788	5.7824	5.9037	3.8655	4.8662	3.5533	5.0455	3.1327	3.9378	3.9041	3.2756	3.2546	3.1818	3.3696
pos_3971	Ricinine	metab_3826	-	-	-	HMDB0042006	M+H-H2O	C8H8N2O2	3.874	C01526	pos	-	-	-	-	Organoheterocyclic compounds	Pyridines and derivatives	147.055	0.0109965	-	31.9	-0.353732	524-40-3	3-pyridinecarbonitriles	3.9414	4.0982	4.1221	3.9734	3.7844	3.633	5.4492	3.212	5.6586	5.3596	3.7988	5.2486	3.4429	3.134	3.1568	4.4019	3.5236	3.714	3.1323	2.9232	3.8199	3.9116	3.8072	3.3237	4.5439
pos_3978	(+)-Isofebrifugine	metab_3833	-	-	-	HMDB0242253	M+NH4	C16H19N3O3	3.882	-	pos	-	-	-	-	Organoheterocyclic compounds	Diazanaphthalenes	319.176	0.0983836	-	51.9	-1.95895	-	Benzodiazines	0.8604	0.8704	0.8763	0.8475	0.8683	0.8658	6.0654	0.9199	5.323	5.5066	0.8518	5.721	4.8024	4.9442	5.6773	5.5577	5.7404	5.4668	5.1075	4.4468	4.996	0.7943	4.0503	0.717	3.9294
pos_3979	3-(3-Methylbutylidene)-1(3H)-isobenzofuranone	metab_3834	-	-	-	HMDB0031663	2M+ACN+H	C13H14O2	3.882	-	pos	-	-	-	-	Organoheterocyclic compounds	Isocoumarans	446.231	0.100453	-	61	-3.35508	-	Isobenzofuranones	3.7656	3.7771	3.842	3.7506	3.7747	3.7719	3.8553	3.8339	3.9438	3.98	3.7556	3.9221	6.0074	5.8748	5.3012	5.5966	5.084	5.7796	3.545	4.6812	3.6438	3.688	3.6669	3.5942	3.7819
pos_399	19-Hydroxyprostaglandin E2	metab_3845	-	-	-	HMDB0246952;HMDB0001908	M+H-2H2O, 2M+ACN+H, M+H-H2O	C20H32O6	7.1456	-	pos	-	-	-	-	Lipids and lipid-like molecules	Fatty Acyls	351.214	0.0358633	-	43.1	-7.83385	55123-68-7	Eicosanoids	5.0747	5.3507	5.4819	5.7584	5.3918	5.5582	5.6496	5.4462	5.4875	5.9172	5.3034	5.7726	5.5969	5.6236	5.9488	5.7458	6.0626	5.7128	5.324	5.324	5.1648	5.2997	5.291	5.1496	6.0637
pos_3990	(6E,8R,10Z)-8-hydroxy-3-oxohexadecadienoic acid	metab_3846	-	-	-	HMDB0062365	2M+K	C16H26O4	3.8979	-	pos	-	-	-	-	Lipids and lipid-like molecules	Fatty Acyls	603.325	0.0911458	-	50.4	-8.58068	2190485-67-5	Fatty acids and conjugates	3.5379	3.5494	3.5562	4.718	3.5469	3.5441	3.6275	3.6061	3.716	4.6301	3.5278	4.5466	3.5245	5.5283	3.7038	3.7172	3.738	3.7843	5.0355	4.7342	5.0687	3.4602	4.1894	3.3664	5.6642
pos_3993	3-(4-Hydroxy-3-methoxyphenyl)-1,2-propanediol	metab_3849	-	-	-	HMDB0033093	M+H	C10H14O4	3.9059	-	pos	-	-	-	-	Benzenoids	Phenols	199.096	0.0375543	-	35.6	-0.948884	220006-74-6	Methoxyphenols	5.1965	5.0243	4.9796	5.0202	5.2301	5.11	5.2628	5.2429	5.436	5.2016	5.1844	5.0426	4.909	5.1566	5.0141	5.5025	5.2442	5.8232	4.9246	5.0701	4.8322	5.166	5.0193	5.1529	5.7343
pos_3996	PI(PGF2alpha/16:1(9Z))	metab_3851	-	-	-	HMDB0276163	M+2Na	C45H79O16P	3.9139	-	pos	-	-	-	-	Not Available	Not Available	476.247	0.0526205	-	80.3	6.58775	-	Not Available	4.1695	4.6789	3.4065	4.5885	4.4118	3.7531	5.6896	5.2517	5.7685	6.1621	4.2828	6.3943	3.3748	5.6899	5.6953	3.5675	5.2037	3.6345	4.3158	3.3203	3.7547	4.8194	4.6374	4.6841	3.4045
pos_4000	Hydroxymedioresinol	metab_3858	-	-	-	HMDB0304581	M+CH3OH+H	C15H18O8	3.9219	-	pos	-	-	-	-	Phenylpropanoids and polyketides	Cinnamic acids and derivatives	359.134	0.0121866	-	37.6	2.31344	-	Hydroxycinnamic acids and derivatives	5.0557	4.9763	5.1317	4.9755	4.9865	5.1999	6.3098	4.9469	7.1	6.0591	4.9132	6.01	7.3831	7.3748	6.5331	6.613	6.622	6.8422	2.3603	3.3653	2.4587	3.7652	3.6076	4.6141	3.5135
pos_4007	PC(18:3(9Z,12Z,15Z)/LTE4)	metab_3865	-	-	-	HMDB0286760	M+2H	C49H83N2O11PS	3.9297	-	pos	-	-	-	-	Not Available	Not Available	470.279	0.0331465	-	60.4	-2.45292	-	Not Available	4.1848	4.1963	4.2031	4.1697	4.1939	4.1911	6.0909	4.253	5.5273	5.7028	4.1748	6.8326	4.1715	5.034	5.8792	4.747	6.2287	4.4312	3.9642	4.1169	4.063	4.1071	4.0861	4.0133	4.2011
pos_4014	DG(PGE1/0:0/2:0)	metab_3871	-	-	-	HMDB0297042	M+ACN+H	C25H42O8	3.9377	-	pos	-	-	-	-	Not Available	Not Available	512.318	0.00683523	-	46.1	-7.81998	-	Not Available	2.5165	2.528	2.5348	2.5015	2.5256	2.5228	2.6059	2.5846	4.8441	2.7304	2.5065	3.564	2.8525	2.6592	2.682	2.6955	2.7162	4.5249	2.2968	2.4489	2.3951	2.4391	2.4181	2.3457	6.0907
pos_4015	Cis-3-Hexenyl lactate	metab_3872	-	-	-	HMDB0036213	M+NH4	C9H16O3	3.9457	-	pos	-	-	-	-	Organic acids and derivatives	Carboxylic acids and derivatives	190.144	0.00324997	-	32.5	-0.861708	61931-81-5	Carboxylic acid derivatives	5.5802	5.6844	5.5559	5.5166	5.8023	5.8426	5.608	6.5101	5.3056	5.1623	5.6337	5.2741	5.1126	5.1562	5.3295	6.2904	5.7567	6.6112	5.3741	5.7672	5.7781	5.9645	5.6488	5.5151	6.9643
pos_4025	Gibberellin A24	metab_3883	-	map01100;map00904;map01110	Metabolic pathways;Diterpenoid biosynthesis;Biosynthesis of secondary metabolites	LMPR0104170018;HMDB0303459	M+K	C20H26O5	3.9617	C11861	pos	-	-	Metabolism;Metabolism;Metabolism	Global and overview maps;Metabolism of terpenoids and polyketides;Global and overview maps	Lipids and lipid-like molecules	Prenol lipids	385.139	0.0270123	-	48.2	-6.68915	19427-32-8	Diterpenoids	2.1638	2.1753	2.2191	2.1489	2.1729	2.17	2.2529	2.2316	2.341	2.377	2.1539	2.3194	2.1506	2.306	2.3288	2.3422	2.3629	2.5392	1.9451	2.0964	2.0429	2.0867	2.0659	1.9938	4.751
pos_4026	Ile Arg Phe	metab_3884	-	-	-	-	M+H	C21H34N6O4	3.9617	-	pos	-	-	-	-	-	-	435.271	0.0196499	68	-	-1.00569	-	-	4.621	4.6325	4.6393	4.6059	4.6301	4.6272	5.7855	4.6892	5.8863	5.948	4.611	5.801	5.143	5.8843	5.635	4.8003	5.6661	4.8674	4.4003	4.5531	4.4991	4.5433	4.5223	4.4495	4.6373
pos_4028	(3S,5R,6R,7E)-3,5,6-Trihydroxy-7-megastigmen-9-one	metab_3885	-	-	-	HMDB0038736	M+NH4	C13H22O4	3.9697	-	pos	-	-	-	-	Lipids and lipid-like molecules	Prenol lipids	260.185	0.0152097	-	53.7	-1.28354	-	Sesquiterpenoids	4.8407	4.6777	4.7565	3.9473	4.8534	3.6263	4.7501	4.8949	4.3723	4.7906	4.6774	4.5498	5.1751	5.2935	3.6054	5.5457	4.4068	5.6609	4.523	4.1161	4.0642	4.2882	4.7137	3.2681	5.0688
pos_4030	N-phenylanthranilic acid	metab_3888	-	-	-	HMDB0246312;HMDB0255225	M+NH4	C13H11NO2	3.9777	C13697	pos	-	-	-	-	Benzenoids	Benzene and substituted derivatives	231.113	0.0101666	-	31.7	-1.11647	-	Benzoic acids and derivatives	4.4837	4.8227	4.6432	4.5799	4.7528	4.9579	4.1514	4.2082	5.1493	5.3252	4.5896	5.2117	4.9622	5.3217	5.0261	5.0101	4.8966	5.087	3.73	4.2456	4.271	4.2766	3.9141	4.5721	4.8034
pos_4032	(1beta,2beta,5beta)-p-Menth-3-ene-1,2,5-triol	metab_3890	-	-	-	HMDB0038978	M+NH4	C10H18O3	3.9855	-	pos	-	-	-	-	Lipids and lipid-like molecules	Prenol lipids	204.159	0.0147329	-	40.4	-0.632773	359875-80-2	Monoterpenoids	4.2375	4.3371	4.6108	4.4337	4.4456	3.9196	4.3784	5.113	4.0729	3.8429	3.8852	3.9918	4.1645	3.9476	3.4435	5.4965	4.078	5.7066	4.0962	4.1553	4.2809	4.3596	4.0181	4.0888	5.1914
pos_4039	Nicotinic acid ribonucleoside	metab_3896	-	map01100;map00760	Metabolic pathways;Nicotinate and nicotinamide metabolism	HMDB0006809	M+H	C11H14NO6+	4.0015	C05841	pos	-	-	Metabolism;Metabolism	Global and overview maps;Metabolism of cofactors and vitamins	Organic oxygen compounds	Organooxygen compounds	257.092	0.259195	-	58.2	9.64909	4013-06-03	Carbohydrates and carbohydrate conjugates	3.6852	2.4299	2.4367	2.4035	2.4275	2.4247	5.1244	2.4865	5.7918	5.4305	3.6983	5.3724	3.6853	3.6804	2.6082	3.3499	2.618	4.1022	2.1989	3.5074	2.2971	2.3411	2.3202	2.2478	4.5192
pos_4040	S-Prenyl-L-cysteine	metab_3898	-	-	-	HMDB0012286	2M+K	C8H15NO2S	4.0095	C06751	pos	-	-	-	-	Organic acids and derivatives	Carboxylic acids and derivatives	417.129	0.215627	-	31.1	2.08136	5287-46-7	Amino acids, peptides, and analogues	4.0038	4.0153	4.0221	3.9887	4.0129	4.01	4.0934	4.072	4.182	4.2181	3.9938	4.1603	3.9904	4.1468	4.1697	4.1831	4.2039	4.2502	5.5628	5.9208	5.604	5.3702	5.5233	4.696	4.0201
pos_4041	Glycyl-histidyl-arginyl-proline	metab_3899	-	-	-	HMDB0252877	M+Na	C19H31N9O5	4.0095	-	pos	-	-	-	-	Organic acids and derivatives	Carboxylic acids and derivatives	488.239	0.0217786	-	37.1	9.63715	-	Amino acids, peptides, and analogues	4.0735	4.5286	0.9517	2.0925	4.3843	1.7841	5.1469	4.2013	5.1426	5.727	3.1459	5.5532	4.5799	5.7852	6.1177	1.0974	5.7905	1.5479	3.6307	3.6557	3.4159	4.0217	3.8657	3.9386	5.5993
pos_4044	ANISODAMINE	metab_3902	-	-	-	HMDB0244793	M+H	C17H23NO4	4.0174	C10842	pos	-	-	-	-	Alkaloids and derivatives	Tropane alkaloids	306.173	0.00687554	36.1	-	9.0638	55869-99-3	Not Available	5.9031	5.9583	5.8252	6.2166	5.9127	5.8603	5.2951	5.8009	4.7865	5.202	5.7247	5.3338	4.8251	5.0946	4.8322	4.0698	4.764	4.4407	1.5674	1.7167	1.6638	4.1158	3.6625	3.3151	4.7852
pos_4045	Fructosyl-lysine	metab_3903	-	-	-	HMDB0034879;HMDB0242138;HMDB0252495	M+K	C12H24N2O7	4.0174	C16488	pos	-	-	-	-	Organic oxygen compounds	Organooxygen compounds	347.123	0.0319248	-	53.6	5.41252	21291-40-7	Carbohydrates and carbohydrate conjugates	4.422	4.7988	4.7777	4.977	4.5688	4.5659	5.8381	4.6608	5.6906	5.5607	4.785	5.7991	4.8012	4.9004	4.923	5.026	4.8958	5.0112	3.6707	4.4328	3.7694	4.6723	3.7926	4.2739	4.9341
pos_4048	3-[5-(Dimethylcarbamoyl)pyrrolidin-3-yl]sulfanyl-6-(1-hydroxyethyl)-4-methyl-7-oxo-1-azabicyclo[3.2.0]hept-2-ene-2-carboxylic acid	metab_3906	-	-	-	HMDB0247684	M+CH3OH+H	C17H25N3O5S	4.0254	-	pos	-	-	-	-	Organoheterocyclic compounds	Lactams	416.184	0.0513291	-	56.3	-2.45355	-	Beta lactams	2.0291	2.0405	3.9261	3.8314	4.708	4.5223	4.8958	4.8065	5.2235	4.9235	4.4388	4.5912	2.0158	4.5317	4.4508	5.5413	4.2401	5.9673	1.8111	4.9513	4.8514	5.53	4.9417	4.426	2.0452
pos_4051	(R)-2-(4-(Tert-butoxycarbonyl)morpholin-3-yl)acetic acid	metab_3910	-	-	-	HMDB0247375	M+H-H2O	C11H19NO5	4.0334	-	pos	-	-	-	-	Organoheterocyclic compounds	Oxazinanes	228.123	0.00850272	-	64.6	-0.702971	-	Morpholines	5.1874	5.3048	5.2043	5.2107	5.1374	5.2146	5.3411	5.25	5.8085	5.7888	5.1274	5.4808	5.6184	5.6549	5.2079	5.4489	5.2352	5.5634	5.074	5.1546	5.0657	5.1609	5.1133	5.0795	5.175
pos_4062	DG(20:3(8Z,11Z,14Z)-2OH(5,6)/8:0/0:0)	metab_3921	-	-	-	HMDB0297148	M+2Na-H	C31H54O7	4.0412	-	pos	-	-	-	-	Not Available	Not Available	583.356	0.0712954	-	89.2	-3.04045	-	Not Available	3.693	3.7045	3.7113	3.6779	3.7021	3.6993	3.7827	3.7612	4.1378	3.9073	3.683	3.8495	6.1611	5.7963	4.4438	3.8724	4.3606	3.9394	3.4724	3.6251	3.5712	3.6154	3.5943	3.5216	5.3949
pos_4068	5-Hydroxyprocurcumenol	metab_3926	-	-	-	HMDB0302605	M+NH4	C15H22O3	4.0572	-	pos	-	-	-	-	Lipids and lipid-like molecules	Prenol lipids	268.19	0.02207	-	34.1	-1.47935	-	Sesquiterpenoids	3.3141	3.6108	3.9806	3.2991	4.2585	3.6692	3.8278	3.9452	3.4923	3.5284	3.9073	3.5884	5.8297	5.5118	5.6719	5.1536	5.4825	5.3638	3.0936	3.2463	3.1923	3.2365	3.2155	3.6377	4.3275
pos_4074	Gemcitabine	metab_3932	-	-	-	PW_C008951;HMDB0014584	M+ACN+Na	C9H11F2N3O4	4.0652	C07650	pos	-	-	-	-	Nucleosides, nucleotides, and analogues	Pyrimidine nucleosides	327.086	0.0542315	-	84.4	-4.97177	95058-81-4	Pyrimidine 2''-deoxyribonucleosides	4.7687	5.6165	4.1171	5.3039	5.0778	5.3459	3.6489	5.5078	3.7374	3.7736	4.9835	3.7157	3.5459	3.7023	4.2478	3.7547	4.5706	3.8057	4.796	4.5814	4.7224	5.3303	4.9535	5.8758	3.5756
pos_4076	Cinncassiol E	metab_3934	-	-	-	HMDB0036857	M+NH4	C20H30O8	4.0652	C17659	pos	-	-	-	-	Lipids and lipid-like molecules	Prenol lipids	416.229	0.0644251	-	54.1	2.22643	98751-76-9	Sesquiterpenoids	5.5725	5.4356	5.4344	4.7929	6.1781	4.707	5.3476	5.4594	4.9512	5.2944	6.2438	5.1749	3.7968	5.4718	5.8479	5.2349	5.8409	5.2651	3.5895	3.7422	3.6883	3.7325	3.7114	3.7068	4.7321
pos_4081	DL-p-Chlorophenylalanine methyl ester hydrochloride	metab_3940	-	-	-	-	M+H	C10H12ClNO2	4.0732	-	pos	-	-	-	-	-	-	214.063	0.00161499	84.4	-	-0.901989	-	-	5.7711	6.1589	5.8989	6.5668	6.0221	6.1623	5.8347	6.4629	5.6405	5.6162	5.7893	5.6453	5.6659	5.5375	5.7448	5.9919	5.8364	5.8879	5.7285	5.7412	5.7239	5.809	5.8042	5.7935	5.4879
pos_4082	Ecgonine Methyl Ester	metab_3941	-	map01100;map01110	Metabolic pathways;Biosynthesis of secondary metabolites	HMDB0062751;HMDB0006406	M+NH4	C10H17NO3	4.0732	C12448	pos	-	-	Metabolism;Metabolism	Global and overview maps;Global and overview maps	Organic acids and derivatives	Carboxylic acids and derivatives	217.154	0.0264558	82.3	-	-1.41993	7143-09-01	Amino acids, peptides, and analogues	4.5419	4.5658	4.2447	3.9922	4.3609	5.6452	5.0285	4.8776	5.719	5.0826	3.4169	4.9882	5.6492	5.2618	5.166	4.7906	5.1613	4.862	6.054	5.5666	6.0426	5.0407	5.5733	5.0092	3.8455
pos_4087	2-(4-Morpholinyl)-8-phenyl-4H-1-benzopyran-4-one	metab_3944	-	-	-	HMDB0244699	M+NH4	C19H17NO3	4.0892	C15195	pos	-	-	-	-	Organoheterocyclic compounds	Benzopyrans	325.157	0.03735	-	51.9	9.06708	154447-36-6	1-benzopyrans	4.7059	5.3996	4.4949	5.6419	5.1717	5.6279	2.7968	5.6648	2.8853	2.9214	5.0887	2.8636	4.3209	4.3293	4.966	3.7667	4.7377	2.9534	4.9067	5.2475	4.7886	4.9005	4.9406	4.7975	3.8168
pos_4089	Calystegine B2	metab_3946	-	-	-	HMDB0038594	M+H-2H2O	C7H13NO4	4.097	C10851	pos	-	-	-	-	Alkaloids and derivatives	Tropane alkaloids	140.071	0.012102	-	54.9	-0.26879	127414-85-1	Not Available	5.1506	5.2006	5.1632	5.1715	5.1336	5.1053	5.8374	5.0896	6.993	6.2383	5.2793	6.1042	6.4634	6.3037	5.516	5.2228	5.2815	5.3494	5.0815	5.1604	5.1326	5.2196	5.2848	5.2731	5.0389
pos_4094	Gamma-Glutamyltryptophan	metab_3951	-	-	-	HMDB0252908;HMDB0029160	M+H	C16H19N3O5	4.105	-	pos	-	-	-	-	Organic acids and derivatives	Carboxylic acids and derivatives	334.139	0.0298501	-	59.4	-1.38128	66471-20-3	Amino acids, peptides, and analogues	5.6019	5.2277	5.9536	5.6386	5.567	5.7142	4.0505	5.0134	4.8893	4.881	5.3801	4.2499	4.7948	5.8894	6.028	4.1449	5.9069	4.6093	5.5118	5.806	5.5083	5.3777	5.4599	5.3228	4.0552
pos_4095	Lysyltyrosine	metab_3952	-	-	-	HMDB0028963	M+CH3OH+H	C15H23N3O4	4.105	-	pos	-	-	-	-	Organic acids and derivatives	Carboxylic acids and derivatives	342.202	0.00502787	-	50.3	-2.03838	35978-98-4	Amino acids, peptides, and analogues	5.3441	3.7424	5.4584	0.6158	5.3703	4.3634	0.6973	4.7654	4.4753	5.1445	5.6462	4.8625	6.1363	6.3676	4.9164	3.2029	4.0704	4.6359	3.4997	0.5763	0.5374	0.5692	0.5539	0.5027	3.7579
pos_4096	8-HETE	metab_3953	-	map00590;map01100	Arachidonic acid metabolism;Metabolic pathways	HMDB0004679;HMDB0062433;LMFA03060086;PW_C002171	M+ACN+Na	C20H32O3	4.105	C14776	pos	-	-	Metabolism;Metabolism	Lipid metabolism;Global and overview maps	Lipids and lipid-like molecules	Fatty Acyls	384.249	0.099403	-	51.7	-7.03608	98462-03-4	Eicosanoids	4.3607	2.638	5.1411	2.6115	5.8614	2.6328	4.5017	4.9439	4.7338	5.085	5.7863	5.3016	2.6132	5.2812	5.466	2.8056	5.2208	2.8726	2.4066	2.5588	2.505	2.5491	2.5281	2.4555	3.8432
pos_4098	Olodaterol	metab_3954	-	-	-	HMDB0255957	M+NH4	C21H26N2O5	4.105	-	pos	-	-	-	-	Organoheterocyclic compounds	Benzoxazines	404.217	0.00697097	-	36.2	-1.71113	-	Benzoxazinones	2.7392	2.7507	2.7575	3.9267	2.7483	2.7455	5.2471	2.8073	4.1029	4.9657	2.7292	5.3993	3.6547	4.8439	4.9863	2.9183	4.4582	3.6277	2.5191	2.6715	2.6176	2.6617	2.6407	2.5681	5.3754
pos_410	LysoPG(18:2(9Z,12Z)/0:0)	metab_3957	-	-	-	HMDB0240600	M+H, M+K, M+H-H2O	C24H45O9P	7.7979	-	pos	-	-	-	-	Lipids and lipid-like molecules	Glycerophospholipids	509.287	0.0358852	-	67.2	-1.11721	2093174-30-0	Glycerophosphoglycerols	6.4653	6.3376	6.0518	5.4967	6.1405	6.1375	3.6469	5.9381	3.7355	4.0965	6.3176	4.1714	3.5439	3.9864	3.7232	3.7717	4.2916	4.2051	4.4355	4.4476	4.4113	4.2527	4.4361	3.926	3.5736
pos_4103	Russelioside B	metab_3961	-	-	-	HMDB0257365	M+H+Na	C40H66O17	4.121	-	pos	-	-	-	-	Lipids and lipid-like molecules	Steroids and steroid derivatives	421.215	0.0150607	-	89.7	3.92129	-	Steroidal glycosides	3.5219	3.5334	4.6798	5.9457	3.531	3.5282	4.2593	3.8415	3.8977	4.7084	3.5119	4.7979	3.8479	4.228	5.7437	5.7121	5.7106	5.3344	3.3014	3.4541	3.4001	3.4443	3.4232	3.3505	3.5382
pos_4107	Ile Trp Asp	metab_3965	-	-	-	-	M+H	C21H28N4O6	4.145	-	pos	-	-	-	-	-	-	433.208	0.0999414	77.2	-	-0.157267	-	-	3.9821	4.7869	3.2518	3.2184	4.9154	3.2397	3.9446	3.3017	3.7139	4.4865	3.9734	3.9555	5.1621	6.0779	6.4242	3.4127	6.2961	3.8849	3.013	4.0197	3.7253	3.1558	3.1348	4.0457	3.7603
pos_4110	5-Acetamidovalerate	metab_3969	-	map01100;map00310	Metabolic pathways;Lysine degradation	HMDB0012175;LMFA01030987	2M+ACN+H	C7H13NO3	4.1528	C03087	pos	-	-	Metabolism;Metabolism	Global and overview maps;Amino acid metabolism	Lipids and lipid-like molecules	Fatty Acyls	360.212	0.0446416	-	64.8	-2.32831	-	Fatty acids and conjugates	4.4975	4.2967	4.6407	2.6126	5.5721	3.998	5.314	3.9606	5.5193	5.9067	4.6452	5.8435	5.5924	6.2217	6.1059	3.7714	6.0103	4.4581	2.4076	2.5599	2.5061	2.5501	2.5291	2.4566	2.6439
pos_4113	17-Hydroxylinolenic acid	metab_3971	-	map00592	alpha-Linolenic acid metabolism	HMDB0011108	M+Na	C18H30O3	4.1608	C16346	pos	-	-	Metabolism	Lipid metabolism	Lipids and lipid-like molecules	Fatty Acyls	317.207	0.00850028	-	66.7	-6.92134	-	Lineolic acids and derivatives	5.3264	5.5129	5.2382	5.2679	5.0722	5.0826	5.0522	5.5041	5.9733	5.6668	4.9027	5.6793	5.406	5.8483	5.5314	5.4209	5.3213	5.6561	4.3327	4.0924	4.4555	4.1786	3.9682	4.2953	5.4056
pos_4116	Aab(1) avermectin	metab_3973	-	-	-	HMDB0247735	M+2H	C50H75NO14	4.1688	-	pos	-	-	-	-	Phenylpropanoids and polyketides	Macrolides and analogues	457.768	0.0231861	-	78.7	3.75569	-	Not Available	3.1869	3.1984	3.2052	4.8817	3.196	3.1932	5.8918	3.2551	6.3518	6.1406	3.1769	6.1284	4.7669	5.0387	5.1046	3.3662	4.2353	3.4332	2.9664	5.2052	3.0651	3.1093	3.0882	3.0155	3.2032
pos_4117	2-Piperidinone	metab_3974	-	-	-	HMDB0011749	2M+H	C5H9NO	4.1768	-	pos	-	-	-	-	Organoheterocyclic compounds	Piperidines	199.144	0.120041	-	39.9	-0.753712	675-20-7	Piperidinones	3.2087	3.3444	3.1986	3.1652	3.4771	3.4416	5.0194	3.7812	3.8829	4.916	3.1702	5.1044	3.1669	3.3232	3.3461	4.5558	4.0281	4.2718	2.9598	3.894	3.0585	3.1026	3.0816	3.0089	5.4364
pos_4118	2,3-dimethylidenepentanedioylcarnitine	metab_3975	-	-	-	HMDB0241039	M+NH4	C14H21NO6	4.1768	-	pos	-	-	-	-	Lipids and lipid-like molecules	Fatty Acyls	317.17	0.0220358	-	36	-1.815	-	Fatty acid esters	3.6986	4.1082	3.7169	3.6835	4.6745	5.0273	3.7882	5.7818	3.8768	3.9129	3.9361	3.8551	4.3981	3.9333	3.8645	4.7928	3.8987	5.4217	3.478	3.6307	4.1848	4.1672	3.5999	3.5271	5.0555
pos_4119	7-[(1R,2R,3R)-3-Hydroxy-2-[(1E,3S)-3-Hydroxyoct-1-en-1-yl]-5-oxocyclopentyl]heptanoylcarnitine	metab_3976	-	-	-	HMDB0241871	M+ACN+H	C27H47NO7	4.1768	-	pos	-	-	-	-	Lipids and lipid-like molecules	Fatty Acyls	539.366	0.00257761	-	64.6	-6.41258	-	Eicosanoids	2.0632	2.0746	2.0814	2.0482	2.0722	2.0694	4.0723	2.1309	2.2401	2.2761	2.0533	3.9807	2.0499	4.0319	2.2279	2.2413	2.262	2.308	1.845	1.9959	1.9425	1.9863	1.9654	1.8935	6.6519
pos_4120	Glutaric acid	metab_3978	-	map01100;map00310;map00071	Metabolic pathways;Lysine degradation;Fatty acid degradation	HMDB0000661	2M+ACN+H	C5H8O4	4.1848	C00489	pos	Organic acids	Carboxylic acids	Metabolism;Metabolism;Metabolism	Global and overview maps;Amino acid metabolism;Lipid metabolism	Organic acids and derivatives	Carboxylic acids and derivatives	306.118	0.00320925	-	37	-1.82293	110-94-1	Dicarboxylic acids and derivatives	5.7904	6.1381	5.6935	5.8494	6.0997	5.97	5.5866	6.183	5.528	5.683	5.902	5.6337	5.0496	5.3327	5.8054	5.6126	5.7336	5.6287	6.3826	6.0444	6.3829	6.16	6.0735	5.8259	5.5171
pos_4125	Remikiren	metab_3982	-	-	-	HMDB0014357	M+H	C33H50N4O6S	4.1928	C07465	pos	-	-	-	-	Organic acids and derivatives	Carboxylic acids and derivatives	631.355	0.0133161	-	35.8	4.78044	126222-34-2	Amino acids, peptides, and analogues	3.2315	3.243	3.2498	3.2164	3.2406	3.2377	3.7962	3.2997	3.6483	4.0312	3.2215	4.6524	3.2181	3.3745	3.3973	3.4108	3.4315	3.4778	3.011	3.1636	3.1097	3.1539	3.1328	3.0601	5.5551
pos_4140	Vitamin D2 3-glucuronide	metab_3999	-	-	-	HMDB0010344;LMST03010072	M+2Na-H	C34H52O7	4.2247	-	pos	-	-	-	-	Lipids and lipid-like molecules	Steroids and steroid derivatives	617.34	0.06767	-	50.4	-4.53069	-	Vitamin D and derivatives	2.4269	2.4383	2.4451	2.4118	2.4359	2.4331	2.5162	2.4949	3.5562	3.7566	2.4169	2.5829	2.4135	5.0031	4.9782	2.6057	5.0027	2.6726	2.2073	2.3592	2.3055	2.3495	2.3285	2.2561	5.2241
pos_4141	3,4-Dihydroxyphenylvaleric acid	metab_4000	-	-	-	HMDB0029233	M+ACN+H	C11H14O4	4.2327	-	pos	-	-	-	-	Benzenoids	Phenols	252.123	0.0259439	-	70.8	-1.43304	-	Benzenediols	4.5081	4.3442	4.5561	4.3434	4.2365	4.4212	4.9381	4.3081	5.758	6.042	4.4121	5.4676	4.9169	5.0682	4.5464	4.5271	4.9235	4.8466	4.2621	3.8152	4.3156	4.2651	4.1464	4.0132	4.9484
pos_4149	Hydroxyphenylacetylglycine	metab_4004	-	map00350	Tyrosine metabolism	HMDB0000735	M+ACN+H	C10H11NO4	4.2485	C05596	pos	-	-	Metabolism	Amino acid metabolism	Organic acids and derivatives	Carboxylic acids and derivatives	251.102	0.047979	-	50.3	-1.16382	28116-23-6	Amino acids, peptides, and analogues	3.9299	4.389	3.5487	4.7613	4.1466	4.3175	5.6011	4.4768	5.7834	5.6824	4.2846	5.7149	4.8299	4.6786	4.5816	4.9577	4.8324	4.8706	3.3099	3.7547	3.4538	3.4528	3.4317	3.359	5.2491
pos_4153	Quinacrine	metab_4009	-	-	-	HMDB0015235	M+ACN+Na	C23H30ClN3O	4.2485	C07339	pos	-	-	-	-	Organoheterocyclic compounds	Quinolines and derivatives	463.222	0.00856392	-	43.8	-3.62835	83-89-6	Benzoquinolines	3.7521	5.0259	3.7705	4.3674	3.7612	5.696	4.5057	4.5748	4.6718	4.6749	3.7421	4.6581	4.212	5.0455	4.9711	4.4434	4.8285	4.3365	6.8422	6.4916	6.8803	6.6072	6.9799	7.2007	3.7685
pos_4155	4-Coumaroylcholine	metab_4011	-	-	-	-	M+2Na-H	C14H20NO3+	4.2644	-	pos	-	-	-	-	-	-	295.115	0.0753696	69.4	-	-2.03773	-	-	4.0411	4.4214	5.3621	5.7961	4.3633	3.959	3.5052	3.8224	4.2782	4.0212	4.1082	3.572	3.4022	3.5586	4.8151	4.7316	5.8815	4.8892	3.211	4.5022	3.2938	3.3379	3.3169	3.2441	4.717
pos_4157	Edivoxetine	metab_4012	-	-	-	HMDB0251701	M+2Na-H	C18H26FNO4	4.2724	-	pos	-	-	-	-	Benzenoids	Phenol ethers	384.158	0.0354045	-	42.4	7.0106	-	Anisoles	3.4001	3.4116	3.4184	3.385	3.4091	3.4063	3.4897	3.4683	3.5782	3.7477	3.39	3.5565	3.3867	4.4057	3.5659	5.2336	3.6002	5.6992	4.1971	4.4263	3.2782	4.1538	3.6876	4.2388	5.8983
pos_4159	6a-Hydrox-ypaclitaxel	metab_4013	-	-	-	HMDB0060794	M+H	C[13]6C[12]41H51NO15	4.2724	-	pos	-	-	-	-	Lipids and lipid-like molecules	Prenol lipids	876.351	0.0242524	-	36.3	-2.28559	-	Diterpenoids	6.2245	6.5586	5.5459	6.4588	6.2693	5.8331	1.9147	7.1308	2.0023	2.0381	6.0481	1.9808	1.8131	1.9675	1.9902	2.0035	2.0241	2.0699	1.6099	1.7595	1.7065	1.7499	1.7292	1.6579	1.8424
pos_4164	PI(18:3(9Z,12Z,15Z)/PGF1alpha)	metab_4018	-	-	-	HMDB0276955	M+2Na	C47H81O16P	4.2882	-	pos	-	-	-	-	Not Available	Not Available	489.254	0.045618	-	42.2	3.85768	-	Not Available	3.2466	3.7773	3.2649	3.2315	3.2557	3.2528	4.5542	4.3165	5.27	5.4148	3.2366	5.4466	3.2332	6.0701	5.7424	3.4259	5.269	3.4929	4.5919	4.6625	4.24	3.169	4.2528	3.0752	3.2629
pos_4165	16-alpha-Hydroxyandrosterone	metab_4019	-	-	-	HMDB0013156	M+Na	C19H30O3	4.2962	C14519	pos	-	-	-	-	Benzenoids	Phenanthrenes and derivatives	329.207	0.0234925	-	43.5	-7.03326	-	Phenanthrols	4.4969	4.2637	4.2705	4.2371	4.2612	4.2584	5.1116	4.3204	6.5943	6.232	4.2421	6.1459	5.6162	6.1956	6.5698	5.3383	6.0461	5.6306	4.0315	4.1843	4.1303	4.1745	4.1534	4.0807	5.0525
pos_4170	Threonylproline	metab_4023	-	-	-	HMDB0029069	M+H-2H2O	C9H16N2O4	4.3042	-	pos	-	-	-	-	Organic acids and derivatives	Carboxylic acids and derivatives	181.098	0.106303	-	49.6	2.13999	46398-79-2	Amino acids, peptides, and analogues	3.9332	3.9594	4.1019	3.941	3.935	4.0742	5.426	4.0304	5.2427	5.0105	4.1372	5.351	4.1084	4.5814	4.5727	4.3618	4.3219	4.3208	3.97	3.914	4.0638	4.2261	4.2202	4.0365	4.0756
pos_4171	Isosakuranetin	metab_4024	-	map01110	Biosynthesis of secondary metabolites	LMPK12140355;HMDB0253690;MJDBOTE0001315	M+NH4	C16H14O5	4.3042	C05334	pos	-	-	Metabolism	Global and overview maps	Phenylpropanoids and polyketides	Flavonoids	304.117	0.0224246	-	37.8	-1.6063	480-43-3	O-methylated flavonoids	3.671	2.8978	2.9046	2.8713	3.5778	2.8926	2.9759	2.9545	3.0644	3.1005	2.8763	3.0427	2.873	3.0292	3.0521	3.0655	3.0863	3.1326	2.6661	2.8185	2.7647	2.8088	2.7878	2.7151	4.7502
pos_418	DG(18:3(9Z,12Z,15Z)/18:3(6Z,9Z,12Z)/0:0)	metab_4031	-	-	-	PW_C003358;HMDB0007307	M+NH4, M+Na, M+H	C39H64O5	7.5427	C00165	pos	-	-	-	-	Lipids and lipid-like molecules	Fatty Acyls	635.462	0.0370754	-	39.5	-3.49946	-	Lineolic acids and derivatives	5.8226	2.6921	5.7968	2.6656	5.641	2.6869	6.1567	4.7614	6.662	5.8293	6.0852	6.128	6.7328	6.7069	6.1887	6.0086	6.1686	5.5923	3.9514	4.4931	4.7715	4.3711	3.3897	3.1732	4.9634
pos_4182	Chenodeoxycholylglutamine	metab_4033	-	-	-	HMDB0242408	M+CH3OH+H	C29H48N2O6	4.328	-	pos	-	-	-	-	Lipids and lipid-like molecules	Steroids and steroid derivatives	553.381	0.0140613	-	35.8	-6.35936	-	Bile acids, alcohols and derivatives	5.9452	5.9567	5.9635	5.9301	5.9543	5.9514	6.0348	6.0134	6.1234	6.1595	5.9352	6.1017	5.9318	6.0882	6.1111	6.1245	6.1453	6.1916	5.7245	5.8773	5.8233	5.8675	5.8464	5.7737	6.3811
pos_4184	Hymenoxon	metab_4035	-	-	-	HMDB0253305	M+H-2H2O	C15H22O5	4.336	C09482	pos	-	-	-	-	Organoheterocyclic compounds	Oxanes	247.133	0.0122452	-	74.4	-1.09229	57377-32-9	Not Available	3.627	4.1164	3.8799	0.9939	3.8793	3.5911	3.7978	2.0982	4.5078	4.2411	2.9701	4.1874	4.216	4.4279	4.585	4.9147	4.3674	4.5283	5.8658	5.942	5.7412	6.3417	6.2788	6.3632	4.2795
pos_4186	8-AHA-cAMP	metab_4036	-	-	-	HMDB0247415	M+H-H2O	C16H26N7O6P	4.336	-	pos	-	-	-	-	Nucleosides, nucleotides, and analogues	Purine nucleotides	426.169	0.0284458	-	49.6	8.58832	-	Cyclic purine nucleotides	2.1168	2.1282	2.135	2.1018	2.1258	2.123	2.2058	2.1845	2.2939	2.3298	2.1068	2.2723	2.1035	4.7759	4.8535	2.295	4.1836	2.3618	6.0844	6.1314	6.1166	6.1198	5.9621	5.6552	2.133
pos_419	DG(18:0/18:3(10,12,15)-OH(9)/0:0)	metab_4040	-	-	-	HMDB0295991	M+H-H2O, M+H, M+Na	C39H70O6	7.6141	-	pos	-	-	-	-	Not Available	Not Available	657.506	0.0143163	-	41.2	-1.06033	-	Not Available	6.3545	6.3754	6.7535	6.5774	6.5701	6.563	6.6353	6.8477	6.2467	6.556	6.6602	6.0009	5.7499	6.1201	6.1999	7.5555	6.7825	7.9165	6.8475	7.2931	7.5684	6.6135	6.4833	6.2847	7.744
pos_4191	N8-Acetylspermidine	metab_4041	-	-	-	HMDB0002189	M+ACN+H	C9H21N3O	4.3519	C01029	pos	-	-	-	-	Organic acids and derivatives	Carboximidic acids and derivatives	229.202	0.00484017	-	36.7	-1.09722	13431-24-8	Carboximidic acids	1.3497	1.3607	1.3672	1.3353	1.3584	1.3557	1.4357	1.4151	1.5213	1.5564	1.3401	1.5003	1.337	1.4873	1.5094	1.5225	1.5426	1.5877	5.4864	6.3157	6.5465	4.9633	4.7489	4.4318	6.8171
pos_4194	(8alpha,10alpha,13alpha,17beta)-17-[(4-Hydroxyphenyl)carbonyl]androsta-3,5-diene-3-carboxylic acid	metab_4044	-	-	-	HMDB0243632	M+ACN+Na	C27H32O4	4.3519	-	pos	-	-	-	-	Lipids and lipid-like molecules	Steroids and steroid derivatives	484.247	0.0196506	-	49.8	2.73675	-	Steroid acids	3.386	3.3975	3.4043	4.002	3.395	3.3922	4.0889	3.4542	4.0461	5.0694	3.376	5.0324	6.7099	6.4993	4.446	5.7757	4.3534	5.9132	3.1654	3.7817	3.2642	3.3083	3.2873	3.2146	3.4023
pos_4200	Ceanothine D	metab_4051	-	-	-	HMDB0029341	M+ACN+H	C27H40N4O4	4.3678	-	pos	-	-	-	-	Organic acids and derivatives	Carboxylic acids and derivatives	526.334	0.0222455	-	32.6	-9.84653	23926-97-8	Amino acids, peptides, and analogues	3.3962	3.4077	3.4145	3.3811	3.4053	3.4025	3.4858	3.4644	3.5744	3.8092	3.3862	3.6694	3.3829	3.5392	3.5621	3.5755	3.8825	3.6426	3.1757	3.3284	3.2744	3.3186	3.2975	3.2248	5.7941
pos_4203	Hordatine A	metab_4054	-	map01100;map01110;map00999	Metabolic pathways;Biosynthesis of secondary metabolites;Biosynthesis of various plant secondary metabolites	HMDB0030461	M+H-H2O	C28H38N8O5	4.3757	C08307	pos	-	-	Metabolism;Metabolism;Metabolism	Global and overview maps;Global and overview maps;Biosynthesis of other secondary metabolites	Phenylpropanoids and polyketides	2-arylbenzofuran flavonoids	549.292	0.00408151	-	56.5	-2.78129	7073-64-5	Not Available	2.5334	3.9459	2.5517	3.9768	2.5424	2.5396	5.0077	2.6014	4.7598	5.1861	2.5234	5.1357	2.9286	5.2486	5.2451	4.1126	4.5269	2.7793	2.3136	2.4657	2.4119	2.456	2.435	2.3625	6.2716
pos_4206	Aziridyl benzoquinone	metab_4057	-	-	-	HMDB0248810	M+H	C16H22N2O6	4.3837	C19333	pos	-	-	-	-	Organic oxygen compounds	Organooxygen compounds	339.152	0.00801103	-	43.9	-8.56785	800-24-8	Carbonyl compounds	6.2594	6.1333	6.038	5.5101	5.9619	5.9667	4.2122	6.4346	4.6772	4.7135	5.6832	4.5948	4.4303	4.3886	4.077	3.7977	4.1628	4.0467	3.3978	3.5505	3.4966	3.5408	3.5197	3.447	5.6609
pos_4207	Methyl N-({(2s,3s)-3-[(Propylamino)carbonyl]oxiran-2-Yl}carbonyl)-L-Isoleucyl-L-Prolinate	metab_4058	-	-	-	HMDB0249521	M+H-2H2O	C19H31N3O6	4.3837	-	pos	-	-	-	-	Organic acids and derivatives	Carboxylic acids and derivatives	362.207	0.0250383	-	37.5	-1.51466	-	Amino acids, peptides, and analogues	5.1119	5.5813	4.4246	4.8767	5.1856	4.8794	5.163	4.9692	5.1301	5.5791	5.1196	5.6301	5.0169	5.7537	6.0573	5.2197	6.0217	5.1657	6.2429	6.6024	6.1764	6.6599	6.5697	6.6274	4.9069
pos_421	GPEtn(18:3/18:1)	metab_4060	-	map01100;map00564;map01110;map00563;map04136;map04138	Metabolic pathways;Glycerophospholipid metabolism;Biosynthesis of secondary metabolites;Glycosylphosphatidylinositol (GPI)-anchor biosynthesis;Autophagy - other;Autophagy - yeast	HMDB0009125;HMDB0009157;HMDB0009158;HMDB0009124;HMDB0009150	M+Na, M+2Na-H, M+H	C41H74NO8P	7.6062	C00350	pos	Lipids	Phospholipids	Metabolism;Metabolism;Metabolism;Metabolism;Cellular Processes;Cellular Processes	Global and overview maps;Lipid metabolism;Global and overview maps;Glycan biosynthesis and metabolism;Transport and catabolism;Transport and catabolism	Lipids and lipid-like molecules	Glycerophospholipids	740.522	0.0242915	90.6	-	-1.21629	-	Glycerophosphoethanolamines	6.8048	6.6807	6.6409	6.0038	6.6633	6.7668	5.6711	6.6542	5.2762	4.4345	6.7302	5.4152	4.2067	5.3863	4.9397	5.3542	4.7485	4.4665	5.3712	5.196	5.0816	6.6218	6.5844	7.6347	5.6389
pos_4212	19-Hydroxyprostaglandin F	metab_4063	-	-	-	HMDB0244834	M+ACN+H	C20H34O6	4.3917	-	pos	-	-	-	-	Lipids and lipid-like molecules	Fatty Acyls	412.27	0.0355509	-	58.1	2.68016	-	Eicosanoids	5.5629	5.4738	5.0683	5.3669	5.1986	5.1667	3.6466	5.2186	3.7351	3.7713	5.2236	3.7134	4.3472	3.8721	4.2542	3.7363	3.7571	3.8034	5.9788	6.0825	5.8499	3.4793	5.03	3.3855	3.5733
pos_4218	N'-[(4-hydroxyoxan-4-yl)methyl]-N-(oxolan-2-ylmethyl)oxamide	metab_4068	-	-	-	-	M+H	C13H22N2O5	4.4077	-	pos	-	-	-	-	-	-	287.16	0.0237451	60.6	-	-1.48137	-	-	3.7316	3.5491	4.3934	4.1064	4.7463	4.916	4.8058	5.2387	4.9692	4.6799	4.5459	4.9702	1.3694	4.7711	5.036	5.7204	5.1916	6.1569	1.1733	4.0703	1.2661	5.2075	4.1216	3.8302	6.0594
pos_4226	Sepiapterin	metab_4077	-	map01100;map00790	Metabolic pathways;Folate biosynthesis	HMDB0000238;PW_C000160	M+NH4	C9H11N5O3	4.4235	C00835	pos	-	-	Metabolism;Metabolism	Global and overview maps;Metabolism of cofactors and vitamins	Organoheterocyclic compounds	Pteridines and derivatives	255.121	0.0373664	-	45	4.9241	17094-01-8	Pterins and derivatives	4.685	4.8229	4.7099	4.8927	4.7648	4.7578	4.8391	4.9765	4.8929	4.9515	4.8255	4.7288	4.6481	4.6248	4.6514	5.7706	5.1447	5.9322	4.464	4.6721	4.7969	4.6505	4.5115	4.3045	5.2298
pos_4227	2-(Fluoromethyl)-3-(3,4-dihydroxyphenyl)alanine	metab_4078	-	-	-	HMDB0248213	2M+ACN+H	C10H12FNO4	4.4235	-	pos	-	-	-	-	Phenylpropanoids and polyketides	Phenylpropanoic acids	500.187	0.0138132	-	52.7	7.6483	-	Not Available	3.9313	4.3604	5.1081	3.4487	5.4492	4.3034	3.5534	3.532	3.6419	3.6781	4.9638	3.6202	3.4504	4.1172	5.4553	5.7644	5.784	5.7158	3.2432	3.3959	3.3419	3.3861	3.3651	3.2923	6.5863
pos_423	Cer(d17:1/18:1(9Z)-O(12,13))	metab_4081	-	-	-	HMDB0289918	M+H-H2O, M+H, M+H-2H2O	C35H65NO4	7.5585	-	pos	-	-	-	-	Not Available	Not Available	546.487	0.0381964	-	48.7	-1.19621	-	Not Available	7.0617	7.0524	6.9667	7.1715	7.0124	7.1903	5.5952	7.038	5.5559	5.6365	7.0258	5.6616	5.4716	5.5815	5.6075	5.6411	5.5971	5.5053	6.9667	7.0144	6.8728	6.9896	6.9949	6.9854	5.8667
pos_4231	PA(14:1(9Z)/18:3(9,11,15)-OH(13))	metab_4082	-	-	-	HMDB0263148	M+2H	C35H61O9P	4.4394	-	pos	-	-	-	-	Not Available	Not Available	329.207	0.0345097	-	41.5	-9.71339	-	Not Available	3.4387	3.4502	3.457	3.4236	3.4478	3.445	4.5173	3.7449	6.0811	5.6172	3.4287	5.7038	5.0222	5.4436	6.1503	5.1469	5.6026	5.3229	3.2182	3.8528	3.5822	3.7864	3.34	3.2673	4.4295
pos_4232	N-Methylserotonin	metab_4083	-	map00380	Tryptophan metabolism	PW_C002132;HMDB0004369	M+ACN+H	C11H14N2O	4.4474	C06212	pos	-	-	Metabolism	Amino acid metabolism	Organoheterocyclic compounds	Indoles and derivatives	232.144	0.100916	-	59	-0.595862	1134-01-6	Tryptamines and derivatives	2.8017	2.9213	2.7366	0.6845	2.8693	2.9439	1.7847	3.6041	4.1289	4.5197	2.0316	4.7013	0.6859	0.8143	3.7398	0.8453	0.8631	2.1579	3.1548	3.0755	3.0248	3.0732	2.5171	2.7935	4.6155
pos_4235	Nateglinide	metab_4086	-	-	-	PW_C009205;HMDB0014869;MJDBOTE0000905	M+Na	C19H27NO3	4.4553	C12508	pos	-	-	-	-	Organic acids and derivatives	Carboxylic acids and derivatives	340.186	0.00500606	-	40.2	-6.72276	105816-04-4	Amino acids, peptides, and analogues	5.7607	4.1823	4.8318	2.4901	4.716	4.2714	2.5945	3.6422	6.3676	5.0605	3.7277	5.2604	4.0819	5.6051	6.2813	4.1334	5.4717	4.0382	2.2854	2.4374	2.3837	2.4277	2.4067	2.3343	4.6938
pos_4237	13-Hydroxyhexadecanoic acid	metab_4087	-	-	-	HMDB0112191	M+2Na-H	C16H32O3	4.4633	-	pos	-	-	-	-	Lipids and lipid-like molecules	Fatty Acyls	317.207	0.0183044	-	51	1.3469	59642-39-6	Fatty acids and conjugates	4.8976	4.8076	5.053	4.8392	4.6728	4.7992	5.0324	4.8034	6.7707	5.5967	4.6181	5.6905	5.1161	5.8634	6.5696	5.4135	6.2082	5.5109	4.4853	4.096	4.042	4.0985	4.4448	4.0717	4.474
pos_4240	Serylhistidine	metab_4091	-	-	-	HMDB0029041	2M+Na	C9H14N4O4	4.4633	-	pos	-	-	-	-	Organic acids and derivatives	Carboxylic acids and derivatives	507.197	0.117274	-	79.1	8.96332	67726-09-4	Amino acids, peptides, and analogues	3.5975	3.6091	3.6159	4.8376	3.6066	3.6038	3.6872	3.6658	3.7757	3.8119	3.5875	3.754	3.5842	3.7406	3.7634	3.7769	3.7977	3.8439	3.377	3.5297	3.4757	3.5199	3.4988	3.4261	3.6139
pos_4243	Inecalcitol	metab_4094	-	-	-	HMDB0242665	M+Na	C26H40O3	4.4713	-	pos	-	-	-	-	Lipids and lipid-like molecules	Steroids and steroid derivatives	423.285	0.021055	-	75.7	-5.69821	-	Vitamin D and derivatives	4.3858	4.3973	4.4041	4.3707	4.3949	4.3921	5.1791	4.454	5.7679	5.3203	4.3758	4.5423	6.2684	6.592	5.18	6.2653	5.062	6.4616	4.1652	4.3179	4.2639	4.3081	4.2871	4.2143	4.4021
pos_4245	3-Hydroxypicolinic acid	metab_4095	-	-	-	HMDB0013188	M+CH3OH+H	C6H5NO3	4.4793	C18620	pos	-	-	-	-	Organoheterocyclic compounds	Pyridines and derivatives	172.06	0.0103518	-	43.1	-0.443934	874-24-8	Pyridinecarboxylic acids and derivatives	4.0377	3.6277	4.1503	3.8659	4.0812	4.1303	4.6217	4.5611	3.5684	3.7968	4.0551	3.914	3.8371	3.4037	4.1474	5.3828	4.2812	5.8594	3.7996	4.0933	3.7369	4.0527	4.2131	4.2115	3.9436
pos_4252	N-(2-hydroxy-3-methoxy-2-methylpropyl)-2-(3-methylphenyl)acetamide	metab_4102	-	-	-	-	M+H	C14H21NO3	4.5029	-	pos	-	-	-	-	-	-	252.159	0.0500208	44.4	-	-1.2956	-	-	2.2301	0.3902	3.5885	3.5973	0.3887	0.3871	4.8111	3.8832	5.1286	4.8153	0.3775	4.3802	5.0339	5.1383	4.6287	5.101	4.7411	5.3119	0.2679	0.7414	3.3748	0.3395	0.3282	0.2912	5.6038
pos_4255	2,3,6,7-Tetrahydro-6,7-dimethylcyclopent[b]azepin-8(1H)-one	metab_4104	-	-	-	HMDB0039667	M+NH4	C11H15NO	4.5109	-	pos	-	-	-	-	Organoheterocyclic compounds	Azepines	195.149	0.0222696	-	36	-0.464441	-	Not Available	3.5674	3.5789	3.5857	3.5524	3.5765	3.5737	4.3434	3.6356	4.5285	4.779	3.5574	4.0305	5.1006	5.2808	3.7511	5.3904	4.6597	5.3598	3.3469	3.767	3.4456	3.4898	3.4687	3.396	3.5952
pos_4256	5-[(2R)-2-Aminopropyl]cyclohexa-1,5-diene-1-carboxylic acid	metab_4105	-	-	-	HMDB0257834	M+ACN+H	C10H15NO2	4.5109	-	pos	-	-	-	-	Organic acids and derivatives	Carboxylic acids and derivatives	223.144	0.0482452	-	37.4	-1.12797	-	Amino acids, peptides, and analogues	3.3094	3.321	3.3278	3.2944	3.3185	3.5395	4.6165	3.6403	3.4876	4.376	3.2994	3.4659	4.2187	4.4726	3.7748	5.6122	3.9235	5.773	3.0889	3.2416	3.1877	3.2318	3.2108	3.6649	5.4018
pos_4257	Visnagin	metab_4106	-	-	-	LMPK13110003;HMDB0259840	M+NH4	C13H10O4	4.5109	C09049	pos	-	-	-	-	Organoheterocyclic compounds	Benzopyrans	248.091	0.00690895	-	33.3	-1.2909	82-57-5	1-benzopyrans	3.8772	4.5711	4.6636	4.0701	4.1352	4.3235	4.2845	3.8526	4.6845	4.2452	4.4408	4.2619	4.6158	4.7299	4.2845	3.5457	3.8141	3.4514	3.443	3.1372	3.7966	3.1274	3.1064	3.6064	5.6569
pos_4259	DG(20:5(5Z,8Z,11Z,14Z,17Z)/18:4(6Z,9Z,12Z,15Z)/0:0)	metab_4108	-	-	-	HMDB0007570;PW_C003621	M+2Na	C41H62O5	4.5109	C00165	pos	-	-	-	-	Lipids and lipid-like molecules	Glycerolipids	340.218	0.00669349	-	53.3	-3.9199	-	Diradylglycerols	3.4246	3.4362	4.0441	3.733	3.8264	3.4309	4.5892	3.4929	4.9458	4.9138	3.4146	4.3132	4.7341	5.3663	5.0482	5.0353	5.2897	5.3018	5.3074	4.6941	5.1161	3.347	3.326	3.2532	6.7885
pos_4262	Urobilin	metab_4112	-	map00860	Porphyrin metabolism	HMDB0004160	M+2Na-H	C33H42N4O6	4.5109	C05794	pos	-	-	Metabolism	Metabolism of cofactors and vitamins	Organoheterocyclic compounds	Tetrapyrroles and derivatives	635.286	0.00103305	-	53.4	6.75103	1856-98-0	Bilirubins	3.9419	4.8769	3.2461	4.7314	3.2369	4.1449	4.7781	4.7883	4.2692	4.4957	4.516	5.0867	3.2145	4.3795	4.4352	3.4071	4.0635	3.4742	4.4619	3.16	4.9409	3.1502	3.1292	3.0564	5.4944
pos_4270	Lotaustralin	metab_4120	-	map00460;map01110	Cyanoamino acid metabolism;Biosynthesis of secondary metabolites	HMDB0033865	M+H-2H2O	C11H19NO6	4.5349	C08334	pos	-	-	Metabolism;Metabolism	Metabolism of other amino acids;Global and overview maps	Organic oxygen compounds	Organooxygen compounds	226.107	0.00478496	-	65.5	-0.840657	534-67-8	Carbohydrates and carbohydrate conjugates	5.2041	5.2332	5.2665	5.2307	5.1831	5.2776	5.3489	5.3239	5.4589	5.282	5.2587	5.2661	5.9152	5.9239	5.7378	5.4536	5.5384	5.5355	5.0354	5.175	5.0986	5.1601	5.2593	5.1686	5.1456
pos_4276	Dihydroartemisinin (DHA)	metab_4125	-	-	-	PW_C040648;HMDB0061088	M+NH4	C15H24O5	4.5427	-	pos	-	-	-	-	Organic oxygen compounds	Organooxygen compounds	302.196	0.0474879	-	70.7	-0.832558	-	Carbohydrates and carbohydrate conjugates	4.9744	5.0973	4.9292	5.2567	5.1814	4.9518	4.6532	5.8228	4.9728	5.7553	5.0326	3.7077	5.2858	5.5087	5.0716	5.7519	5.3853	5.8133	3.3307	4.1659	4.0797	3.5354	3.6928	3.8753	5.1299
pos_4277	Ac-Pro-Gly-Pro-OH	metab_4126	-	-	-	HMDB0245745	M+H	C14H21N3O5	4.5427	-	pos	-	-	-	-	Organic acids and derivatives	Carboxylic acids and derivatives	312.155	0.0249021	-	45.6	-2.65617	-	Amino acids, peptides, and analogues	5.2	5.7447	1.8158	5.1136	5.224	5.0841	1.8862	5.6989	1.9737	2.0095	5.3678	1.9522	1.7847	1.9389	1.9615	1.9748	1.9954	2.0413	3.9409	3.698	1.6782	1.7215	4.2432	3.9283	2.9981
pos_4279	Prostaglandin E2 ethanolamide	metab_4127	-	-	-	HMDB0013038	M+ACN+H	C22H37NO5	4.5427	-	pos	-	-	-	-	Lipids and lipid-like molecules	Fatty Acyls	437.3	0.0714713	-	74.2	-1.61068	-	Eicosanoids	3.7632	3.7747	3.7815	3.7481	3.7723	3.7694	3.8528	4.0262	5.2084	4.744	3.7532	3.9197	5.7746	6.1161	4.8442	5.5269	3.9633	5.8765	3.5426	3.6953	3.6413	3.6855	3.6645	3.5917	3.7795
pos_428	Sebacic Acid	metab_4128	-	-	-	LMFA01170006;HMDB0000792;MJDBOTE0000540	M+H-H2O, M+H, M+H-2H2O	C10H18O4	7.4713	C08277	pos	-	-	-	-	Lipids and lipid-like molecules	Fatty Acyls	185.117	0.00322554	74.5	-	-1.80701	111-20-6	Fatty acids and conjugates	6.4652	6.5863	6.4976	6.5747	6.4893	6.5321	6.5902	6.5386	6.5067	6.4977	6.4634	6.5487	6.4375	6.4202	6.5171	6.529	6.6005	6.5406	6.4118	6.4654	6.4217	6.5693	6.5468	6.4582	6.2419
pos_4282	Cyclo(D-Trp-D-Asp-Pro-D-Ile-Leu)	metab_4131	-	-	-	HMDB0250629	M+H-2H2O	C32H44N6O7	4.5427	-	pos	-	-	-	-	Organic acids and derivatives	Peptidomimetics	589.319	0.0186653	-	60	9.16627	-	Hybrid peptides	2.639	2.6505	2.6573	2.624	2.6481	2.6453	5.9012	2.7071	6.1521	6.2846	2.6291	6.1697	3.9707	6.1255	5.5771	2.8181	5.104	2.8851	5.3586	4.6239	5.0921	2.9618	3.8594	2.9449	2.6553
pos_4293	MG(20:3(8Z,11Z,14Z)-2OH(5,6)/0:0/0:0)	metab_4143	-	-	-	HMDB0260484	M+Na	C23H40O6	4.5746	-	pos	-	-	-	-	Not Available	Not Available	435.27	0.0342641	-	71.6	-4.93397	-	Not Available	1.7817	1.793	1.7997	1.7669	1.7906	1.7879	1.9503	4.1286	6.1134	5.2006	1.7718	5.1491	2.9119	5.4466	5.0962	1.9586	1.9792	2.9461	1.5658	1.715	1.6622	1.7054	1.6848	4.7666	1.7978
pos_4297	Kentsin	metab_4146	-	-	-	HMDB0005776	M+H-H2O	C21H40N8O6	4.5825	-	pos	-	-	-	-	Organic acids and derivatives	Carboxylic acids and derivatives	483.306	0.0252257	-	71.3	4.25047	56767-30-7	Amino acids, peptides, and analogues	2.4038	2.4152	2.422	2.3887	2.4128	2.41	2.4931	2.4717	2.5814	4.8614	2.3938	3.9832	6.2156	6.2223	5.0127	2.5825	4.5966	4.8776	2.1842	2.3362	2.2824	2.3264	2.3055	2.2331	2.42
pos_43	N-Acetyl-DL-tryptophan	metab_4149	-	-	-	-	M+H, M+K, M+Na, M+H-H2O	C13H14N2O3	5.0675	-	pos	-	-	-	-	-	-	247.107	0.00937087	93.1	-	-0.984501	-	-	5.0989	5.1963	5.3461	5.3244	5.4461	5.4766	5.5842	5.463	6.5592	5.7713	5.1272	5.2608	6.2819	6.066	6.7946	7.1234	6.9053	6.8696	4.3737	4.726	4.5787	5.2622	5.4715	4.4655	5.0822
pos_4304	N-Lauroyl Asparagine	metab_4154	-	-	-	HMDB0242028	M+H-H2O	C16H30N2O4	4.5983	-	pos	-	-	-	-	Organic acids and derivatives	Carboxylic acids and derivatives	297.217	0.00934473	-	70.5	-1.35984	-	Amino acids, peptides, and analogues	4.7778	4.4056	4.7911	3.391	4.8328	4.0435	4.9758	5.2725	5.2671	5.2593	4.5241	4.6904	5.5983	5.6958	4.8735	5.9364	5.3797	6.0031	3.1855	3.3382	3.2843	3.3284	3.3074	3.2347	5.3367
pos_4311	Febarbamate	metab_4162	-	-	-	HMDB0252183	M+NH4	C20H27N3O6	4.6141	-	pos	-	-	-	-	Organoheterocyclic compounds	Diazines	423.223	0.0430569	-	60.3	-1.25104	-	Pyrimidines and pyrimidine derivatives	3.5222	3.5337	3.5405	3.5071	3.5313	3.5284	6.1747	3.5904	4.6984	5.5681	3.5122	5.6736	3.5088	4.6236	5.177	5.0737	5.2454	3.9578	3.3016	3.4543	3.4004	3.4445	3.4235	3.3507	3.5385
pos_4312	Cheirotoxol	metab_4163	-	-	-	HMDB0030076	M+ACN+H	C35H54O15	4.6221	-	pos	-	-	-	-	Lipids and lipid-like molecules	Steroids and steroid derivatives	756.38	0.156474	-	37.7	0.196067	-	Steroid lactones	4.9142	4.9257	4.9325	4.8991	4.9232	4.9204	5.0038	4.9824	5.0924	5.1285	4.9041	5.0707	4.9008	5.0572	5.0801	5.0935	5.1143	5.1606	4.6935	4.8463	4.7923	4.8365	4.8154	4.7427	4.9305
pos_4315	[(1S,2S,4S,5S)-2-(6-Aminopurin-9-yl)-5-(hydroxymethyl)-4-bicyclo[3.1.0]hexanyl]methanol	metab_4165	-	-	-	HMDB0260215	M+Na	C13H17N5O2	4.6299	-	pos	-	-	-	-	Nucleosides, nucleotides, and analogues	Nucleoside and nucleotide analogues	298.128	0.0110302	-	48.7	2.5374	-	Cyclopentyl nucleosides	3.6426	4.0046	3.4511	4.0979	4.2041	3.4391	3.5224	3.501	4.8208	4.2827	3.4228	3.9664	4.8837	4.4115	3.5987	4.2826	4.0145	4.2068	3.6793	3.8142	3.311	3.3552	3.3341	3.2614	5.2759
pos_4324	Cichorioside H	metab_4173	-	-	-	HMDB0302054	M+CH3OH+H	C21H28O10	4.6459	-	pos	-	-	-	-	Organic oxygen compounds	Organooxygen compounds	473.202	0.134005	-	66.2	1.55521	-	Carbohydrates and carbohydrate conjugates	4.0555	2.5309	2.5377	4.2775	5.0523	2.5256	5.0612	2.5875	5.3396	6.1836	3.9554	6.0569	2.5061	5.2286	6.3562	2.6983	6.3874	4.1114	2.2996	2.4517	2.398	2.442	2.421	2.3485	5.5693
pos_4328	5-Hydroxyprimaquine	metab_4176	-	-	-	HMDB0246810	M+H-2H2O	C15H21N3O2	4.6537	-	pos	-	-	-	-	Organoheterocyclic compounds	Quinolines and derivatives	240.149	0.0267198	-	63.1	-0.802205	-	Aminoquinolines and derivatives	5.3043	5.3745	5.3315	5.6314	5.4583	5.3921	5.4582	5.4167	5.6686	6.3203	5.1417	6.6193	4.5754	5.4949	6.2483	5.1126	6.1404	4.838	4.2133	4.7339	4.0296	4.2316	4.415	4.1944	4.6223
pos_4330	Lucidenic acid C	metab_4179	-	-	-	HMDB0037609	2M+3H2O+2H	C27H40O7	4.6537	-	pos	-	-	-	-	Lipids and lipid-like molecules	Prenol lipids	490.289	0.0449369	-	64.9	-0.0713063	95311-96-9	Triterpenoids	4.7243	5.335	4.5044	5.6773	4.4481	4.9246	3.3707	5.2667	4.9252	4.6121	1.0332	3.8891	1.0302	3.9736	1.347	1.2082	1.2277	1.2714	5.9409	5.8227	6.0257	5.2658	5.4573	5.8316	1.0572
pos_4331	CDP-DG(i-20:0/20:3(8Z,11Z,14Z)-2OH(5,6))	metab_4180	-	-	-	HMDB0294132	M+H+Na	C52H91N3O17P2	4.6537	-	pos	-	-	-	-	Not Available	Not Available	557.788	0.0063886	-	50.4	-2.90569	-	Not Available	5.5819	5.9115	5.2763	6.1814	5.2768	5.6927	5.3941	5.8121	5.8065	6.16	5.0855	5.9977	4.5726	4.6064	3.8782	3.8916	3.9124	3.9587	6.4871	6.3616	6.4596	5.9685	6.1472	6.4843	3.7286
pos_4332	DG(PGJ2/10:0/0:0)	metab_4181	-	-	-	HMDB0294470	M+K	C33H54O7	4.6537	-	pos	-	-	-	-	Not Available	Not Available	601.345	0.168323	-	44.5	-8.99568	-	Not Available	3.8202	3.8318	3.8386	3.8052	3.8293	3.8265	3.9099	3.8885	3.9984	4.1322	3.8102	4.2746	3.8069	3.9633	3.9862	3.9996	4.0204	4.0667	3.5996	3.7524	3.6984	3.7426	3.7215	3.6488	5.5295
pos_4336	5-Hydroxyferulic acid	metab_4184	-	map01100;map01110	Metabolic pathways;Biosynthesis of secondary metabolites	HMDB0035484;HMDB0035485	M+ACN+H	C10H10O5	4.6697	C05619	pos	-	-	Metabolism;Metabolism	Global and overview maps;Global and overview maps	Phenylpropanoids and polyketides	Cinnamic acids and derivatives	252.086	0.0166086	-	35.9	-1.51321	110642-42-7;256642-48-5	Hydroxycinnamic acids and derivatives	5.2466	5.0865	5.2334	4.928	5.1479	5.1756	5.0793	5.0235	5.133	5.0486	5.2566	5.0263	4.7523	4.5138	4.7488	4.9477	4.9177	4.8484	3.9558	3.6567	3.6027	4.3656	4.1977	3.7133	5.281
pos_4344	Metabolite A	metab_4191	-	-	-	HMDB0254494	M+H-2H2O	C41H62O15	4.7017	-	pos	-	-	-	-	Lipids and lipid-like molecules	Prenol lipids	759.391	0.0162229	-	72.5	-5.00021	-	Terpene glycosides	4.5936	4.6051	4.6119	4.5785	4.6027	4.5998	4.6832	4.6618	4.7718	4.8079	4.5836	4.7501	4.5802	4.7366	4.7595	4.7729	4.7937	4.84	4.8906	4.5257	4.4717	4.5159	4.4948	4.4221	5.4552
pos_4354	Cyclo(Pro-Phe-D-Trp-Lys-Thr-Phe)	metab_4199	-	-	-	HMDB0250003	M+H-2H2O	C44H54N8O7	4.7332	-	pos	-	-	-	-	Organic acids and derivatives	Carboxylic acids and derivatives	771.393	0.00307161	-	84.2	-5.79608	-	Amino acids, peptides, and analogues	3.789	4.3715	3.8515	3.7739	4.0258	3.9695	4.9995	3.8572	5.1175	5.0978	3.779	5.2066	3.7757	3.9866	4.5185	3.9684	4.6068	4.0354	3.5684	3.7211	3.6672	3.7114	3.6903	4.7524	5.8533
pos_4355	Phe Phe	metab_4200	-	-	-	-	M+H	C18H20N2O3	4.7412	-	pos	-	-	-	-	-	-	313.154	0.0086628	44.5	-	-1.75987	-	-	6.1656	6.3292	5.7205	5.8526	6.3427	6.1331	5.6066	6.0214	5.6558	5.6462	6.0756	5.7803	5.0986	6.5515	6.4469	5.0864	6.4777	5.0857	4.4316	4.7273	4.3809	4.6394	4.9055	4.8391	4.8206
pos_4357	Citrinin	metab_4202	-	-	-	HMDB0041857	M+NH4	C13H14O5	4.7491	C16765	pos	-	-	-	-	Organoheterocyclic compounds	Benzopyrans	268.117	0.0965726	-	42.5	-3.91954	518-75-2	Not Available	3.9679	3.8829	4.9095	3.3572	3.7799	3.3785	4.3177	4.8466	5.625	5.8564	4.0905	5.3746	3.6923	4.3816	4.3179	4.6857	3.8151	4.9508	3.6293	3.3044	3.2505	3.2946	3.2736	3.2009	5.4089
pos_4358	Leu Asp Phe	metab_4203	-	-	-	-	M+H	C19H27N3O6	4.7491	-	pos	-	-	-	-	-	-	394.197	0.035301	59.2	-	-1.12329	-	-	5.5615	5.0755	5.4333	4.5764	5.4523	5.357	4.66	4.8058	5.2473	5.3469	5.308	5.4859	2.1704	6.1135	5.8055	2.3621	5.6289	3.449	1.9649	2.1163	2.0627	2.1066	2.0857	2.0136	3.1952
pos_4359	Sphingosine	metab_4204	-	map00600;map01100	Sphingolipid metabolism;Metabolic pathways	PW_C000172;HMDB0000252;LMSP01010001	M+2Na-H	C18H37NO2	4.7571	C00319	pos	-	-	Metabolism;Metabolism	Lipid metabolism;Global and overview maps	Organic nitrogen compounds	Organonitrogen compounds	344.254	0.0874224	-	41.7	0.046518	123-78-4	Amines	3.5368	3.5483	3.5551	3.5218	4.6061	3.5431	5.7024	3.8021	5.8659	6.0177	3.5268	5.8168	4.7663	5.9314	5.9108	4.622	6.0503	4.7961	3.3163	3.469	3.415	3.4592	3.4381	3.3654	4.6973
pos_4362	4-Trimethylaminobutyraldehyde	metab_4208	-	-	-	HMDB0246589	2M+H	C7H15NO	4.7649	-	pos	-	-	-	-	Organic nitrogen compounds	Organonitrogen compounds	259.238	0.000929022	-	69.6	-1.1093	-	Amines	4.0056	4.0171	4.0239	3.9906	4.0147	4.0119	4.0953	4.0739	5.3152	5.4624	3.9956	5.2847	5.3949	6.0142	4.8158	4.6302	4.2058	4.9279	3.785	3.9377	3.8838	3.928	3.9069	3.8341	4.022
pos_4363	Cinnamoyltyramine	metab_4209	-	-	-	HMDB0304290	M+NH4	C17H17NO2	4.7649	-	pos	-	-	-	-	Phenylpropanoids and polyketides	Cinnamic acids and derivatives	285.159	0.127443	-	49.4	-1.34684	-	Cinnamic acid amides	3.4128	3.8778	4.5545	4.4591	3.8297	4.4893	4.5011	4.5834	4.5878	4.0859	4.3137	4.0056	4.5258	4.534	4.6041	5.129	4.2091	5.3293	5.8249	5.7901	5.7842	6.1947	5.9123	5.4522	5.5306
pos_4365	Fluocinolone	metab_4211	-	-	-	HMDB0252347	M+NH4	C21H26F2O6	4.7649	C07006	pos	-	-	-	-	Lipids and lipid-like molecules	Steroids and steroid derivatives	430.2	0.147452	-	57	-8.09036	807-38-5	Hydroxysteroids	2.8918	2.9033	2.9101	2.8768	2.9009	2.8981	2.9814	2.96	3.65	3.106	2.8818	3.7831	5.8975	5.9909	5.6286	4.4695	4.7471	4.6804	2.6715	2.824	2.7701	2.8143	2.7932	2.7206	3.5317
pos_4367	Tropolone	metab_4213	-	-	-	HMDB0259299	M+CH3OH+H	C7H6O2	4.7809	C15474	pos	-	-	-	-	Hydrocarbon derivatives	Tropones	155.07	0.00349507	-	40.8	-0.952712	533-75-5	Tropolones	5.0455	5.1004	5.0214	5.0672	5.0359	5.0857	5.0201	5.0381	4.9388	4.9019	5.0229	4.9083	4.9883	5.5246	5.4005	5.0838	6.7955	5.0109	4.7118	4.7482	4.6815	4.8076	4.7725	4.8273	4.9459
pos_4368	Periplocin	metab_4214	-	-	-	HMDB0256343	M+2Na	C36H56O13	4.7809	-	pos	-	-	-	-	Lipids and lipid-like molecules	Steroids and steroid derivatives	371.178	0.130037	-	70.7	7.49124	-	Steroid lactones	3.563	3.5746	3.5814	3.548	3.5721	3.5693	3.6527	3.6313	3.7412	3.7774	3.6912	3.7195	3.5497	3.7061	3.7289	3.7424	3.7632	4.6005	3.3425	3.4952	3.4412	3.4854	3.4643	3.3916	4.269
pos_4373	Vigabatrin	metab_4220	-	-	-	HMDB0015212	2M+H	C6H11NO2	4.7889	C07500	pos	-	-	-	-	Organic acids and derivatives	Carboxylic acids and derivatives	259.165	0.0121093	-	69.1	-1.4912	60643-86-9	Amino acids, peptides, and analogues	4.4247	5.2495	5.0606	4.7223	5.0535	4.5417	3.5605	5.125	4.6583	3.958	5.0481	4.1999	3.4575	4.349	3.7424	3.6502	4.0178	4.6898	3.2503	3.403	3.3491	3.3933	3.3722	3.2995	4.5265
pos_4378	Atenolol	metab_4224	-	-	-	PW_C001283;HMDB0001924;MJDBOTE0001699	M+NH4	C14H22N2O3	4.8129	C13235	pos	-	-	-	-	Benzenoids	Benzene and substituted derivatives	284.196	0.0136069	-	66.5	-1.83423	29122-68-7	Phenylacetamides	2.0174	2.0288	2.0356	2.0025	2.0264	2.0236	4.9931	2.0851	4.6649	4.9015	2.0075	5.0289	2.0042	4.2627	5.0483	5.0725	5.184	5.0382	1.7995	1.9502	1.8969	1.9406	1.9198	1.848	5.9837
pos_4379	Linustatin	metab_4225	-	-	-	HMDB0303673	M+ACN+Na	C16H27NO11	4.8129	C08333	pos	-	-	-	-	Organic oxygen compounds	Organooxygen compounds	473.17	0.0145227	-	68.1	-9.95829	72229-40-4	Carbohydrates and carbohydrate conjugates	3.6465	4.6639	6.0641	5.7562	5.1158	3.6527	5.1891	3.7147	5.2569	4.9044	5.3697	5.0958	5.0991	5.4161	5.8096	3.8258	5.5026	4.3779	7.2716	7.284	7.3188	7.577	7.608	7.5521	4.5315
pos_438	2-Propanol, 1-((1-methylethyl)amino)-3-(2,4,6-tripropylphenoxy)-	metab_4226	-	-	-	HMDB0246264	M+Na, M+2Na-H, M+H-H2O	C21H37NO2	6.858	-	pos	-	-	-	-	Benzenoids	Benzene and substituted derivatives	358.274	0.00858811	-	52.2	5.60841	-	Phenylpropanes	6.0767	5.367	5.9651	5.5781	5.5454	5.3534	5.3791	5.2636	6.2608	6.5258	5.8217	6.3065	6.6701	6.4734	4.4749	5.6175	4.2445	5.5214	4.0329	5.1238	5.2612	4.809	3.9456	3.8728	4.8124
pos_4388	Vescalin	metab_4234	-	-	-	HMDB0031746;HMDB0030602	M+CH3OH+H	C27H20O18	4.8287	-	pos	-	-	-	-	Phenylpropanoids and polyketides	Tannins	665.094	0.00818066	-	59.4	-7.36852	36001-47-5;34112-28-2	Hydrolyzable tannins	3.6693	3.6809	3.6877	3.6543	3.6784	3.6756	3.759	3.7376	3.8475	3.8837	3.6593	3.8258	3.656	3.8124	3.8352	3.8487	3.8695	3.9158	3.4488	3.6015	3.5475	3.5917	3.5706	3.4979	6.3138
pos_4392	Cyclopassifloic acid E	metab_4239	-	-	-	HMDB0036298	M+H+Na	C31H52O8	4.8446	-	pos	-	-	-	-	Lipids and lipid-like molecules	Steroids and steroid derivatives	288.18	0.0312208	-	47.7	-5.53345	301540-74-9	Cycloartanols and derivatives	4.5914	4.4159	4.2033	3.5908	4.4213	4.3641	4.2329	5.3655	4.4677	3.9414	4.2671	3.6285	3.4587	4.4628	4.3463	5.197	4.3572	5.6369	3.2515	3.4042	3.3502	3.7112	3.3734	3.6394	5.1686
pos_4395	Leu Ala Leu	metab_4241	-	-	-	-	M+H	C15H29N3O4	4.8526	-	pos	-	-	-	-	-	-	316.223	0.0023102	57.8	-	-1.77881	-	-	3.5698	4.6856	3.5882	5.617	4.2504	4.1515	6.0558	5.0101	6.2332	6.4116	3.5598	6.3106	4.2521	6.0176	6.1544	5.5857	6.0822	5.3056	3.3493	4.5487	3.448	3.4922	3.4711	3.3984	4.3444
pos_440	LysoPE(18:1(11Z)/0:0)	metab_4247	-	-	-	HMDB0011505	M+H, M+Na, M+H-H2O	C23H46NO7P	6.7861	-	pos	-	-	-	-	Lipids and lipid-like molecules	Glycerophospholipids	480.308	0.00802745	-	49.5	-0.952067	-	Glycerophosphoethanolamines	7.0231	7.5637	6.8425	7.023	7.3518	7.4994	6.7679	7.7559	6.3811	6.5185	7.2663	6.5123	5.7676	6.0375	6.7137	6.7816	6.675	6.5417	6.7727	6.8042	6.5616	6.9006	6.921	7.1307	5.9421
pos_4401	Supinine	metab_4249	-	-	-	HMDB0302362	M+NH4	C15H25NO4	4.8686	C10403	pos	-	-	-	-	Alkaloids and derivatives	Not Available	301.212	0.0551033	-	62.1	-1.99841	551-58-6	Not Available	4.925	4.7512	4.6974	4.8055	4.9241	4.9059	4.7878	5.1695	4.4911	4.5233	4.4195	4.5875	3.7079	4.3216	4.5975	4.8242	4.3903	5.1984	3.424	3.9027	3.9408	4.325	4.227	4.2371	5.0055
pos_4406	Validamycin A	metab_4254	-	map01100;map01110	Metabolic pathways;Biosynthesis of secondary metabolites	HMDB0036592	M+CH3OH+H	C20H35NO13	4.8765	C12112	pos	-	-	Metabolism;Metabolism	Global and overview maps;Global and overview maps	Organic oxygen compounds	Organooxygen compounds	530.244	0.0873797	-	83.2	-0.345896	37248-47-8	Carbohydrates and carbohydrate conjugates	5.6294	5.2158	5.673	4.6065	4.9235	5.3097	5.2466	5.6579	5.4068	5.4175	4.6376	4.2644	5.4548	5.0979	4.881	4.304	5.005	5.2317	3.7603	4.3906	3.859	3.9032	3.8822	3.8094	6.1124
pos_4423	Glycyrol	metab_4271	-	-	-	LMPK12090044;HMDB0033882	M+NH4	C21H18O6	4.9003	C16968	pos	-	-	-	-	Phenylpropanoids and polyketides	Isoflavonoids	384.144	0.0124372	-	41.6	-1.48182	23013-84-5	Coumestans	1.679	1.6903	4.131	1.6643	4.963	1.6851	4.4212	1.7459	5.2777	1.8898	4.9514	1.8327	3.7142	1.8195	4.444	1.8553	1.8758	1.9215	1.4643	1.6126	1.5601	1.6031	1.5826	1.5119	5.0413
pos_4424	Temazepam	metab_4272	-	-	-	HMDB0014376	2M+K	C16H13ClN2O2	4.9003	C07125	pos	-	-	-	-	Organoheterocyclic compounds	Benzodiazepines	639.097	0.012634	-	45.9	1.55311	846-50-4	1,4-benzodiazepines	3.7912	3.8027	3.8095	3.7761	3.8002	3.7974	3.8808	3.8594	3.9693	4.0055	3.7811	3.9476	3.7778	3.9342	3.9571	3.9705	3.9913	4.0376	3.5706	3.7233	3.6693	3.7135	3.6924	3.6197	6.0603
pos_4426	11-Ketotestosterone	metab_4274	-	-	-	LMST02020120;HMDB0244364	2M+Na	C19H26O3	4.9082	C14256	pos	-	-	-	-	Lipids and lipid-like molecules	Steroids and steroid derivatives	627.36	0.0433362	-	46.3	-9.18471	-	Androstane steroids	3.6938	3.7053	3.7121	3.6787	3.7029	3.7001	4.222	4.7844	3.872	4.0534	3.6838	4.752	3.6805	3.8368	3.8597	3.8732	3.8939	3.9402	3.932	3.6259	3.572	3.6162	3.5951	3.5224	5.3958
pos_4434	PC-M6	metab_4282	-	-	-	HMDB0038568	M+NH4	C27H35NO3	4.9242	-	pos	-	-	-	-	Organoheterocyclic compounds	Naphthopyrans	439.291	0.267173	-	49.8	-9.63666	133613-76-0	Not Available	4.0028	3.02	3.8016	4.7515	3.0176	3.0147	3.0981	3.7448	3.8192	4.1165	2.9985	4.8489	3.9085	5.6195	6.0885	3.1877	5.5324	4.2253	2.7881	3.7132	2.8868	2.9309	2.9099	2.8372	3.0248
pos_4435	5'-O-beta-D-Glucosylpyridoxine	metab_4283	-	-	-	HMDB0246884	M+H-2H2O	C14H21NO8	4.9321	C03996	pos	-	-	-	-	Organoheterocyclic compounds	Pyridines and derivatives	296.112	0.026751	-	65.9	-1.22224	-	Pyridoxines	5.8637	5.6227	5.7754	5.2728	5.6639	5.4444	4.7615	5.385	5.3754	5.0146	5.8275	5.3026	4.1277	3.849	2.9208	4.8127	3.9016	4.8612	4.8618	4.7352	5.0153	4.6834	4.2082	4.6988	2.7714
pos_4436	Ile Thr Ile	metab_4284	-	-	-	-	M+H	C16H31N3O5	4.9321	-	pos	-	-	-	-	-	-	346.233	0.0344749	85.2	-	-1.83291	-	-	2.5449	2.5564	2.5631	4.2778	2.5539	2.5511	5.4736	2.6129	5.4772	5.7367	2.5349	5.7281	2.5316	5.5122	5.5888	4.1909	5.6158	4.4049	2.325	2.4772	2.8409	2.4674	2.4465	2.374	4.1699
pos_4443	3-Dehydrosphinganine	metab_4290	-	map00600;map01100	Sphingolipid metabolism;Metabolic pathways	LMSP01020002;HMDB0001480;PW_C001139	M+2Na-H	C18H37NO2	4.9481	C02934	pos	-	-	Metabolism;Metabolism	Lipid metabolism;Global and overview maps	Organic oxygen compounds	Organooxygen compounds	344.254	0.0171184	-	33.1	0.218183	16105-69-4	Carbonyl compounds	4.0561	4.8545	4.0745	4.766	5.3059	4.0624	6.0824	5.1794	6.1508	6.3214	4.1686	6.2325	5.3867	6.1605	6.3274	5.377	6.4295	5.6565	3.8355	4.5314	4.3935	4.2542	3.9574	3.8846	5.9708
pos_4444	LysoPE(14:1(9Z)/0:0)	metab_4291	-	-	-	HMDB0011501	M+2Na-H	C19H38NO7P	4.9481	-	pos	-	-	-	-	Lipids and lipid-like molecules	Glycerophospholipids	468.208	0.00525826	-	35.6	-3.2136	-	Glycerophosphoethanolamines	4.1088	4.1204	4.1272	4.0938	4.1179	4.1151	4.1985	4.1771	5.8445	5.776	4.0988	5.5194	6.261	6.4568	6.2345	4.2882	5.3842	4.3553	3.8882	4.041	3.987	4.0312	4.0101	3.9374	4.1252
pos_4446	Daurisoline	metab_4292	-	-	-	HMDB0250882	M+K	C37H42N2O6	4.9481	-	pos	-	-	-	-	Organoheterocyclic compounds	Isoquinolines and derivatives	649.265	0.0282304	-	49.8	-4.21485	-	Benzylisoquinolines	3.2162	3.2277	3.2345	3.2012	3.2253	3.2225	3.3058	3.2844	3.3943	3.4305	3.2062	3.3726	3.2029	4.3959	3.3821	3.3955	3.854	3.4626	2.9958	3.1484	3.0944	3.1386	3.1176	3.0448	4.1116
pos_4448	5'-Carboxy-gamma-chromanol	metab_4294	-	-	-	HMDB0012799	M+NH4	C18H26O4	4.9561	-	pos	-	-	-	-	Organoheterocyclic compounds	Benzopyrans	324.216	0.100293	-	84.3	-1.62719	1221262-11-8	1-benzopyrans	3.3681	3.4763	3.9006	3.1934	3.6731	3.1112	4.4249	3.9551	5.1672	4.9056	4.6153	4.2144	5.406	5.7116	5.4203	4.7608	5.2654	5.2219	4.1105	4.1819	3.9178	3.0273	3.0063	2.9336	6.1808
pos_4451	21-Deoxycortisone	metab_4298	-	-	-	HMDB0245603	M+NH4	C21H28O4	4.9641	C14478	pos	-	-	-	-	Lipids and lipid-like molecules	Steroids and steroid derivatives	362.232	0.00940586	-	36.2	-2.5219	1882-82-2	Pregnane steroids	3.9851	3.9966	4.0034	3.9701	3.9942	4.0122	4.0748	4.0896	4.6289	5.0326	4.3315	4.7928	5.4933	5.5704	4.831	5.287	5.0517	5.695	3.7645	3.9172	3.8633	4.6973	4.2921	4.4004	6.3087
pos_4452	Sarpogrelate	metab_4299	-	-	-	HMDB0257502	M+Na	C24H31NO6	4.9641	-	pos	-	-	-	-	Phenylpropanoids and polyketides	Stilbenes	452.205	0.0135232	-	43.5	2.55019	-	Not Available	1.232	1.2428	1.2492	1.2178	1.2405	1.2379	3.1883	1.2965	5.2481	4.8521	1.2225	4.6386	6.6461	6.9204	1.3897	5.8188	1.4226	6.4237	4.7583	1.1684	4.7661	5.5831	5.3743	5.8259	6.13
pos_4456	1-Cyclohexene-1-carboxylic acid	metab_4302	-	-	-	HMDB0243852	2M+ACN+H	C7H10O2	4.9801	C12101	pos	-	-	-	-	Organic acids and derivatives	Carboxylic acids and derivatives	294.169	0.0221905	-	45.6	-2.22119	636-82-8	Carboxylic acids	3.6594	4.7144	4.2193	4.5971	4.512	4.1687	3.9399	5.4448	4.2005	4.8086	4.706	3.2228	4.3169	4.4168	3.2323	5.5364	3.6628	5.7735	4.5117	5.127	5.3366	4.9122	4.1775	3.9391	4.7599
pos_4457	Cycloheximide	metab_4303	-	-	-	HMDB0250657	M+CH3OH+H	C15H23NO4	4.9801	C06685	pos	Antibiotics	Others	-	-	Organoheterocyclic compounds	Piperidines	314.196	0.0210034	-	73.3	-1.57266	66-81-9	Piperidinones	4.4067	4.6072	4.7691	4.6293	4.5922	4.6097	5.6972	5.3341	5.8684	5.9748	4.7464	5.1456	5.701	5.945	5.2311	6.228	5.613	6.5762	2.1645	4.2548	2.2627	4.1019	3.7757	4.053	6.3448
pos_4460	N-Desmethyl tapentadol	metab_4307	-	-	-	HMDB0060611	M+NH4	C13H21NO	4.9879	-	pos	-	-	-	-	Benzenoids	Benzene and substituted derivatives	225.196	0.00794841	-	41.5	-1.04131	-	Phenylpropanes	5.5429	5.2805	5.5368	5.0871	5.3726	5.2816	4.7218	5.9102	4.9608	4.9847	5.272	4.6996	5.3231	5.2406	5.0383	6.1294	5.4163	6.2439	4.4055	5.1056	5.3413	4.6946	4.0737	4.372	5.5207
pos_4461	Glucosyl 6-hydroxy-2,6-dimethyl-2E,7-octadienoate	metab_4308	-	-	-	HMDB0035822	M+H	C16H26O8	4.9879	-	pos	-	-	-	-	Organic oxygen compounds	Organooxygen compounds	347.17	0.201908	-	72.6	-1.46317	191548-38-6	Carbohydrates and carbohydrate conjugates	0.2101	0.2146	0.2173	0.2044	0.2137	0.2126	0.2468	0.2376	5.8773	5.0224	0.2063	4.8175	5.3589	4.8411	0.2815	4.3334	2.8317	5.173	0.1381	0.1853	0.1673	0.182	0.1749	0.1521	3.245
pos_4467	Pugnac	metab_4314	-	-	-	HMDB0256921	M+NH4	C15H19N3O7	5.0039	-	pos	-	-	-	-	Organic oxygen compounds	Organooxygen compounds	371.155	0.0352533	-	57.1	-4.20065	-	Carbohydrates and carbohydrate conjugates	3.3109	3.3224	3.3292	3.2958	3.3199	3.3171	3.4005	3.3791	3.489	3.5251	3.3008	3.4673	3.2975	3.4539	3.4767	4.8683	3.5109	5.6999	3.0904	3.243	3.1891	3.2332	3.2122	3.1395	6.074
pos_4468	6-Hydroxymelatonin glucuronide	metab_4315	-	-	-	HMDB0060786	M+ACN+H	C19H24N2O9	5.0039	-	pos	-	-	-	-	Organic oxygen compounds	Organooxygen compounds	466.185	0.0259565	-	68.9	6.63897	-	Carbohydrates and carbohydrate conjugates	6.3354	6.1053	5.5264	4.5967	5.4705	5.8137	1.61	6.0697	1.6966	1.7321	5.9092	1.6754	1.5099	1.6622	1.6846	1.6978	1.7182	1.7636	4.8035	4.3479	4.8187	1.4477	4.9296	4.2333	1.5387
pos_4474	6-Geranylgeranyl 8'-methyl 6,8'-diapocarotene-6,8'-dioate	metab_4321	-	-	-	HMDB0034770	M+H+Na	C43H60O4	5.0358	-	pos	-	-	-	-	Lipids and lipid-like molecules	Prenol lipids	332.22	0.124298	-	33	-9.16703	247030-33-7	Diterpenoids	1.7776	3.4131	2.0934	4.1737	2.2524	1.3102	4.8983	2.2061	5.6228	5.3463	2.3844	5.3173	3.2628	5.0995	5.1392	3.0997	5.018	3.4482	3.1388	3.4002	1.1893	2.2863	2.3079	1.9534	6.138
pos_4478	(E)-10-Hydroxy-2-decene-4,6-diynoic acid	metab_4324	-	-	-	HMDB0038965	M+ACN+H	C10H10O3	5.0436	-	pos	-	-	-	-	Lipids and lipid-like molecules	Fatty Acyls	220.097	0.0245403	-	42.4	-1.09133	-	Fatty acids and conjugates	5.2228	5.3409	5.2966	5.3707	5.3248	5.4045	5.1298	5.7302	5.053	5.0956	5.3252	5.0432	5.0363	5.013	5.1471	5.6935	5.4584	5.9124	4.976	5.0207	4.9897	5.3056	5.1712	5.0958	4.8994
pos_4485	Madlongiside C	metab_4332	-	-	-	HMDB0037904	M+H-2H2O	C35H56O10	5.0516	-	pos	-	-	-	-	Lipids and lipid-like molecules	Prenol lipids	601.38	0.0245844	-	40.7	9.51391	67258-70-2	Triterpenoids	4.0876	4.0991	4.1059	4.0725	4.0967	4.0938	5.4811	4.1558	5.5572	5.3635	4.0776	5.6453	4.0742	4.2306	4.2535	4.2669	4.2877	4.334	3.867	4.0197	3.9657	4.0892	3.9889	3.9161	6.0433
pos_4486	16-Oxoandrostenediol	metab_4333	-	-	-	LMST02020088;HMDB0000322	2M+Na	C19H28O3	5.0516	-	pos	-	-	-	-	Lipids and lipid-like molecules	Steroids and steroid derivatives	631.392	0.0159598	-	34	-8.47433	1159-66-6	Androstane steroids	3.1986	3.2101	3.2169	3.1835	3.2077	3.2048	4.5962	3.2668	3.8941	4.5608	3.1886	4.6932	3.1852	3.3416	3.3644	3.3779	3.3987	3.4449	2.9781	3.1307	3.0768	3.121	3.0999	3.0272	6.8024
pos_4488	PA(i-12:0/20:5(7Z,9Z,11E,13E,17Z)-3OH(5,6,15))	metab_4335	-	-	-	HMDB0267385	M+H-H2O	C35H59O11P	5.0596	-	pos	-	-	-	-	Not Available	Not Available	669.371	0.0103713	-	52.5	-7.36963	-	Not Available	1.8925	1.9039	1.9106	1.8777	1.9015	1.8987	1.9811	1.96	4.2154	4.0292	1.8826	4.0571	1.8793	3.7869	2.0567	2.07	2.0906	2.1366	1.6755	5.3205	1.7725	1.8159	1.7952	1.7237	5.6257
pos_449	Alpha-Linolenoyl Ethanolamide	metab_4336	-	-	-	HMDB0013624	M+H, M+Na, M+H-H2O	C20H35NO2	6.6821	C13828	pos	-	-	-	-	Organic nitrogen compounds	Organonitrogen compounds	322.274	0.0120858	59.2	-	-1.6735	-	Amines	5.7289	6.4618	5.6816	6.2205	6.3064	5.945	6.6185	6.1042	7.5113	7.5452	6.2465	7.5877	7.5041	7.2937	6.6239	6.7503	6.5725	6.6224	4.5704	5.2467	5.5347	4.962	1.9394	2.0225	5.243
pos_4491	Moupinamide	metab_4338	-	-	-	HMDB0029365	2M+H	C18H19NO4	5.0754	C02717	pos	-	-	-	-	Benzenoids	Phenols	627.269	0.0105524	-	68.1	-1.18572	66648-43-9	Methoxyphenols	3.6851	3.6966	3.7034	3.67	3.6941	3.6913	3.7747	3.7533	4.4967	4.7295	3.6751	4.5442	4.8452	4.9111	4.8041	3.8644	3.8852	3.9315	6.3522	6.2835	6.4302	6.7315	6.6492	7.3094	3.7014
pos_4493	3beta,7alpha-Dihydroxy-5-cholestenoate	metab_4339	-	-	-	HMDB0012454;PW_C007981	M+2Na-H	C27H44O4	5.0834	C17335	pos	-	-	-	-	Lipids and lipid-like molecules	Steroids and steroid derivatives	477.295	0.00530299	-	59.4	0.286091	115538-84-6	Bile acids, alcohols and derivatives	3.7785	4.3464	3.7969	3.9012	3.7876	4.9122	4.8584	4.5248	6.0357	6.3357	4.281	5.9742	7.0167	7.0372	5.8358	3.9579	4.8118	5.6224	3.5579	3.7107	3.6567	3.7009	3.6798	3.6071	3.7949
pos_4494	3'-Hydroxy-e,e-caroten-3-one	metab_4340	-	-	-	HMDB0002020	M+K	C40H54O2	5.0834	-	pos	-	-	-	-	Lipids and lipid-like molecules	Prenol lipids	605.376	0.0185396	-	42.9	1.47476	140460-59-9	Tetraterpenoids	3.7512	3.7627	3.7695	3.7361	3.7603	3.7575	3.8408	3.8194	3.9294	4.0191	3.9903	3.9077	3.7378	3.8942	4.0138	3.9305	3.9513	3.9976	3.5306	3.6833	3.6294	3.6735	3.6525	3.5797	5.6291
pos_4504	Gibberellin A36	metab_4352	-	map01100;map00904;map01110	Metabolic pathways;Diterpenoid biosynthesis;Biosynthesis of secondary metabolites	HMDB0304362;LMPR0104170019	M+K	C20H26O6	5.1151	C11862	pos	-	-	Metabolism;Metabolism;Metabolism	Global and overview maps;Metabolism of terpenoids and polyketides;Global and overview maps	Lipids and lipid-like molecules	Prenol lipids	401.134	0.0324376	-	46.5	-6.29607	38076-57-2	Diterpenoids	3.4653	3.4768	3.4836	3.4502	3.4743	3.4715	4.2649	3.5335	5.0928	5.2316	3.4553	4.4517	3.4519	4.2537	3.6312	3.6446	3.6654	3.7117	3.2447	3.3974	3.3435	3.3876	3.3666	3.2938	4.9372
pos_4505	Caribbean ciguatoxin 1	metab_4353	-	-	-	HMDB0242706	M+2H	C62H92O19	5.1151	C20003	pos	-	-	-	-	Phenylpropanoids and polyketides	Ciguatera toxins	571.321	0.0167363	-	58.1	4.32879	-	Not Available	0.5325	0.5407	0.5455	0.5219	0.539	0.537	5.8219	3.2227	6.1784	6.5925	2.5219	6.7131	3.8734	6.7934	6.6424	3.9643	5.5377	4.489	3.7937	0.4857	3.4898	0.4791	0.4652	0.4187	0.5441
pos_4506	Aspirin	metab_4354	-	-	-	PW_C001251;HMDB0001879;MJDBOTE0001516	M+ACN+H	C9H8O4	5.1231	C01405	pos	-	-	-	-	Benzenoids	Benzene and substituted derivatives	222.076	0.0390171	-	30.1	-1.4984	50-78-2	Benzoic acids and derivatives	4.0921	4.3183	4.1078	3.681	4.0438	3.8036	4.3157	4.0828	4.3417	4.6065	4.1996	4.2513	4.3365	3.9931	4.4645	4.4862	4.0358	3.9846	4.0826	4.3317	3.9844	4.2198	4.1767	4.0462	5.3211
pos_4509	S-Adenosylhomocysteine	metab_4357	-	map01100;map00270;map01230;map01240	Metabolic pathways;Cysteine and methionine metabolism;Biosynthesis of amino acids;Biosynthesis of cofactors	HMDB0000939;PW_C000749	M+NH4	C14H20N6O5S	5.1231	C00021	pos	-	-	Metabolism;Metabolism;Metabolism;Metabolism	Global and overview maps;Amino acid metabolism;Global and overview maps;Global and overview maps	Organoheterocyclic compounds	Lactones	402.154	0.0425144	-	43	-3.3058	979-92-0	Gamma butyrolactones	0.5081	0.5161	0.5209	0.4978	0.5144	0.5125	4.3345	0.5563	4.9157	2.8121	0.5013	0.6218	4.3685	4.2042	0.629	0.6393	4.3525	3.9973	3.788	5.6053	3.7555	0.4561	3.9917	4.0039	0.5195
pos_4517	Kinetensin 4-7	metab_4365	-	-	-	HMDB0012986	M+H-2H2O	C26H37N9O6	5.1548	-	pos	-	-	-	-	Organic acids and derivatives	Carboxylic acids and derivatives	536.278	0.00987894	-	79.6	9.66307	138482-56-1	Amino acids, peptides, and analogues	4.1982	4.2097	4.2165	4.1831	4.2072	4.2044	4.8017	4.6282	5.5387	5.8859	4.1881	5.5696	7.3309	7.3813	5.6587	6.7916	5.4335	6.9515	3.978	4.1303	4.6253	4.1205	4.0994	4.0267	4.2145
pos_452	19'-Hexanoyloxymytiloxanthin	metab_4368	-	-	-	HMDB0037045	M+NH4, M+CH3OH+H, M+Na	C46H64O6	6.6661	-	pos	-	-	-	-	Lipids and lipid-like molecules	Prenol lipids	745.506	0.0147482	-	30.4	3.39091	-	Triterpenoids	6.1128	5.4444	6.2046	1.7275	6.4696	6.2112	5.707	5.9597	1.9178	1.9536	6.6127	4.1652	1.7292	2.3487	1.9057	5.729	1.9395	6.5945	4.3576	1.6757	1.623	2.4096	4.5073	1.5746	6.1365
pos_4521	Amastatin	metab_4369	-	-	-	HMDB0248277	M+K	C21H38N4O8	5.1627	C01552	pos	-	-	-	-	Organic acids and derivatives	Peptidomimetics	513.234	0.00722002	-	58.6	3.40104	67655-94-1;69400-55-1	Hybrid peptides	3.777	3.7885	3.7953	3.7619	3.7861	3.7833	4.741	3.8452	5.7197	6.6951	3.767	6.5244	3.7904	4.9731	7.0427	4.6339	6.6533	4.303	3.5564	3.7091	3.6552	3.6993	3.6783	3.6055	3.7933
pos_4526	Bucolome	metab_4374	-	-	-	HMDB0249422	M+NH4	C14H22N2O3	5.1786	-	pos	-	-	-	-	Organoheterocyclic compounds	Diazines	284.196	0.0152983	-	50.7	-1.62362	-	Pyrimidines and pyrimidine derivatives	3.3581	3.3696	3.3764	3.343	3.3672	3.3644	3.5392	3.4263	5.0359	4.8532	3.3481	4.951	3.3447	4.0784	3.524	4.3718	3.5582	4.7901	3.1376	3.2902	3.2363	3.2805	3.2594	3.1867	6.0567
[truncated: 3,955 more rows]
[truncated: 8 more columns]

## Sheet: Table S2
Table S2: Common metabolic components among the five Cordyceps
[truncated: 1,258 more rows]
[truncated: 5 more columns]

## Sheet: Table S3
Table S3: Specific metabolic components of YS
[truncated: 32 more rows]
[truncated: 6 more columns]

## Sheet: Table S4
Table S4: Differential metabolites were detected in YS and GN
[truncated: 217 more rows]
[truncated: 5 more columns]

[truncated: 3 more sheets: Table S5, Table S6, Table S7]
